# Supplementary material for: Synthesis and structure of 2-amino-4-methylpyridin-1-ium hydrogen squarate
Source: Acta Crystallogr E Crystallogr Commun. 2025 Nov 28;81(Pt 12):1189–94. doi: 10.1107/S205698902501045X (PMC12810288; doi:10.1107/S205698902501045X)
Supplement: Supplementary file 1 [file e-81-01189-sup1.cif]

##############################################################################
#                                                                            #
# This CIF contains the data in a paper accepted for publication in          #
# Acta Crystallographica Section E. It conforms to the requirements of       #
# Notes for Authors for Acta Crystallographica Section E, and has been       #
# peer reviewed under the auspices of the IUCr Commission on Journals.       #
#                                                                            #
# Full details of the Crystallographic Information File format               #
# are given in the paper "The Crystallographic Information File (CIF):       #
# a New Standard Archive File for Crystallography" by S. R. Hall, F. H.      #
# Allen and I. D. Brown [Acta Cryst. (1991), A47, 655-685].                  #
#                                                                            #
# The current version of the core CIF dictionary is obtainable from          #
# ftp://ftp.iucr.org/pub/cif_core.dic.                                       #
#                                                                            #
# Software is freely available for graphical display of the structure(s)     #
# in this CIF. For information consult the CIF software page                 #
# http://www.iucr.org/resources/cif/software.                                #
#                                                                            #
# This file may be used for bona fide research purposes within the           #
# scientific community so long as proper attribution is given to the journal # 
# article from which it was obtained.                                        #
#                                                                            #
##############################################################################
data_I
_audit_creation_method     'SHELXL-2018/3'
_journal_date_recd_electronic     2025-10-31
_journal_date_accepted     2025-11-21
_journal_name_full     'Acta Crystallographica, Section E'
_journal_year     2025
_journal_volume     81
_journal_issue      1
_journal_page_first     0
_journal_page_last     0
_journal_paper_category     GO
_journal_paper_doi     10.1107/S205698902501045X
_journal_coeditor_code     HB8170
loop_
    _publ_contact_author_name
    _publ_contact_author_address
    _publ_contact_author_email
    'Thangavelu Balakrishnan'
;
Crystal Growth Laboratory, PG and Research department of Physics, Periyar EVR,
Government College (Autonomous and affiliated to Bharathidasan University,
 Tiruchirappalli), Tiruchirappalli-620 023, Tamil Nadu, India
;
 'balacrystalgrowth@gmail.com'
    'Marimuthu, Nishandhini'
;
Department of Bioinformatics VISTAS Chennai
;
 'bionisha@gmail.com'
_publ_contact_author_fax     ?
_publ_contact_author_phone     '+91-9629529234'
_publ_section_title
;
Synthesis and structure of 2-amino-4-methylpyridin-1-ium hydrogen squarate
;
_publ_section_title_footnote     .
loop_
    _publ_author_name
    _publ_author_footnote
    _publ_author_address
    'Vetrivel, Vanitha' .
;
Crystal Growth & Thin Film Laboratory,
PG& Research Department of Physics,
Thanthai Periyar Government Arts and Science College (Autonomous),
Affiliated to Bharathidasan University,
Tiruchirappalli--620 023, Tamil Nadu,
India
;
    'Balakrishnan, Thangavelu' .
;
Crystal Growth & Thin Film Laboratory,
PG& Research Department of Physics,
Thanthai Periyar Government Arts and Science College (Autonomous),
Affiliated to Bharathidasan University,
Tiruchirappalli--620 023, Tamil Nadu,
India
;
    'Marimuthu, Nishandhini' .
;
Department of Bioinformatics,
Vels Institute of Science, Technology & Advanced Studies
Chennai-600117
Tamil Nadu,
India
;
_publ_section_synopsis
;
The extended structure of the title salt features a network of N---H...O,
O---H...O, and C---H...O hydrogen bonds, which generate infinite layers.
;
_chemical_name_systematic
;
2-amino-4-methylpyridin-1-ium 2-hydroxy-3,4-dioxocyclobut-1-en-1-olate
;
_chemical_name_common
;
2-amino-4-methylpyridin-1-ium; hydrogen squarate
;
_chemical_formula_moiety     'C6 H9 N2 +, C4 H O4 -'
_chemical_formula_sum     'C10 H10 N2 O4'
_chemical_formula_iupac     'C6 H9 N2 +, C4 H O4 -'
_chemical_formula_weight     222.20
_chemical_melting_point     ?
_space_group_crystal_system     monoclinic
_space_group_name_H-M_alt     'P 21/c'
_space_group_name_Hall     '-P 2ybc'
loop_
    _space_group_symop_operation_xyz
    'x, y, z'
    '-x, y+1/2, -z+1/2'
    '-x, -y, -z'
    'x, -y-1/2, z-1/2'
_cell_length_a     5.3441(3)
_cell_length_b     24.9059(12)
_cell_length_c     7.6505(4)
_cell_angle_alpha     90
_cell_angle_beta     95.597(3)
_cell_angle_gamma     90
_cell_volume     1013.42(9)
_cell_formula_units_Z     4
_cell_measurement_reflns_used     9939
_cell_measurement_theta_min     3.55
_cell_measurement_theta_max     68.23
_cell_measurement_temperature     305(2)
_exptl_crystal_description     plate
_exptl_crystal_colour     yellow
_exptl_crystal_size_max     0.315
_exptl_crystal_size_mid     0.127
_exptl_crystal_size_min     0.035
_exptl_crystal_density_diffrn     1.456
_exptl_crystal_density_meas     ?
_exptl_crystal_density_method     ?
_exptl_crystal_F_000     464
_exptl_absorpt_coefficient_mu     0.974
_exptl_absorpt_correction_type     multi-scan
_exptl_absorpt_process_details
;
(SADABS; Krause <i>et al.</i>,  2015)
;
_exptl_absorpt_correction_T_min     0.7309
_exptl_absorpt_correction_T_max     1.0000
_diffrn_ambient_temperature     305(2)
_diffrn_source     'micro focus sealed tube'
_diffrn_radiation_type     CuK\a
_diffrn_radiation_wavelength     1.54178
_diffrn_measurement_device_type     'Bruker D8 Venture Diffractometer'
_diffrn_measurement_method     '\f and \w scans'
_diffrn_detector_area_resol_mean     ?
_diffrn_reflns_number     20467
_diffrn_reflns_av_R_equivalents     0.0630
_diffrn_reflns_av_unetI/netI     0.0292
_diffrn_reflns_theta_min     3.549
_diffrn_reflns_theta_max     68.225
_diffrn_reflns_theta_full     67.679
_diffrn_measured_fraction_theta_max     0.998
_diffrn_measured_fraction_theta_full     0.999
_diffrn_reflns_limit_h_min     -6
_diffrn_reflns_limit_h_max     6
_diffrn_reflns_limit_k_min     -30
_diffrn_reflns_limit_k_max     29
_diffrn_reflns_limit_l_min     -9
_diffrn_reflns_limit_l_max     9
_refine_special_details     ?
_reflns_number_total     1860
_reflns_number_gt     1602
_reflns_threshold_expression     'I > 2\s(I)'
_refine_ls_structure_factor_coef     Fsqd
_refine_ls_matrix_type     full
_refine_ls_R_factor_all     0.0544
_refine_ls_R_factor_gt     0.0476
_refine_ls_wR_factor_gt     0.1257
_refine_ls_wR_factor_ref     0.1333
_refine_ls_goodness_of_fit_ref     1.050
_refine_ls_restrained_S_all     1.053
_refine_ls_number_reflns     1860
_refine_ls_number_parameters     159
_refine_ls_number_restraints     4
_refine_ls_hydrogen_treatment     mixed
_refine_ls_weighting_scheme     calc
_refine_ls_weighting_details
              'w=1/[\s^2^(Fo^2^)+(0.0687P)^2^+0.3185P] where P=(Fo^2^+2Fc^2^)/3'
_atom_sites_solution_hydrogens     mixed
_atom_sites_solution_primary     ?
_atom_sites_solution_secondary     ?
_refine_ls_shift/su_max     0.000
_refine_ls_shift/su_mean     0.000
_refine_diff_density_max     0.212
_refine_diff_density_min     -0.161
_refine_ls_extinction_method
;
<i>SHELXL2019/2</i> (Sheldrick, 2015b)
;
_refine_ls_extinction_coef     0.0087(17)
_refine_ls_extinction_expression
                                  'Fc^*^=kFc[1+0.001xFc^2^\l^3^/sin(2\q)]^-1/4^'
loop_
    _atom_type_symbol
    _atom_type_description
    _atom_type_scat_dispersion_real
    _atom_type_scat_dispersion_imag
    _atom_type_scat_source
    'C' 'C' 0.0181 0.0091
                         'International Tables Vol C Tables 4.2.6.8 and 6.1.1.4'
    'H' 'H' 0.0000 0.0000
                         'International Tables Vol C Tables 4.2.6.8 and 6.1.1.4'
    'N' 'N' 0.0311 0.0180
                         'International Tables Vol C Tables 4.2.6.8 and 6.1.1.4'
    'O' 'O' 0.0492 0.0322
                         'International Tables Vol C Tables 4.2.6.8 and 6.1.1.4'
_computing_data_collection
;
APEX4 (Bruker, 2021)
;
_computing_cell_refinement
;
APEX4/SAINT (Bruker, 2021)
;
_computing_data_reduction
;
SAINT/XPREP (Bruker, 2021)
;
_computing_structure_solution
;
<i>SHELXT2018/2</i> (Sheldrick, 2015a)
;
_computing_structure_refinement
;
<i>SHELXL2019/2</i> (Sheldrick, 2015b)
;
_computing_molecular_graphics     ?
_computing_publication_material     ?
loop_
    _atom_site_type_symbol
    _atom_site_label
    _atom_site_fract_x
    _atom_site_fract_y
    _atom_site_fract_z
    _atom_site_U_iso_or_equiv
    _atom_site_adp_type
    _atom_site_calc_flag
    _atom_site_occupancy
    _atom_site_disorder_assembly
    _atom_site_disorder_group
    C C8 0.2327(4) 0.36789(7) 0.3849(3) 0.0511(5) Uani d 1 . .
    C C9 0.4649(3) 0.35258(7) 0.4961(2) 0.0484(4) Uani d 1 . .
    C C10 0.5292(3) 0.40844(7) 0.5131(2) 0.0503(5) Uani d 1 . .
    C C11 0.3083(3) 0.42479(7) 0.4074(2) 0.0508(5) Uani d 1 . .
    C C2 0.1668(3) 0.19296(7) 0.3631(2) 0.0490(5) Uani d 1 . .
    C C3 0.1295(3) 0.13741(7) 0.3398(3) 0.0513(5) Uani d 1 . .
    H H3 -0.014079 0.125298 0.272925 0.062 Uiso calc 1 . .
    C C4 0.2983(3) 0.10099(8) 0.4125(2) 0.0516(5) Uani d 1 . .
    C C5 0.5147(4) 0.12001(8) 0.5150(3) 0.0562(5) Uani d 1 . .
    H H5 0.633864 0.096078 0.566124 0.067 Uiso calc 1 . .
    C C6 0.5456(3) 0.17340(8) 0.5375(3) 0.0555(5) Uani d 1 . .
    H H6 0.687478 0.186086 0.604995 0.067 Uiso calc 1 . .
    C C7 0.2546(4) 0.04188(8) 0.3877(3) 0.0694(6) Uani d 1 . .
    H H7A 0.114532 0.036192 0.301245 0.104 Uiso calc 1 . .
    H H7B 0.219224 0.026088 0.497082 0.104 Uiso calc 1 . .
    H H7C 0.402203 0.025529 0.348913 0.104 Uiso calc 1 . .
    N N1 0.3744(3) 0.20903(6) 0.4638(2) 0.0515(4) Uani d 1 . .
    H H1 0.412(4) 0.2429(7) 0.484(3) 0.062 Uiso d 1 . .
    N N2 0.0057(3) 0.22921(7) 0.2916(3) 0.0667(5) Uani d 1 . .
    H H2A -0.121(4) 0.2164(10) 0.225(3) 0.080 Uiso d 1 . .
    H H2B 0.038(5) 0.2650(7) 0.306(3) 0.080 Uiso d 1 . .
    O O1 0.0553(3) 0.34331(5) 0.3083(2) 0.0667(5) Uani d 1 . .
    O O2 0.5578(2) 0.30894(5) 0.55156(19) 0.0590(4) Uani d 1 . .
    O O3 0.7207(3) 0.43223(6) 0.5973(2) 0.0714(5) Uani d 1 . .
    H H3A 0.719(6) 0.4672(7) 0.598(4) 0.107 Uiso d 1 . .
    O O4 0.2147(3) 0.46871(5) 0.3536(2) 0.0708(5) Uani d 1 . .
loop_
    _atom_site_aniso_label
    _atom_site_aniso_U_11
    _atom_site_aniso_U_22
    _atom_site_aniso_U_33
    _atom_site_aniso_U_12
    _atom_site_aniso_U_13
    _atom_site_aniso_U_23
    C8 0.0517(10) 0.0445(9) 0.0547(10) -0.0023(8) -0.0068(8) -0.0002(8)
    C9 0.0495(9) 0.0401(9) 0.0534(10) -0.0016(7) -0.0053(8) 0.0007(7)
    C10 0.0521(10) 0.0407(9) 0.0547(10) -0.0042(7) -0.0117(8) 0.0006(7)
    C11 0.0550(10) 0.0398(9) 0.0544(10) -0.0006(7) -0.0117(8) 0.0034(7)
    C2 0.0439(9) 0.0463(10) 0.0547(10) -0.0023(7) -0.0055(8) -0.0001(8)
    C3 0.0468(9) 0.0449(10) 0.0594(11) -0.0055(7) -0.0097(8) -0.0023(8)
    C4 0.0505(10) 0.0465(10) 0.0562(10) -0.0037(8) -0.0033(8) 0.0015(8)
    C5 0.0493(10) 0.0517(11) 0.0648(12) 0.0020(8) -0.0094(9) 0.0043(9)
    C6 0.0439(9) 0.0581(11) 0.0614(11) -0.0050(8) -0.0105(8) 0.0003(9)
    C7 0.0701(13) 0.0455(11) 0.0877(15) -0.0022(9) -0.0168(11) 0.0056(10)
    N1 0.0473(8) 0.0451(8) 0.0596(9) -0.0060(6) -0.0082(7) -0.0028(7)
    N2 0.0586(10) 0.0449(9) 0.0902(13) 0.0002(8) -0.0249(9) -0.0001(9)
    O1 0.0583(8) 0.0490(8) 0.0864(10) -0.0072(6) -0.0246(7) -0.0013(7)
    O2 0.0577(8) 0.0376(7) 0.0768(9) 0.0006(5) -0.0183(6) 0.0037(6)
    O3 0.0683(9) 0.0438(8) 0.0935(11) -0.0083(6) -0.0349(8) 0.0030(7)
    O4 0.0780(10) 0.0408(7) 0.0861(10) 0.0021(6) -0.0296(8) 0.0071(7)
_geom_special_details
;
 All esds (except the esd in the dihedral angle between two l.s. planes)
 are estimated using the full covariance matrix.  The cell esds are taken
 into account individually in the estimation of esds in distances, angles
 and torsion angles; correlations between esds in cell parameters are only
 used when they are defined by crystal symmetry.  An approximate (isotropic)
 treatment of cell esds is used for estimating esds involving l.s. planes.
;
loop_
    _geom_bond_atom_site_label_1
    _geom_bond_atom_site_label_2
    _geom_bond_site_symmetry_2
    _geom_bond_distance
    _geom_bond_publ_flag
    C8 O1 . 1.228(2) ?
    C8 C11 . 1.479(2) ?
    C8 C9 . 1.484(2) ?
    C9 O2 . 1.252(2) ?
    C9 C10 . 1.436(2) ?
    C10 O3 . 1.298(2) ?
    C10 C11 . 1.424(2) ?
    C11 O4 . 1.255(2) ?
    C2 N2 . 1.328(2) ?
    C2 N1 . 1.348(2) ?
    C2 C3 . 1.407(2) ?
    C3 C4 . 1.359(3) ?
    C4 C5 . 1.414(3) ?
    C4 C7 . 1.500(3) ?
    C5 C6 . 1.349(3) ?
    C5 H5 . 0.9300 ?
    C6 N1 . 1.357(2) ?
    C6 H6 . 0.9300 ?
    C7 H7A . 0.9600 ?
    C7 H7B . 0.9600 ?
    C7 H7C . 0.9600 ?
    N1 H1 . 0.876(16) ?
loop_
    _geom_angle_atom_site_label_1
    _geom_angle_atom_site_label_2
    _geom_angle_atom_site_label_3
    _geom_angle_site_symmetry_1
    _geom_angle_site_symmetry_3
    _geom_angle
    _geom_angle_publ_flag
    O1 C8 C11 . . 136.27(18) ?
    O1 C8 C9 . . 135.13(17) ?
    C11 C8 C9 . . 88.61(14) ?
    O2 C9 C10 . . 136.63(17) ?
    O2 C9 C8 . . 134.36(16) ?
    C10 C9 C8 . . 89.00(14) ?
    O3 C10 C11 . . 136.15(17) ?
    O3 C10 C9 . . 131.12(17) ?
    C11 C10 C9 . . 92.73(14) ?
    O4 C11 C10 . . 135.83(18) ?
    O4 C11 C8 . . 134.51(17) ?
    C10 C11 C8 . . 89.66(14) ?
    N2 C2 N1 . . 119.86(17) ?
    N2 C2 C3 . . 122.58(17) ?
    N1 C2 C3 . . 117.57(16) ?
    C4 C3 C2 . . 121.62(17) ?
    C4 C3 H3 . . 119.2 ?
    C2 C3 H3 . . 119.2 ?
    C3 C4 C5 . . 118.53(18) ?
    C3 C4 C7 . . 120.96(17) ?
    C5 C4 C7 . . 120.50(18) ?
    C6 C5 C4 . . 118.95(18) ?
    C6 C5 H5 . . 120.5 ?
    C4 C5 H5 . . 120.5 ?
    C5 C6 N1 . . 121.49(17) ?
    C5 C6 H6 . . 119.3 ?
    N1 C6 H6 . . 119.3 ?
    C4 C7 H7A . . 109.5 ?
    C4 C7 H7B . . 109.5 ?
    H7A C7 H7B . . 109.5 ?
    C4 C7 H7C . . 109.5 ?
    H7A C7 H7C . . 109.5 ?
    H7B C7 H7C . . 109.5 ?
    C2 N1 C6 . . 121.82(17) ?
    C2 N1 H1 . . 123.2(16) ?
    C6 N1 H1 . . 114.9(16) ?
    C2 N2 H2A . . 115.3(17) ?
    C2 N2 H2B . . 120.4(17) ?
    H2A N2 H2B . . 124(2) ?
    C10 O3 H3A . . 117(2) ?
loop_
    _geom_torsion_atom_site_label_1
    _geom_torsion_atom_site_label_2
    _geom_torsion_atom_site_label_3
    _geom_torsion_atom_site_label_4
    _geom_torsion_site_symmetry_1
    _geom_torsion_site_symmetry_2
    _geom_torsion_site_symmetry_3
    _geom_torsion_site_symmetry_4
    _geom_torsion
    _geom_torsion_publ_flag
    O1 C8 C9 O2 . . . . -1.0(4) ?
    C11 C8 C9 O2 . . . . 178.9(2) ?
    O1 C8 C9 C10 . . . . -180.0(2) ?
    C11 C8 C9 C10 . . . . -0.12(15) ?
    O2 C9 C10 O3 . . . . 0.7(4) ?
    C8 C9 C10 O3 . . . . 179.7(2) ?
    O2 C9 C10 C11 . . . . -178.8(2) ?
    C8 C9 C10 C11 . . . . 0.13(15) ?
    O3 C10 C11 O4 . . . . 0.7(4) ?
    C9 C10 C11 O4 . . . . -179.8(2) ?
    O3 C10 C11 C8 . . . . -179.6(3) ?
    C9 C10 C11 C8 . . . . -0.13(15) ?
    O1 C8 C11 O4 . . . . -0.4(4) ?
    C9 C8 C11 O4 . . . . 179.8(2) ?
    O1 C8 C11 C10 . . . . 180.0(3) ?
    C9 C8 C11 C10 . . . . 0.12(15) ?
    N2 C2 C3 C4 . . . . 179.3(2) ?
    N1 C2 C3 C4 . . . . -1.3(3) ?
    C2 C3 C4 C5 . . . . 0.5(3) ?
    C2 C3 C4 C7 . . . . 179.5(2) ?
    C3 C4 C5 C6 . . . . 0.2(3) ?
    C7 C4 C5 C6 . . . . -178.7(2) ?
    C4 C5 C6 N1 . . . . -0.1(3) ?
    N2 C2 N1 C6 . . . . -179.1(2) ?
    C3 C2 N1 C6 . . . . 1.5(3) ?
    C5 C6 N1 C2 . . . . -0.8(3) ?
loop_
    _geom_hbond_atom_site_label_D
    _geom_hbond_atom_site_label_H
    _geom_hbond_atom_site_label_A
    _geom_hbond_site_symmetry_A
    _geom_hbond_distance_DH
    _geom_hbond_distance_HA
    _geom_hbond_distance_DA
    _geom_hbond_angle_DHA
    _geom_hbond_publ_flag
    N1 H1 O2 . 0.876(16) 1.872(17) 2.734(2) 167(2) yes
    N2 H2A O2 4_465 0.867(17) 2.159(17) 3.025(2) 175(2) yes
    N2 H2B O1 . 0.914(16) 1.952(17) 2.856(2) 170(2) yes
    O3 H3A O4 3_666 0.871(18) 1.67(2) 2.5145(19) 163(3) yes
    C3 H3 O3 4_465 0.93 2.34 3.230(2) 159 yes
    C6 H6 O1 4_666 0.93 2.49 3.284(2) 143 yes
_shelx_space_group_comment
;
The symmetry employed for this shelxl refinement is uniquely defined
by the following loop, which should always be used as a source of
symmetry information in preference to the above space-group names.
They are only intended as comments.
;
_shelx_estimated_absorpt_T_min     0.749
_shelx_estimated_absorpt_T_max     0.967
_shelx_hkl_file
;
  -1   0   0 2765.12  187.58
  -1   0   0 2956.30  187.58
  -2   0   0   51.49    4.20
  -2   0   0   55.69    4.40
  -2   0   0   56.49    4.30
   2   0   0   57.99    4.10
  -3   0   0   89.99    8.20
  -3   0   0   88.89    7.60
  -3   0   0  108.99    7.70
  -3   0   0  112.59    7.40
   4   0   0  807.62   53.89
   4   0   0  745.83   53.59
   4   0   0  789.72   53.79
  -4   0   0  809.02   53.89
   4   0   0  827.82   54.69
  -5   0   0   26.00    3.20
  -5   0   0   32.50    3.70
   5   0   0   29.00    3.70
  -5   0   0   33.00    3.50
   5   0   0   32.80    3.60
   5   0   0   38.60    9.10
   5   0   0   26.40    4.10
  -6   0   0    7.10    1.90
   6   0   0    5.30    2.40
   6   0   0    6.00    1.20
   6   0   0    7.50    4.50
   6   0   0    5.30    1.50
  -6   0   0    5.40    1.50
   1  -1   0 6213.28  411.06
   1  -1   0 5972.70  390.46
   1   1   0 5665.43  391.66
  -2  -1   0 1207.58   72.89
  -2  -1   0 1021.70   72.69
  -2  -1   0 1089.99   72.69
  -2   1   0 1126.09   72.59
  -2   1   0  997.10   72.49
   2   1   0 1187.58   72.59
  -2   1   0 1074.79   72.69
  -3  -1   0    9.30    1.80
  -3  -1   0    9.90    1.60
  -3  -1   0   12.30    2.00
   3   1   0    8.70    3.90
  -3   1   0   12.10    2.90
  -3   1   0    8.60    1.40
  -3   1   0    9.60    1.80
   4  -1   0  188.98   13.90
  -4  -1   0  168.78   13.90
  -4  -1   0  166.48   13.10
   4  -1   0  189.68   13.80
   4  -1   0  211.98   15.10
  -4  -1   0  195.68   14.10
   4  -1   0  165.38   13.70
   4  -1   0  193.18   14.00
   4   1   0  199.68   14.10
  -4   1   0  198.78   14.00
   4   1   0  200.58   14.20
   4   1   0  201.78   15.20
   4   1   0  173.68   14.10
  -4   1   0  170.28   13.80
  -5  -1   0   69.89    6.30
   5  -1   0   85.49    7.00
   5  -1   0   81.39    6.70
   5  -1   0   75.59    7.10
   5  -1   0   73.69    6.80
   5  -1   0   77.29    7.30
  -5  -1   0   72.59    6.50
  -5  -1   0   74.99    6.40
   5   1   0  102.49   12.30
  -5   1   0   68.59    6.20
   5   1   0   84.09    7.50
   5   1   0   82.79    6.90
   5   1   0   74.39    6.70
  -5   1   0   85.69    6.60
   6  -1   0   36.70    3.80
   6  -1   0   35.80    3.60
   6  -1   0   37.60    7.40
   6  -1   0   47.50    5.00
   6   1   0   41.40    5.20
   6   1   0   27.80    8.00
   6   1   0   36.10    3.70
  -6   1   0   44.10    3.60
  -6   1   0   48.20    4.20
   6   1   0   34.10    3.40
   0   2   0  632.74   42.00
   0   2   0  646.84   42.00
  -1  -2   0   67.19    4.90
  -1  -2   0   74.99    5.00
  -1  -2   0   68.79    4.90
  -1   2   0   67.19    4.70
  -1   2   0   71.29    4.70
   1   2   0   67.89    4.80
   1   2   0   62.89    4.80
   1   2   0   70.09    4.90
  -2  -2   0 6987.40  430.96
  -2  -2   0 6344.77  430.76
  -2  -2   0 7345.96  430.56
  -2  -2   0 6045.20  430.66
  -2   2   0 5883.11  430.36
  -2   2   0 6331.07  430.46
   2   2   0 6808.92  430.66
   2   2   0 6801.62  430.26
  -3  -2   0    4.10    1.70
  -3  -2   0    0.50    0.80
  -3  -2   0    2.30    1.20
  -3  -2   0   -0.50    1.60
  -3   2   0    2.10    1.00
  -3   2   0    1.50    0.90
  -3   2   0    0.80    0.80
  -4  -2   0  133.99   11.30
   4  -2   0  167.58   12.80
   4  -2   0  163.78   12.00
  -4  -2   0  142.99   12.30
   4  -2   0  163.28   11.90
   4  -2   0  163.58   12.00
  -4  -2   0  179.58   13.50
  -4  -2   0  161.68   12.20
   4   2   0  141.19   11.60
   4   2   0  171.18   13.20
   4   2   0  140.49   11.90
   4   2   0  164.28   12.10
  -4   2   0  157.28   11.90
  -5  -2   0   87.09    7.80
   5  -2   0  111.79   13.90
  -5  -2   0  100.99    7.80
   5  -2   0  105.89    8.00
   5  -2   0   89.09    8.50
   5  -2   0  108.29    8.20
   5  -2   0  107.89    8.20
  -5  -2   0   93.29    7.60
   5  -2   0   98.49    8.40
   5   2   0   86.89    8.30
  -5   2   0   97.39    7.50
   5   2   0   88.79    8.00
  -5   2   0   94.59    7.60
  -5   2   0  100.09    7.90
   5   2   0  113.49   13.00
   5   2   0   89.79    7.90
   6  -2   0    3.10    1.50
   6  -2   0    7.30    2.80
  -6  -2   0    5.70    1.40
   6  -2   0    7.40    6.10
   6   2   0    6.80    1.20
  -6   2   0    7.80    2.10
   6   2   0    5.10    5.70
   6   2   0    3.60    1.80
  -6   2   0    4.00    1.30
   6   2   0    9.00    2.40
   6   2   0   11.00    2.00
   0  -3   0    0.10    0.20
   0   3   0    0.70    0.30
   0   3   0   -0.10    0.20
  -1  -3   0 1499.15   97.59
  -1  -3   0 1441.76   97.49
  -1  -3   0 1494.95   97.59
   1   3   0 1457.85   97.49
   1   3   0 1542.35   97.59
  -1   3   0 1400.66   97.29
   1   3   0 1546.45   97.49
  -2  -3   0  202.58   12.60
  -2  -3   0  174.48   12.80
   2   3   0  181.58   12.70
   2   3   0  199.68   12.50
  -2   3   0  173.48   12.40
  -2   3   0  161.88   12.30
  -3  -3   0  226.78   15.00
  -3  -3   0  200.88   14.60
  -3  -3   0  200.08   15.10
  -3  -3   0  217.78   14.60
  -3  -3   0  201.18   15.00
  -3  -3   0  201.78   14.50
  -3  -3   0  202.68   16.00
   3   3   0  204.08   15.60
  -3   3   0  225.48   14.60
  -3   3   0  203.08   14.20
  -3   3   0  206.88   14.50
  -4  -3   0    6.30    2.20
   4  -3   0    6.80    2.50
   4  -3   0   10.60    4.70
  -4  -3   0    9.10    1.90
   4  -3   0   11.90    2.20
  -4  -3   0    5.30    2.10
  -4  -3   0    9.50    2.10
   4  -3   0   10.90    2.60
   4  -3   0    9.20    2.60
  -4   3   0    5.90    1.80
  -4   3   0    8.00    1.80
   4   3   0   10.30    3.80
   4   3   0    9.80    2.50
  -5  -3   0    7.00    2.10
  -5  -3   0    7.90    2.10
   5  -3   0   15.20    7.40
  -5  -3   0    6.50    1.90
   5  -3   0    9.60    2.20
   5  -3   0   12.70    2.30
   5  -3   0    7.50    2.50
   5  -3   0   11.00    2.60
   5   3   0   23.40    8.40
   5   3   0    9.00    2.40
   5   3   0    9.40    2.10
   5   3   0    7.70    2.60
  -5   3   0    7.20    1.90
   5   3   0    6.80    2.30
  -6  -3   0    8.30    1.80
   6  -3   0    8.10    5.80
   6  -3   0    5.10    2.90
   6  -3   0    6.00    1.50
   6  -3   0    4.50    1.30
  -6  -3   0    6.90    1.40
   6  -3   0    5.10    1.50
   6   3   0    9.70    2.50
   6   3   0    4.10    1.10
  -6   3   0    6.10    1.50
  -6   3   0    4.60    2.00
  -6   3   0    2.10    1.40
   6   3   0    6.50    2.30
   6   3   0    3.90    4.80
   6   3   0    5.40    1.50
   0   4   0 3933.01  257.77
  -1  -4   0 1530.55  104.99
  -1  -4   0 1532.75  104.99
  -1  -4   0 1748.23  105.09
  -1   4   0 1533.05  104.69
  -1   4   0 1497.45  104.69
   1   4   0 1726.13  105.09
   1   4   0 1609.14  104.99
  -2  -4   0  500.85   32.10
  -2  -4   0  509.95   32.20
  -2  -4   0  462.25   32.10
   2   4   0  449.36   31.90
   2   4   0  496.65   32.10
  -2   4   0  437.36   31.50
   2   4   0  502.25   31.60
  -2   4   0  454.45   31.60
  -3  -4   0  417.96   29.70
  -3  -4   0  397.06   28.50
  -3  -4   0  406.76   29.00
  -3   4   0  422.06   28.10
   3   4   0  433.46   29.10
  -3   4   0  468.45   28.50
   3   4   0  422.66   28.70
  -3   4   0  396.06   28.40
   4  -4   0   76.09    6.40
   4  -4   0   69.79    6.20
  -4  -4   0   72.69    6.00
   4  -4   0   54.09    9.00
  -4  -4   0   59.19    7.20
  -4  -4   0   66.59    6.60
  -4  -4   0   73.39    6.70
  -4  -4   0   63.09    6.00
   4  -4   0   70.69    6.30
   4  -4   0   71.89    7.10
  -4  -4   0   73.09    5.90
   4  -4   0   74.49    7.00
   4   4   0   70.79    6.50
  -4   4   0   78.49    6.30
   4   4   0   74.99    7.00
   4   4   0   79.69    8.60
   4   4   0   68.29    6.60
  -5  -4   0  215.78   17.00
   5  -4   0  252.07   17.70
   5  -4   0  259.87   17.40
   5  -4   0  269.57   17.20
   5  -4   0  254.67   17.90
  -5  -4   0  233.38   16.80
  -5  -4   0  225.98   16.70
  -5   4   0  221.68   16.70
   5   4   0  240.88   17.30
   5   4   0  236.08   16.90
  -5   4   0  215.68   16.40
   6  -4   0    0.70    0.60
   6  -4   0   -1.40    2.90
   6  -4   0    1.70    5.20
   6  -4   0   -0.50    1.10
  -6  -4   0    0.30    1.00
   6  -4   0   -1.70    1.00
  -6  -4   0    0.50    1.40
  -6   4   0   -0.20    1.40
   6   4   0   -1.80    1.80
  -6   4   0    2.10    1.50
   6   4   0    2.00    1.40
   6   4   0   -3.20    2.50
   6   4   0    2.10    4.00
   6   4   0    0.20    0.80
   0  -5   0   -0.60    0.40
   0  -5   0    0.70    0.70
   0   5   0    0.00    0.40
   0   5   0    0.00    0.40
   0   5   0   -0.70    0.50
  -1  -5   0    0.90    0.60
  -1  -5   0    1.70    0.80
  -1  -5   0    1.80    1.10
  -1  -5   0    1.10    0.70
   1   5   0    0.40    0.70
   1   5   0    1.60    0.80
  -1   5   0    1.20    0.50
   1   5   0    3.10    1.30
  -1   5   0    0.60    0.40
  -2  -5   0  850.81   56.19
  -2  -5   0  787.32   56.29
  -2  -5   0  835.82   56.69
  -2  -5   0  915.91   56.39
  -2  -5   0  775.32   56.29
   2   5   0  910.71   56.29
  -2   5   0  778.72   55.79
   2   5   0  901.61   56.39
   2   5   0  861.51   56.19
  -3  -5   0   59.69    6.20
  -3  -5   0   67.39    5.30
  -3  -5   0   75.19    5.90
  -3  -5   0   70.59    5.80
  -3  -5   0   62.89    6.00
  -3  -5   0   68.69    7.40
  -3   5   0   65.89    5.10
  -3   5   0   65.99    4.80
   3   5   0   59.19    5.50
   3   5   0   61.99    6.20
  -3   5   0   55.39    5.00
   4  -5   0   78.29    6.40
   4  -5   0   72.39    6.90
   4  -5   0   78.49    6.80
   4  -5   0   77.29    6.80
  -4  -5   0   66.89    5.90
  -4  -5   0   77.29    7.00
  -4  -5   0   81.49    6.10
   4  -5   0   60.69    7.60
  -4  -5   0   60.79    7.00
   4  -5   0   78.39    6.40
  -4  -5   0   78.39    6.70
   4  -5   0   70.89    7.00
  -4  -5   0   63.89    6.10
  -4  -5   0   73.59    6.80
  -4   5   0   69.49    6.20
   4   5   0   67.79    6.40
   4   5   0   68.29    7.10
   4   5   0   69.59    6.40
  -4   5   0   71.99    6.20
   4   5   0   90.49    9.70
  -4   5   0   70.69    5.90
  -5  -5   0    2.70    1.70
  -5  -5   0    1.60    1.50
   5  -5   0   -0.70    8.10
   5  -5   0    0.70    1.50
   5  -5   0    0.20    1.90
  -5  -5   0    3.10    1.50
   5  -5   0    0.40    1.30
   5  -5   0   -0.20    1.80
   5   5   0    0.10    1.30
  -5   5   0    0.40    1.30
  -5   5   0    3.10    1.80
   5   5   0    2.30    6.60
   6  -5   0    0.80    3.20
   6  -5   0    0.20    0.50
  -6  -5   0    1.20    0.90
   6  -5   0    1.30    1.10
   6  -5   0   -0.50    0.80
   6  -5   0    1.10    4.50
  -6  -5   0   -0.90    1.30
  -6   5   0    2.50    1.30
  -6   5   0   -2.20    1.40
   6   5   0    0.40    2.30
   6   5   0    1.50    0.80
   6   5   0    0.90    1.70
   6   5   0    0.10    2.10
   0  -6   0  198.08   12.80
   0   6   0  194.68   13.00
   0   6   0  189.38   13.10
   0   6   0  184.98   13.00
  -1  -6   0   96.29    7.00
  -1  -6   0   99.89    6.90
  -1  -6   0   86.89    6.70
   1   6   0  104.39    6.90
  -1   6   0   85.99    6.50
  -1   6   0   91.79    6.40
   1   6   0   96.99    7.00
   1   6   0   87.79    6.70
   1   6   0   92.49    6.80
  -2  -6   0  928.61   57.59
  -2  -6   0  835.42   57.89
  -2  -6   0  888.41   57.39
  -2  -6   0  886.81   57.69
  -2   6   0  865.31   57.09
   2   6   0  840.22   57.49
  -2   6   0  789.12   56.99
   2   6   0  856.91   57.49
   2   6   0  891.21   57.69
  -3  -6   0 1085.29   71.19
  -3  -6   0 1132.59   70.49
  -3  -6   0  960.60   70.39
  -3  -6   0 1050.89   70.49
  -3  -6   0 1094.59   69.69
   3   6   0 1070.79   70.49
  -3   6   0 1082.49   69.29
   3   6   0 1003.00   70.19
  -3   6   0 1068.19   69.69
  -3   6   0  969.50   69.69
  -4  -6   0   65.19    6.10
   4  -6   0   74.19    6.90
   4  -6   0   65.09    7.50
  -4  -6   0   70.99    7.50
   4  -6   0   77.59    6.50
  -4  -6   0   85.09    6.30
   4  -6   0   62.99    6.70
  -4  -6   0   79.59   10.00
  -4  -6   0   73.89    6.60
  -4  -6   0   70.69    7.00
   4  -6   0   68.09    6.40
  -4  -6   0   74.89    6.00
   4  -6   0   77.49    7.10
   4   6   0   77.29    6.70
  -4   6   0   78.19    6.30
   4   6   0   82.49    9.40
   4   6   0   75.19    6.60
  -4   6   0   64.89    5.60
   4   6   0   72.89    7.20
   5  -6   0   39.50    4.70
  -5  -6   0   37.10    4.10
   5  -6   0   41.70    4.60
   5  -6   0   45.40    5.70
  -5  -6   0   41.00    4.00
   5  -6   0   29.30   10.60
   5  -6   0   42.00    4.30
   5  -6   0   46.50    4.40
   5   6   0   39.90    7.20
  -5   6   0   36.30    6.10
  -5   6   0   37.40    3.70
   6  -6   0    8.90    3.50
  -6  -6   0   13.80    1.80
   6  -6   0   12.00    1.80
   6  -6   0   12.70    2.10
   6  -6   0    8.90    1.70
  -6  -6   0   15.20    2.20
   6  -6   0    8.60    1.60
   6   6   0   11.70    1.70
   6   6   0    9.90    2.50
  -6   6   0   16.20    2.30
   6   6   0   11.90    1.60
   0  -7   0    0.00    0.40
   0  -7   0    0.40    0.60
   0   7   0    0.60    0.60
   0   7   0    0.30    0.60
   0   7   0    1.00    0.80
  -1  -7   0  365.06   23.80
  -1  -7   0  364.76   23.70
  -1  -7   0  331.17   23.80
  -1  -7   0  345.47   23.70
  -1   7   0  331.07   23.40
  -1   7   0  341.17   23.40
   1   7   0  355.66   23.70
   1   7   0  387.96   23.80
   1   7   0  340.77   23.90
  -2  -7   0 1112.69   78.89
  -2  -7   0 1092.99   79.19
  -2  -7   0 1244.18   78.79
  -2  -7   0 1218.28   78.99
   2   7   0 1299.07   79.09
  -2   7   0 1094.39   78.29
   2   7   0 1266.17   79.09
  -3  -7   0   35.50    3.40
  -3  -7   0   39.10    3.40
  -3  -7   0   37.10    4.10
  -3  -7   0   35.40    4.00
  -3  -7   0   32.40    4.00
  -3  -7   0   25.40    4.70
  -3   7   0   33.90    3.20
   3   7   0   39.70    4.00
   3   7   0   36.60    4.50
  -3   7   0   35.70    2.90
  -3   7   0   31.70    3.00
   4  -7   0   14.40    2.40
   4  -7   0   15.00    3.10
  -4  -7   0    5.30    5.40
   4  -7   0   16.30    3.00
   4  -7   0   15.20    3.20
  -4  -7   0   15.10    2.50
  -4  -7   0   17.90    2.50
   4  -7   0   12.90    2.40
   4  -7   0   18.80    3.80
  -4  -7   0   15.30    3.00
  -4  -7   0   14.80    2.20
   4   7   0   15.30    3.20
   4   7   0   20.10    5.30
   4   7   0   10.50    2.80
  -4   7   0   13.10    1.90
   4   7   0   11.90    3.00
  -5  -7   0    1.40    1.30
   5  -7   0    2.80    2.00
   5  -7   0    4.80    8.10
  -5  -7   0    2.00    1.60
   5  -7   0    6.30    2.90
   5  -7   0   -0.80    2.10
   5   7   0    0.60    1.10
  -5   7   0    1.60    1.50
   5   7   0    3.20    1.80
   6  -7   0   19.50    3.40
   6  -7   0   19.40    4.20
   6  -7   0   20.30    2.30
   6  -7   0   24.10    2.50
   6  -7   0   22.40    2.60
  -6  -7   0   26.20    2.60
   6   7   0   21.90    2.40
   6   7   0   21.10    2.90
   6   7   0   30.20    3.10
   0  -8   0 1413.56   84.29
   0   8   0 1259.17   84.39
   0   8   0 1166.58   84.39
  -1  -8   0 1400.86   91.59
  -1  -8   0 1409.56   91.69
  -1  -8   0 1388.66   91.89
  -1   8   0 1326.47   91.39
   1   8   0 1369.26   91.89
   1   8   0 1492.25   91.79
   1   8   0 1464.45   91.89
   1   8   0 1315.27   91.69
  -1   8   0 1334.47   91.39
  -2  -8   0  403.76   30.80
  -2  -8   0  504.35   30.60
  -2  -8   0  476.65   31.00
  -2  -8   0  471.55   30.70
  -2  -8   0  450.45   31.30
  -2   8   0  406.56   30.20
  -2   8   0  442.06   30.30
   2   8   0  499.25   30.80
   2   8   0  440.56   30.90
   2   8   0  485.35   31.10
   2   8   0  423.66   30.90
  -3  -8   0   18.80    3.30
  -3  -8   0   28.60    3.40
  -3  -8   0   24.20    3.50
  -3  -8   0   28.90    3.40
  -3  -8   0   31.20    4.50
  -3  -8   0   26.80    2.70
  -3  -8   0   25.90    2.90
  -3  -8   0   25.40    3.20
   3   8   0   23.30    3.40
  -3   8   0   26.80    2.30
   3   8   0   20.90    3.70
  -3   8   0   23.30    2.40
   3   8   0   24.50    3.00
  -4  -8   0   22.90    3.60
   4  -8   0   29.80    3.60
  -4  -8   0   35.90    4.40
  -4  -8   0   20.60    4.10
   4  -8   0   23.70    4.30
  -4  -8   0   36.30    6.50
   4  -8   0   27.30    4.00
  -4  -8   0   31.00    4.30
  -4  -8   0   30.00    3.30
   4  -8   0   29.50    4.30
  -4  -8   0   26.80    3.40
   4  -8   0   28.30    3.40
   4  -8   0   27.20    3.90
  -4  -8   0   33.40    3.40
   4  -8   0   33.20    3.80
   4   8   0   24.30    4.10
  -4   8   0   22.90    2.70
   4   8   0   32.30    5.20
   4   8   0   33.60    4.80
   4   8   0   26.50    4.40
   4   8   0   24.00    3.70
   5  -8   0    0.20    6.10
  -5  -8   0   -2.60    1.10
   5  -8   0    1.80    2.00
   5  -8   0   -3.90    1.70
  -5  -8   0   -0.80    1.60
   5  -8   0   -1.10    1.50
  -5  -8   0    0.40    1.40
   5  -8   0   -1.70    1.50
   5  -8   0   -0.30    1.10
   5   8   0   -1.80    1.60
   5   8   0   -1.70    1.10
   5   8   0    0.20    1.90
   5   8   0    3.10    2.40
  -5   8   0    1.60    1.40
   6  -8   0    0.90    0.80
   6  -8   0   -0.60    3.60
  -6  -8   0    1.40    0.90
   6  -8   0    2.60    0.90
   6  -8   0    0.20    0.90
  -6  -8   0    2.30    1.20
   6  -8   0    1.80    0.80
   6   8   0   -0.90    0.90
   6   8   0    0.60    0.90
   0  -9   0   -0.40    0.40
   0  -9   0   -0.40    0.60
   0   9   0   -0.80    0.70
   0   9   0   -0.10    0.60
   0   9   0    0.70    0.70
  -1  -9   0 2500.95  154.98
  -1  -9   0 2305.67  154.68
  -1  -9   0 2312.77  154.78
  -1   9   0 2375.06  154.58
   1   9   0 2503.25  154.88
   1   9   0 2573.54  155.48
   1   9   0 2170.18  154.78
  -1   9   0 2089.09  154.68
   1   9   0 2245.28  154.98
   1   9   0 2442.96  154.68
  -2  -9   0   90.19    6.80
  -2  -9   0   74.69    6.20
  -2  -9   0   86.39    6.60
  -2  -9   0   84.69    6.80
  -2  -9   0   94.19    7.00
  -2  -9   0   89.69    6.40
  -2  -9   0   70.09    7.00
  -2   9   0   77.99    6.10
   2   9   0   89.99    6.90
   2   9   0   85.99    7.00
   2   9   0   79.19    6.90
   2   9   0   91.39    6.80
   2   9   0   86.69    7.20
  -3  -9   0   33.30    3.80
  -3  -9   0   32.90    3.20
   3  -9   0   24.30    3.60
  -3  -9   0   28.90    3.70
  -3  -9   0   27.60    3.80
   3  -9   0   38.50    4.20
   3  -9   0   22.90    3.50
  -3  -9   0   30.70    3.80
  -3  -9   0   28.40    3.60
  -3  -9   0   30.50    3.10
  -3   9   0   34.40    2.80
  -3   9   0   31.10    2.90
   3   9   0   30.10    3.80
   3   9   0   30.70    3.90
   3   9   0   37.90    5.40
   3   9   0   29.80    3.50
   4  -9   0  191.88   15.00
   4  -9   0  205.78   15.80
  -4  -9   0  191.98   15.10
  -4  -9   0  176.08   14.00
  -4  -9   0  192.18   13.90
  -4  -9   0  192.68   14.00
   4   9   0  203.68   14.90
  -4   9   0  170.88   13.20
  -4   9   0  197.28   13.70
   5  -9   0  349.67   24.00
  -5  -9   0  346.07   23.60
   5  -9   0  309.97   23.70
   5  -9   0  328.67   24.10
   5  -9   0  367.56   23.90
   5  -9   0  361.26   24.90
   5  -9   0  325.67   23.40
   5  -9   0  364.16   23.80
  -5  -9   0  300.17   23.20
  -5   9   0  316.07   23.00
   5   9   0  342.87   23.50
   6  -9   0   12.90    4.00
  -6  -9   0    8.30    1.20
   6  -9   0    6.80    1.50
   6   9   0    6.20    1.30
   6   9   0    6.00    1.50
   0 -10   0   77.19    5.30
   0 -10   0   71.99    5.60
   0 -10   0   71.99    5.00
   0  10   0   68.99    5.70
   0  10   0   80.59    5.70
   0  10   0   68.79    5.70
   0  10   0   77.99    6.20
  -1 -10   0 2562.34  178.48
  -1  10   0 2856.01  178.48
   1  10   0 2869.01  178.58
   1  10   0 2877.01  178.78
  -1  10   0 2421.66  178.18
  -1  10   0 2515.55  178.18
  -1  10   0 2833.32  177.98
   1  10   0 2766.42  178.48
  -2 -10   0   31.90    3.40
  -2 -10   0   35.80    3.70
  -2 -10   0   31.90    2.90
  -2 -10   0   31.20    3.90
  -2 -10   0   37.00    3.60
  -2 -10   0   32.80    3.10
  -2 -10   0   28.50    3.30
   2  10   0   29.60    3.80
   2  10   0   31.60    3.50
   2  10   0   30.00    3.70
   2  10   0   31.40    3.70
   2  10   0   29.40    3.40
  -2  10   0   30.70    2.70
   2  10   0   31.30    4.90
   3 -10   0   22.00    3.20
   3 -10   0   13.60    2.50
  -3 -10   0   18.30    3.10
   3 -10   0   15.10    2.40
  -3 -10   0   15.10    2.30
   3 -10   0   19.30    3.10
   3 -10   0   16.70    3.10
   3 -10   0   20.20    2.90
  -3 -10   0   21.50    3.10
  -3 -10   0   10.30    2.60
  -3 -10   0   17.90    3.00
  -3 -10   0   16.90    3.80
  -3 -10   0   18.60    2.30
   3  10   0   12.40    5.20
  -3  10   0   13.80    2.00
  -3  10   0   12.30    1.70
   3  10   0   20.50    2.90
  -3  10   0   15.30    2.00
   3  10   0   15.30    3.30
   3  10   0   11.60    3.00
   4 -10   0   95.59    8.50
  -4 -10   0   93.09    7.40
  -4 -10   0   71.09    9.20
  -4 -10   0   90.69    7.80
   4 -10   0   97.19    7.70
   4 -10   0   91.69    8.00
   4 -10   0   90.49    7.90
  -4 -10   0   84.69    7.50
   4 -10   0   92.59    7.50
  -4 -10   0   83.99    7.20
  -4 -10   0   94.69    7.60
   4  10   0   88.79    8.10
  -4  10   0   86.89    6.70
   4  10   0   93.79    8.60
  -4  10   0   84.89    7.10
   4  10   0   96.49    9.30
  -5 -10   0   -4.30    6.70
   5 -10   0    2.00    1.40
  -5 -10   0    0.30    1.20
  -5 -10   0    0.50    1.30
   5 -10   0    2.60    1.40
   5 -10   0   -1.20    5.20
   5 -10   0    3.50    1.70
   5 -10   0    2.80    1.70
   5 -10   0   -1.40    3.50
   5 -10   0   -0.20    1.00
   5  10   0    1.90    2.00
   5  10   0   -0.30    1.20
   5  10   0    3.10    1.80
   6 -10   0   14.80    4.20
  -6 -10   0   15.60    1.60
   6 -10   0   12.60    2.00
   6 -10   0   17.20    2.30
   6 -10   0   12.80    1.90
   6 -10   0   16.00    1.90
   6  10   0   13.10    1.90
   0 -11   0    0.90    0.70
   0  11   0   -0.10    0.70
   0  11   0    0.20    0.80
   0  11   0    0.30    0.80
   0  11   0   -1.10    0.90
   0  11   0    1.50    2.00
  -1 -11   0 1628.44   99.69
  -1 -11   0 1483.55   99.89
   1  11   0 1443.36   99.99
   1  11   0 1514.35   99.79
  -1  11   0 1538.75   99.69
   1  11   0 1398.26  100.19
  -1  11   0 1437.66   99.69
  -1  11   0 1356.06   99.59
   1  11   0 1684.33  100.29
   1  11   0 1615.44  100.09
  -2 -11   0   24.70    3.00
  -2 -11   0   23.60    3.50
  -2 -11   0   24.30    3.00
  -2 -11   0   30.00    3.20
  -2 -11   0   31.10    3.30
  -2 -11   0   25.00    2.60
  -2 -11   0   24.10    3.20
  -2  11   0   29.40    2.50
   2  11   0   20.20    3.30
   2  11   0   24.30    4.00
   2  11   0   29.60    3.30
   2  11   0   28.90    3.30
  -2  11   0   26.70    2.30
  -3 -11   0  629.64   42.70
  -3 -11   0  651.13   44.10
   3 -11   0  677.03   43.90
   3 -11   0  572.44   45.00
  -3 -11   0  660.43   43.10
   3 -11   0  644.04   43.70
  -3 -11   0  585.14   43.80
  -3 -11   0  650.93   43.00
  -3 -11   0  626.94   43.20
  -3 -11   0  619.14   44.30
   3 -11   0  639.44   43.20
  -3 -11   0  629.34   43.80
   3  11   0  653.93   43.90
  -3  11   0  693.33   42.50
   3  11   0  688.63   44.30
  -3  11   0  588.84   42.40
   3  11   0  654.33   43.60
  -3  11   0  657.43   42.80
   3  11   0  610.34   43.00
   4 -11   0   20.60    4.50
   4 -11   0   19.20    3.00
   4 -11   0   21.00    3.50
   4 -11   0   23.50    3.50
   4 -11   0   21.80    3.60
   4 -11   0   25.80    3.10
  -4 -11   0   20.60    2.80
  -4 -11   0   21.20    3.40
  -4 -11   0   14.00    4.40
   4 -11   0   24.90    3.10
  -4  11   0   20.10    3.10
   4  11   0   28.70    4.10
   4  11   0   18.60    3.80
   4  11   0   14.50    2.90
  -4  11   0   20.60    2.40
   5 -11   0   28.90    6.70
  -5 -11   0   37.40    3.30
   5 -11   0   27.50    3.90
   5 -11   0   36.70    3.70
   5 -11   0   37.60    4.00
  -5 -11   0   18.00    7.30
  -5 -11   0   29.30    3.30
   5 -11   0   38.60    3.80
   5 -11   0   32.70    5.50
  -5  11   0   38.00    4.60
  -5  11   0   32.90    3.20
   5  11   0   32.00    4.00
   5  11   0   25.40    3.30
   0 -12   0  720.33   48.00
   0  12   0  782.62   48.50
   0  12   0  744.93   48.80
   0  12   0  631.24   48.50
   0  12   0  753.82   48.60
  -1 -12   0    3.10    1.00
  -1 -12   0    2.10    1.40
  -1 -12   0    2.20    1.30
   1 -12   0    0.00    1.80
   1  12   0    3.80    1.50
   1  12   0   -0.40    1.80
   1  12   0    3.10    1.20
  -1  12   0    1.40    0.90
   1  12   0    1.30    1.90
  -1  12   0    1.60    1.10
  -1  12   0   -1.90    1.80
   1  12   0    3.80    1.10
   1  12   0    3.20    1.30
  -2 -12   0  465.35   31.90
  -2 -12   0  511.05   32.00
  -2 -12   0  426.46   31.30
  -2 -12   0  420.26   32.20
   2  12   0  516.75   32.70
   2  12   0  459.25   31.80
   2  12   0  459.25   32.40
   2  12   0  461.95   32.00
   2  12   0  459.45   32.40
  -2  12   0  457.75   31.30
  -2  12   0  483.55   31.60
   2  12   0  517.95   32.40
   3 -12   0  146.99   11.10
   3 -12   0  153.18   11.10
   3 -12   0  154.48   12.80
  -3 -12   0  131.59   11.60
   3 -12   0  139.89   11.30
  -3 -12   0  148.59   10.50
   3 -12   0  157.78   11.60
  -3 -12   0  147.69   11.20
  -3 -12   0  135.59   10.70
  -3 -12   0  143.69   11.50
  -3 -12   0  150.58   10.70
  -3 -12   0  158.68   13.20
   3 -12   0  147.79   11.70
   3 -12   0  164.78   11.30
  -3 -12   0  128.99   11.90
   3  12   0  150.88   11.50
   3  12   0  135.69   11.50
   3  12   0  140.99   12.00
  -3  12   0  136.19   10.20
   3  12   0  140.99   10.70
   3  12   0  140.69   11.70
  -3  12   0  147.29   10.50
  -4 -12   0    1.20    2.50
   4 -12   0    6.70    1.80
  -4 -12   0    9.50    1.80
  -4 -12   0    2.00    2.50
  -4 -12   0    2.20    3.20
   4 -12   0    5.30    2.50
   4 -12   0    8.90    2.40
   4 -12   0    8.40    2.40
  -4 -12   0    8.10    1.80
  -4 -12   0    0.10    3.60
  -4 -12   0    5.60    1.80
  -4  12   0    4.70    2.10
   4  12   0    4.30    2.80
   4  12   0    9.40    2.60
   4  12   0    7.60    2.40
   4  12   0    5.50    2.60
   5 -12   0   49.70    5.20
   5 -12   0   57.99    5.00
   5 -12   0   56.79    5.10
  -5 -12   0   58.09    4.70
   5 -12   0   46.50    5.10
   5 -12   0   63.49    5.40
  -5 -12   0   60.99    6.10
   5 -12   0   58.59    8.40
  -5  12   0   47.20    4.50
   5  12   0   57.69    5.40
   0 -13   0   -1.50    1.30
   0 -13   0   -0.10    0.70
   0  13   0    1.40    1.40
   0  13   0    2.00    0.90
   0  13   0    0.90    1.20
   0  13   0    2.70    2.30
   1 -13   0   17.90    2.80
  -1 -13   0   18.60    2.30
   1  13   0   20.80    2.60
  -1  13   0   21.00    2.20
  -1  13   0   20.70    3.10
   1  13   0   17.90    2.70
  -1  13   0   22.40    2.40
   1  13   0   18.10    3.50
   1  13   0   20.00    2.60
   1  13   0   24.20    2.90
  -1  13   0   25.10    2.50
  -2 -13   0   63.79    5.20
  -2 -13   0   63.59    5.30
  -2 -13   0   56.19    4.60
  -2 -13   0   52.39    5.30
  -2 -13   0   53.89    4.60
  -2 -13   0   61.99    5.10
   2  13   0   52.99    5.70
   2  13   0   49.20    5.40
   2  13   0   48.10    5.50
  -2  13   0   55.49    5.00
  -2  13   0   52.39    4.30
   2  13   0   51.39    5.40
   2  13   0   61.89    5.50
   2  13   0   56.19    5.20
  -2  13   0   58.69    4.60
   3 -13   0  291.47   21.40
   3 -13   0  317.37   21.70
  -3 -13   0  310.27   20.60
  -3 -13   0  258.77   21.30
   3 -13   0  324.97   21.90
  -3 -13   0  286.37   20.40
   3 -13   0  333.27   21.30
  -3 -13   0  303.77   21.10
  -3 -13   0  264.57   21.80
  -3 -13   0  301.87   21.50
  -3 -13   0  280.27   21.70
   3 -13   0  311.07   21.00
   3 -13   0  310.27   21.00
   3 -13   0  288.67   22.20
   3  13   0  277.07   21.30
   3  13   0  323.77   21.70
   3  13   0  313.57   21.90
   3  13   0  268.17   20.70
   3  13   0  293.07   21.80
   3  13   0  335.47   22.20
  -3  13   0  322.37   20.60
  -3  13   0  282.17   20.20
   3  13   0  254.97   21.50
  -4 -13   0  196.98   13.10
   4 -13   0  174.58   14.10
   4 -13   0  169.48   13.90
   4 -13   0  188.58   13.60
   4 -13   0  167.68   13.70
  -4 -13   0  173.38   13.50
  -4 -13   0  182.28   12.80
   4 -13   0  187.58   14.00
  -4 -13   0  149.09   14.40
  -4 -13   0  187.88   14.60
   4 -13   0  180.68   13.40
  -4 -13   0  181.48   14.30
   4  13   0  189.88   14.10
   4  13   0  181.18   14.30
   5 -13   0    2.40    1.00
   5 -13   0    2.10    1.40
   5 -13   0    4.40    1.40
   5 -13   0    1.30    1.20
  -5 -13   0    0.60    1.80
  -5 -13   0    2.70    1.20
   5 -13   0    4.00    5.00
   5 -13   0    2.90    1.60
   5  13   0    2.30    1.30
  -5  13   0    3.20    3.20
   5  13   0    0.20    1.70
   0 -14   0   42.30    4.10
   0 -14   0   42.80    4.80
   0 -14   0   44.80    3.40
   0  14   0   43.10    4.50
   0  14   0   47.20    4.30
   0  14   0   47.80    4.10
   0  14   0   45.60    4.30
  -1 -14   0  105.29    8.60
  -1 -14   0  110.19    8.10
  -1 -14   0  116.19    8.60
   1  14   0  109.59    9.10
   1  14   0  124.09    8.70
  -1  14   0  123.89    8.70
  -1  14   0  104.69    8.90
   1  14   0  116.89    9.10
   1  14   0  101.39    8.50
  -1  14   0  121.59    8.70
   1  14   0  111.89    9.00
  -1  14   0  116.19    8.30
   1  14   0  105.49    9.30
  -2 -14   0    0.90    1.40
   2 -14   0    1.00    1.80
   2 -14   0    2.50    2.00
  -2 -14   0    2.60    1.80
  -2 -14   0    4.30    1.40
   2 -14   0   -2.30    1.40
   2 -14   0    2.30    1.60
  -2 -14   0    1.00    1.10
  -2 -14   0    1.40    1.60
  -2 -14   0    1.60    1.30
  -2  14   0   -0.20    1.10
   2  14   0    4.60    1.70
   2  14   0    2.50    1.90
   2  14   0    3.10    2.20
   2  14   0   -2.00    2.20
  -2  14   0   -0.40    1.10
   2  14   0   -0.70    2.00
   3 -14   0  254.27   17.40
  -3 -14   0  223.18   16.00
   3 -14   0  236.28   17.20
   3 -14   0  245.08   17.00
   3 -14   0  243.98   16.70
   3 -14   0  232.38   18.20
  -3 -14   0  238.68   18.30
  -3 -14   0  221.68   17.60
  -3 -14   0  217.78   16.30
   3 -14   0  229.98   17.30
  -3 -14   0  228.68   16.10
  -3 -14   0  216.18   16.90
  -3 -14   0  240.58   16.90
   3  14   0  242.48   17.70
   3  14   0  223.58   17.90
  -3  14   0  218.58   15.90
   3  14   0  227.08   17.40
   3  14   0  225.68   16.60
   3  14   0  208.08   17.30
  -3  14   0  237.48   16.30
   4 -14   0   49.60    5.00
  -4 -14   0   48.00    4.10
  -4 -14   0   42.30    4.40
   4 -14   0   46.10    6.60
   4 -14   0   47.70    4.90
  -4 -14   0   43.60    4.00
   4 -14   0   46.90    5.20
   4 -14   0   43.80    4.50
  -4 -14   0   41.80    5.00
  -4 -14   0   40.00    5.70
  -4 -14   0   41.10    4.50
   4 -14   0   49.80    4.80
  -4  14   0   38.10    3.90
   4  14   0   35.00    4.20
   4  14   0   54.49    6.20
   4  14   0   46.90    5.10
   5 -14   0    4.20    2.00
   5 -14   0    3.60    1.10
   5 -14   0    5.30    3.80
  -5 -14   0    3.80    1.40
   5 -14   0    2.90    1.30
   5 -14   0    4.50    1.70
  -5 -14   0    5.10    1.30
   5 -14   0    4.00    1.60
  -5 -14   0    5.50    3.00
  -5 -14   0    1.00    2.30
   5  14   0    4.20    1.80
   0 -15   0    0.60    1.50
   0 -15   0   -0.10    0.60
   0  15   0    0.10    1.10
   0  15   0   -0.60    1.00
   0  15   0    0.20    1.50
   0  15   0    0.40    0.90
   0  15   0    1.30    1.60
   0  15   0    0.60    3.00
  -1 -15   0  128.89    9.90
  -1 -15   0  133.49    9.80
   1 -15   0  114.89    9.80
  -1 -15   0  137.99    9.40
  -1 -15   0  129.69    9.80
   1  15   0  132.69   10.40
  -1  15   0  136.39   10.00
  -1  15   0  149.59    9.80
   1  15   0  120.69    9.80
   1  15   0  118.99   10.80
  -1  15   0  139.79   10.00
   1  15   0  140.59   10.10
   1  15   0  126.39   10.40
   1  15   0  141.49   10.50
  -1  15   0  139.19   10.70
   1  15   0  121.79   10.30
  -2 -15   0  183.98   13.90
   2 -15   0  223.68   15.20
  -2 -15   0  224.48   14.80
  -2 -15   0  201.28   15.00
  -2 -15   0  228.18   14.80
  -2 -15   0  183.38   14.20
  -2 -15   0  188.48   14.00
  -2 -15   0  220.98   14.70
  -2  15   0  195.68   14.40
  -2  15   0  193.18   14.20
   2  15   0  202.18   14.90
   2  15   0  193.58   15.60
  -2  15   0  219.38   14.60
   2  15   0  183.18   15.10
   2  15   0  198.88   15.20
   2  15   0  189.68   14.60
  -2  15   0  176.68   14.30
   2  15   0  230.28   16.10
   2  15   0  224.68   15.60
   3 -15   0  395.36   27.30
  -3 -15   0  393.26   26.50
  -3 -15   0  340.07   27.30
  -3 -15   0  383.86   25.70
   3 -15   0  421.76   26.90
  -3 -15   0  424.86   26.70
  -3 -15   0  354.76   26.10
  -3 -15   0  330.67   26.30
   3 -15   0  388.86   27.90
   3 -15   0  433.46   29.50
  -3  15   0  373.46   26.10
   3  15   0  381.36   27.00
   3  15   0  389.86   27.30
   3  15   0  373.96   26.40
   3  15   0  374.36   27.20
  -3  15   0  344.47   25.80
   4 -15   0   -1.10    2.10
  -4 -15   0    1.30    2.10
   4 -15   0    7.50    5.40
  -4 -15   0    1.70    1.10
   4 -15   0    0.60    1.30
   4 -15   0   -0.20    1.50
  -4 -15   0    2.90    1.60
  -4 -15   0    2.40    2.20
  -4 -15   0   -0.50    2.50
  -4 -15   0    1.80    1.80
   4 -15   0    1.30    1.40
   4 -15   0    3.50    1.80
   4  15   0   -0.10    2.00
   4  15   0   -0.40    2.20
   5 -15   0   18.70    4.40
   5 -15   0   13.40    2.30
   5 -15   0   15.40    2.50
   5 -15   0   18.80    5.30
  -5 -15   0    8.90    2.80
   5 -15   0    9.70    1.90
   5 -15   0   10.00    2.10
   0 -16   0  111.19    8.80
   0 -16   0  117.99    8.80
   0  16   0  111.49    8.80
   0  16   0  121.29    9.20
   0  16   0  114.59    9.50
   0  16   0  113.19    9.40
   0  16   0  122.49    9.30
  -1 -16   0  247.28   17.00
  -1 -16   0  237.98   16.40
  -1 -16   0  253.47   17.10
   1 -16   0  243.08   18.10
  -1 -16   0  233.58   17.00
  -1  16   0  259.27   17.30
   1  16   0  232.98   17.70
  -1  16   0  242.98   17.30
  -1  16   0  245.58   17.00
   1  16   0  234.58   17.00
   1  16   0  235.88   17.70
   1  16   0  215.08   18.10
   1  16   0  248.58   17.30
   1  16   0  247.28   18.50
   2 -16   0   53.99    6.50
  -2 -16   0   55.59    6.20
   2 -16   0   47.80    7.60
   2 -16   0   52.69    5.00
  -2 -16   0   51.09    4.90
  -2 -16   0   58.49    5.20
   2 -16   0   54.39    5.30
   2 -16   0   45.40    6.80
  -2 -16   0   57.19    4.70
   2 -16   0   52.89    6.80
   2 -16   0   45.10    5.40
   2  16   0   42.10    5.10
   2  16   0   47.30    5.40
   2  16   0   44.10    5.40
   2  16   0   44.40    5.50
   2  16   0   50.39    5.90
  -2  16   0   52.79    4.70
  -2  16   0   50.79    4.70
  -2  16   0   53.19    4.80
   2  16   0   46.60    5.90
  -3 -16   0   79.29    6.90
  -3 -16   0  102.29    8.10
  -3 -16   0   84.19    6.90
   3 -16   0  102.89    8.20
  -3 -16   0   83.29    7.60
   3 -16   0  102.99    7.80
  -3 -16   0   82.59    7.30
   3 -16   0   98.79    9.00
   3 -16   0   98.19    8.30
   3 -16   0   94.39    9.20
   3 -16   0   93.29    8.10
  -3 -16   0   90.79    8.40
  -3  16   0   90.19    8.50
  -3  16   0   99.29    7.40
   3  16   0   93.39    8.70
   3  16   0   88.39    9.20
   3  16   0   86.09    8.00
   3  16   0   92.09    8.60
  -3  16   0   94.69    7.20
   4 -16   0    2.00    2.00
   4 -16   0    3.90    2.70
  -4 -16   0    0.90    2.20
  -4 -16   0    1.80    2.10
   4 -16   0    2.80    1.70
  -4 -16   0    3.70    2.00
  -4 -16   0    3.60    1.60
  -4 -16   0    7.80    3.10
   4 -16   0    3.20    5.60
   4 -16   0    3.00    3.40
  -4 -16   0    0.60    1.90
   4  16   0    4.10    1.90
   4  16   0    6.10    2.50
   5 -16   0    1.50    4.80
   5 -16   0   -0.60    3.50
   5 -16   0    0.70    1.10
   5 -16   0    0.90    1.00
  -5 -16   0   -0.40    0.80
   5 -16   0   -0.70    1.00
   5 -16   0    0.30    0.80
   0 -17   0    0.80    1.50
   0 -17   0    1.40    2.00
   0 -17   0   -2.70    2.20
   0 -17   0    0.00    1.70
   0  17   0    0.50    1.90
   0  17   0    1.00    1.90
   0  17   0   -0.90    1.00
   0  17   0   -0.90    1.50
   0  17   0   -1.40    1.70
   0  17   0    0.50    1.10
   1 -17   0   59.69    5.80
  -1 -17   0   51.19    4.00
   1 -17   0   54.39    6.30
  -1 -17   0   53.99    5.10
   1 -17   0   47.70    6.50
  -1 -17   0   50.49    4.60
  -1 -17   0   55.79    5.80
   1 -17   0   44.70    5.70
   1 -17   0   50.19    5.30
   1 -17   0   65.49    5.80
   1  17   0   62.99    5.90
   1  17   0   64.89    6.00
   1  17   0   60.29    6.50
   1  17   0   58.69    5.30
  -1  17   0   51.59    5.00
   1  17   0   49.70    5.40
   1  17   0   63.49    5.80
  -1  17   0   63.99    6.70
  -1  17   0   60.69    5.30
  -1  17   0   51.29    5.20
   1  17   0   48.30    6.70
  -1  17   0   53.89    4.90
   2 -17   0  140.59   10.50
  -2 -17   0  132.89    9.90
   2 -17   0  130.69   10.10
  -2 -17   0  129.59    9.60
   2 -17   0  132.29   10.40
  -2 -17   0  132.49   10.00
   2 -17   0  132.59   10.50
  -2 -17   0  124.79   11.30
  -2 -17   0  142.89   10.30
   2 -17   0  127.19   11.30
   2 -17   0  147.79   11.80
   2 -17   0  140.69   11.50
  -2  17   0  107.29    9.50
  -2  17   0  137.49   10.00
   2  17   0  115.29   11.20
   2  17   0  112.09   10.40
   2  17   0  116.09   10.90
   2  17   0  114.79   10.40
   2  17   0  118.39    9.90
   2  17   0  119.69   10.10
   2  17   0  128.49   10.80
  -2  17   0  120.09    9.50
   2  17   0  109.79   10.80
   2  17   0  141.09   10.90
   3 -17   0    0.60    4.00
  -3 -17   0    2.70    2.60
   3 -17   0   -0.10    2.70
  -3 -17   0    2.20    1.20
  -3 -17   0    3.10    1.70
   3 -17   0    1.10    1.60
   3 -17   0    6.00    2.20
   3 -17   0    2.40    5.20
  -3 -17   0    2.10    2.00
   3 -17   0    3.10    1.70
  -3 -17   0    4.40    3.50
  -3 -17   0    1.10    1.80
   3 -17   0    3.40    1.70
  -3  17   0    0.60    1.60
  -3  17   0    0.80    1.40
   3  17   0   -0.50    2.60
   3  17   0    0.70    3.60
   3  17   0    0.80    2.10
   3  17   0    2.90    1.90
   3  17   0   -0.90    2.30
  -4 -17   0   49.60    4.00
   4 -17   0   39.70    5.10
  -4 -17   0   44.70    6.20
  -4 -17   0   43.50    5.70
   4 -17   0   50.19    4.90
  -4 -17   0   42.20    4.70
   4 -17   0   44.70    7.00
   4 -17   0   49.50    4.90
   4 -17   0   44.30    5.90
   4 -17   0   50.79    5.10
   4 -17   0   51.89    4.80
   4  17   0   48.70    5.50
  -4  17   0   45.10    7.10
   4  17   0   47.60    5.00
   4  17   0   47.90    5.10
   5 -17   0   51.69    4.60
  -5 -17   0   54.89    4.20
   5 -17   0   50.69    4.60
   5 -17   0   49.20    6.90
   5 -17   0   55.69    5.50
   5 -17   0   55.29    4.60
   5 -17   0   49.40    4.60
   5  17   0   58.19    4.70
   0 -18   0  756.92   50.79
   0 -18   0  740.73   49.60
   0 -18   0  737.03   49.10
   0  18   0  769.62   49.80
   0  18   0  730.43   51.19
   0  18   0  731.93   49.80
   0  18   0  741.93   49.80
   0  18   0  637.84   49.60
  -1 -18   0   85.69    8.20
   1 -18   0   73.29    7.20
   1 -18   0   75.89    7.20
   1 -18   0   93.29    7.40
   1 -18   0   78.69    7.60
   1 -18   0   83.79    8.20
  -1 -18   0   85.79    7.00
  -1 -18   0   89.09    7.80
  -1 -18   0   86.59    6.40
   1 -18   0   81.39    7.30
   1 -18   0   75.29    7.00
   1  18   0   75.19    7.80
   1  18   0   93.09    7.70
   1  18   0   74.89    7.40
  -1  18   0   96.79    8.60
  -1  18   0   72.99    6.90
  -1  18   0   70.69    7.90
   1  18   0   85.39    7.70
   1  18   0   81.09    7.10
  -1  18   0   92.89    7.20
   1  18   0   83.19    8.00
  -1  18   0   80.19    7.50
   1  18   0   70.19    8.30
  -1  18   0   90.79    7.30
  -2 -18   0  148.49   10.50
   2 -18   0  134.69   12.10
  -2 -18   0  138.59   11.00
   2 -18   0  152.08   11.00
   2 -18   0  136.69   10.90
   2 -18   0  133.79   11.80
  -2 -18   0  128.19    9.80
   2 -18   0  132.49   12.80
   2 -18   0  135.89   10.90
  -2 -18   0  144.19   11.80
   2 -18   0  139.19   10.90
  -2 -18   0  139.99   10.50
  -2  18   0  116.19   10.30
   2  18   0  149.79   10.50
  -2  18   0  117.19    9.90
  -2  18   0  116.69   10.10
   2  18   0  143.29   11.40
   2  18   0  108.99   11.50
   2  18   0  118.89   10.50
   2  18   0  147.19   11.50
   2  18   0  122.89   11.00
   2  18   0  129.59   11.40
   3 -18   0  301.67   21.00
   3 -18   0  267.67   21.70
   3 -18   0  272.07   20.70
  -3 -18   0  248.68   21.30
   3 -18   0  295.87   20.40
  -3 -18   0  279.27   21.00
   3 -18   0  303.27   21.10
   3 -18   0  282.97   21.50
   3 -18   0  271.37   21.80
  -3 -18   0  319.27   21.20
  -3 -18   0  277.47   20.20
   3  18   0  308.17   21.40
   3  18   0  294.97   21.40
   3  18   0  254.77   20.50
  -3  18   0  301.67   20.10
   3  18   0  295.17   20.90
   4 -18   0    4.50    1.60
   4 -18   0    2.60    4.80
   4 -18   0    5.30    1.80
   4 -18   0    5.10    1.50
  -4 -18   0    4.60    2.00
   4 -18   0    7.40    2.50
   4 -18   0    2.10    1.50
  -4 -18   0    3.50    2.80
   4 -18   0    7.40    5.30
  -4 -18   0    2.60    1.10
  -4  18   0    3.10    1.70
   4  18   0    5.70    1.90
   4  18   0    4.90    2.10
   5 -18   0    1.00    1.00
   5 -18   0    1.20    0.60
   5 -18   0    0.50    0.90
   5 -18   0    1.00    3.00
   5 -18   0   -1.00    3.20
   5 -18   0    0.40    0.80
   5  18   0    2.40    1.20
   0 -19   0   -1.30    1.80
   0 -19   0   -1.50    1.60
   0  19   0    1.90    2.10
   0  19   0    0.00    1.60
   0  19   0    1.10    2.60
   0  19   0    1.40    1.70
   0  19   0    5.70    2.80
   0  19   0   -1.30    1.70
   0  19   0    4.50    5.50
   1 -19   0  536.45   39.90
  -1 -19   0  625.04   40.10
   1 -19   0  613.74   40.50
   1 -19   0  530.95   40.30
  -1 -19   0  622.94   39.40
   1 -19   0  598.34   40.40
  -1 -19   0  588.64   40.00
   1 -19   0  606.84   40.60
   1 -19   0  584.24   40.60
  -1 -19   0  612.94   41.00
   1 -19   0  539.05   39.80
   1  19   0  600.24   40.10
   1  19   0  602.14   40.50
   1  19   0  611.24   41.10
   1  19   0  591.04   41.00
   1  19   0  600.24   40.90
  -1  19   0  579.34   39.90
   1  19   0  530.65   41.30
   1  19   0  622.44   41.20
   2 -19   0   23.70    5.70
  -2 -19   0   26.50    4.60
   2 -19   0   20.90    3.40
  -2 -19   0   30.70    3.60
   2 -19   0   19.80    5.60
  -2 -19   0   28.70    3.40
   2 -19   0   25.60    4.50
   2 -19   0   29.30    4.20
   2 -19   0   20.50    3.70
   2 -19   0   33.50    5.20
   2  19   0   21.70    4.80
  -2  19   0   20.60    3.50
  -2  19   0   25.80    3.80
   2  19   0   29.40    5.30
   2  19   0   31.90    4.30
   2  19   0   24.70    3.90
  -2  19   0   21.30    2.90
   2  19   0   23.40    4.20
   2  19   0   20.30    4.40
   3 -19   0   31.30    3.80
   3 -19   0   23.60    6.30
  -3 -19   0   22.40    3.60
   3 -19   0   35.90    4.30
   3 -19   0   30.00    4.00
  -3 -19   0   25.50    3.90
   3 -19   0   18.50    6.10
  -3 -19   0   21.90    4.40
   3 -19   0   28.50    4.80
   3 -19   0   27.50    3.80
   3  19   0   27.30    3.90
   3  19   0   28.20    4.50
   3  19   0   34.10    5.40
  -3  19   0   28.20    4.00
  -3  19   0   26.90    3.30
   4 -19   0    2.60    1.40
   4 -19   0    0.70    3.50
  -4 -19   0    2.10    1.50
   4 -19   0    0.60    1.80
   4 -19   0    3.00    1.30
   4 -19   0    2.90    1.40
  -4 -19   0    6.30    2.20
   4 -19   0    5.00    2.20
   4  19   0    0.20    2.00
  -4  19   0    4.20    1.70
   4  19   0   -1.10    1.80
   0 -20   0   13.20    2.90
   0 -20   0   19.00    3.00
   0 -20   0   13.60    3.10
   0 -20   0   12.20    2.70
   0  20   0   13.10    3.10
   0  20   0   18.30    2.80
   0  20   0   16.20    2.80
  -1 -20   0   27.20    2.30
  -1 -20   0   21.00    3.50
   1 -20   0   19.90    3.30
   1 -20   0   28.60    4.30
   1 -20   0   20.70    3.50
   1 -20   0   24.80    3.70
   1 -20   0   24.10    3.60
  -1 -20   0   18.40    3.40
   1  20   0   27.20    3.90
   1  20   0   31.80    3.80
   1  20   0   22.50    3.80
  -1  20   0   22.00    3.90
  -1  20   0   22.60    4.40
  -1  20   0   26.80    3.70
   1  20   0   23.50    4.30
  -1  20   0   21.40    3.00
   1  20   0   21.40    3.20
  -1  20   0   23.90    3.70
  -2 -20   0   51.29    4.90
  -2 -20   0   47.20    5.90
   2 -20   0   57.49    5.60
   2 -20   0   45.80    5.20
   2 -20   0   46.10    6.10
  -2 -20   0   57.19    5.20
   2 -20   0   43.30    7.20
   2 -20   0   54.19    5.40
  -2 -20   0   55.59    5.10
   2 -20   0   54.29    6.70
  -2  20   0   44.00    5.10
   2  20   0   48.30    5.90
   2  20   0   54.09    6.30
   2  20   0   49.99    6.70
   2  20   0   59.29    6.10
   2  20   0   51.19    6.30
  -2  20   0   47.00    4.80
   2  20   0   42.90    6.70
  -2  20   0   49.99    5.50
  -2  20   0   45.60    6.90
   3 -20   0   -2.50    4.70
   3 -20   0    6.10    2.70
  -3 -20   0    5.00    1.90
   3 -20   0    2.80    9.20
  -3 -20   0    2.40    1.70
   3 -20   0    2.20    3.30
  -3 -20   0    4.30    1.90
   3  20   0    2.80    2.00
   3  20   0    0.60    2.90
   3  20   0    0.70    2.70
  -3  20   0    1.50    1.40
   4 -20   0   37.30    3.80
   4 -20   0   35.80    3.70
   4 -20   0   36.90    3.80
   4 -20   0   30.80    5.50
   4 -20   0   38.10    5.70
   4 -20   0   33.40    3.60
  -4 -20   0   40.00    4.40
  -4  20   0   40.70    5.20
   4  20   0   32.90    4.10
   4  20   0   34.40    4.30
  -4  20   0   31.90    4.10
   0 -21   0    2.20    1.90
   0 -21   0    4.80    2.40
   0 -21   0   -3.70    1.70
   0 -21   0    1.60    1.90
   0  21   0    2.40    2.30
   0  21   0   -1.50    1.60
   0  21   0   -2.10    1.00
   0  21   0    0.00    2.10
   0  21   0   -1.90    1.50
   1 -21   0   97.59    8.00
   1 -21   0  101.29    8.00
  -1 -21   0   93.59    8.50
   1 -21   0   92.09    7.80
  -1 -21   0   96.19    7.60
   1 -21   0   83.89    7.90
   1 -21   0   86.99    7.60
   1  21   0   90.49    7.90
  -1  21   0   89.39    8.00
  -1  21   0   72.29    7.50
  -1  21   0   77.39    7.50
   1  21   0  101.89    8.90
  -1  21   0   91.99    8.20
  -1  21   0   73.49    8.80
   1  21   0   83.29    8.30
   1  21   0  103.19    9.90
   1  21   0   91.19    8.50
   2 -21   0   40.00    6.00
  -2 -21   0   39.60    5.50
   2 -21   0   40.10    5.40
   2 -21   0   28.50    5.30
  -2 -21   0   42.70    6.50
   2 -21   0   37.10    5.70
   2 -21   0   34.30    4.40
   2 -21   0   38.70    4.30
  -2 -21   0   38.10    3.90
   2 -21   0   39.90    4.40
  -2 -21   0   40.50    4.40
   2  21   0   30.80    5.70
   2  21   0   31.60    4.50
   2  21   0   40.30    5.10
   2  21   0   40.40    5.20
  -2  21   0   35.70    4.30
   2  21   0   37.30    5.00
   2  21   0   37.80    6.20
  -2  21   0   32.60    4.80
   3 -21   0  222.18   15.00
  -3 -21   0  193.18   14.50
  -3 -21   0  203.48   14.60
   3 -21   0  171.58   14.50
  -3 -21   0  207.48   14.80
   3 -21   0  214.38   15.00
   3 -21   0  201.38   14.90
   3  21   0  214.88   15.70
  -3  21   0  191.88   15.00
   3  21   0  170.78   14.90
  -3  21   0  175.98   14.30
   3  21   0  212.78   15.10
   4 -21   0   -1.50    2.10
   4 -21   0   -0.50    0.70
   4 -21   0    0.00    0.60
   4 -21   0   -1.90    1.00
  -4 -21   0    1.80    2.40
   4 -21   0   -0.60    3.40
   4  21   0    1.80    2.20
   4  21   0   -0.20    1.40
   0 -22   0    0.40    2.00
   0 -22   0    7.50    2.60
   0 -22   0    7.10    2.20
   0 -22   0   -0.90    1.60
   0 -22   0    3.40    2.10
   0  22   0    0.20    2.20
   0  22   0    4.70    2.30
   0  22   0    2.70    1.80
   0  22   0    0.30    2.70
   0  22   0   -0.50    4.70
   0  22   0    1.90    2.00
   0  22   0    3.30    1.90
   0  22   0    0.60    2.50
  -1 -22   0    2.20    2.40
   1 -22   0    3.30    2.10
   1 -22   0    4.00    2.20
  -1 -22   0    3.80    1.50
  -1 -22   0    3.60    2.20
   1 -22   0    5.00    1.70
   1 -22   0    0.80    1.80
   1 -22   0    2.80    1.60
   1 -22   0   -0.50    2.60
   1  22   0    2.30    2.10
  -1  22   0    4.50    1.90
   1  22   0    2.60    2.40
  -1  22   0    5.50    2.80
  -1  22   0    3.30    2.40
  -1  22   0    4.40    1.90
   1  22   0   -1.10    2.60
   1  22   0   -1.20    4.10
   1  22   0   -0.70    3.40
  -1  22   0    4.50    2.10
  -1  22   0    5.60    2.60
   1  22   0    7.80    2.30
   1  22   0    0.60    1.80
   1  22   0    6.50    2.20
   2 -22   0   29.90    3.50
   2 -22   0   23.50    3.90
   2 -22   0   38.60    5.40
   2 -22   0   31.80    4.50
  -2 -22   0   30.80    4.10
   2 -22   0   34.10    3.90
  -2 -22   0   38.10    4.90
  -2 -22   0   31.30    3.80
   2 -22   0   25.40    3.70
   2 -22   0   21.60    5.20
   2  22   0   27.90    4.70
  -2  22   0   30.00    4.10
  -2  22   0   26.50    3.60
   2  22   0   29.10    4.90
   3 -22   0   48.90    4.80
   3 -22   0   51.39    5.20
   3 -22   0   41.50    6.10
  -3 -22   0   52.19    5.00
   3 -22   0   45.50    5.50
   3 -22   0   45.20    4.70
   3 -22   0   52.69    5.00
  -3  22   0   49.60    6.00
   3  22   0   49.10    5.60
  -3  22   0   45.20    5.10
   3  22   0   52.59    5.60
   3  22   0   47.00    5.00
   4 -22   0    4.50    2.00
  -4 -22   0    6.70    1.90
   4 -22   0    6.70    2.00
   4 -22   0    5.50    1.30
   4 -22   0    6.70    1.40
   4 -22   0    7.80    2.10
   4  22   0    8.20    1.80
   4  22   0    8.00    1.90
   0 -23   0    1.50    1.90
   0 -23   0    0.60    2.10
   0 -23   0   -0.50    2.10
   0 -23   0    2.60    2.30
   0  23   0   -1.80    2.70
   0  23   0    3.60    5.30
   0  23   0    1.90    2.00
   1 -23   0   26.00    3.80
   1 -23   0   28.80    3.90
   1 -23   0   30.40    3.80
  -1 -23   0   32.00    4.20
   1 -23   0   26.50    3.60
  -1 -23   0   30.50    3.70
   1 -23   0   22.90    4.20
  -1 -23   0   31.80    3.80
  -1  23   0   23.90    3.70
  -1  23   0   26.00    3.60
   1  23   0   30.90    4.30
   1  23   0   26.40    3.90
  -1  23   0   26.80    4.20
  -1  23   0   19.20    3.60
   2 -23   0   29.20    3.90
   2 -23   0   22.50    3.30
  -2 -23   0   33.40    4.60
   2 -23   0   23.10    3.30
   2 -23   0   34.30    4.20
   2 -23   0   20.50    3.30
   2  23   0   24.60    4.40
  -2  23   0   24.80    3.40
  -2  23   0   24.40    3.60
  -2  23   0   30.60    3.80
   3 -23   0    5.30    1.70
   3 -23   0    5.80    1.40
   3 -23   0    5.40    2.40
   3 -23   0    2.80    1.30
   3 -23   0    3.70    1.90
  -3 -23   0    4.10    1.60
  -3 -23   0    8.90    1.90
   3 -23   0    4.50    1.20
   3  23   0    1.70    1.70
  -3  23   0    3.20    1.70
   3  23   0    4.70    1.60
  -3  23   0    6.50    2.40
   3  23   0    6.30    2.30
   4 -23   0   -0.30    1.20
   4 -23   0    0.40    0.60
   4 -23   0   -0.20    0.60
   4 -23   0    0.20    0.80
   4 -23   0   -0.80    0.80
   4  23   0   -0.60    1.20
   4  23   0   -2.70    1.30
   0 -24   0   44.50    5.20
   0 -24   0   51.89    5.30
   0 -24   0   43.90    5.10
   0 -24   0   50.09    5.40
   0  24   0   62.59    7.20
   0  24   0   47.20    5.90
   0  24   0   52.39    5.10
   0  24   0   45.70    4.90
   1 -24   0    7.60    1.90
   1 -24   0    5.70    2.20
   1 -24   0    2.30    2.80
  -1 -24   0   11.30    2.80
  -1 -24   0    7.00    1.90
  -1  24   0    5.90    2.30
   1  24   0    6.50    4.50
   1  24   0   10.80    2.40
   1  24   0   -0.30    3.10
  -1  24   0    9.80    2.80
   1  24   0    9.60    2.70
   1  24   0    4.20    2.40
  -1  24   0    4.70    2.00
  -1  24   0    9.00    2.70
   2 -24   0   16.70    3.00
  -2 -24   0   18.00    3.30
   2 -24   0   19.70    3.10
   2 -24   0   16.30    2.60
  -2 -24   0   13.80    2.80
   2 -24   0   20.60    2.90
  -2  24   0   18.90    2.60
   2  24   0   22.90    3.80
  -2  24   0   19.40    3.00
  -2  24   0   13.70    2.60
   2  24   0   18.90    3.40
   2  24   0    9.10    4.10
  -2  24   0   16.90    3.10
  -3 -24   0    0.20    1.80
   3 -24   0    3.00    1.20
  -3 -24   0    0.60    1.30
   3 -24   0    0.10    1.40
   3 -24   0   -2.40    1.20
   3 -24   0    2.20    0.80
  -3  24   0    2.10    1.90
  -3  24   0    4.00    2.00
   3  24   0    0.50    2.10
  -3  24   0   -3.10    2.50
   3  24   0   -0.80    1.30
   0 -25   0    3.20    1.70
   0 -25   0   -1.20    2.70
   0 -25   0    0.30    1.80
   0  25   0    1.00    1.50
   0  25   0    0.80    1.90
   1 -25   0   -2.50    1.50
   1 -25   0    0.40    1.10
  -1 -25   0    0.20    2.20
   1 -25   0    0.00    1.20
   1 -25   0    0.30    1.80
  -1 -25   0   -1.50    2.00
  -1 -25   0   -1.60    1.60
   1  25   0   -1.20    1.50
  -1  25   0    4.20    2.40
   1  25   0    5.10    3.20
  -1  25   0   -2.70    1.90
   1  25   0    2.10    2.30
  -1  25   0    0.50    1.30
  -2 -25   0   21.50    3.00
   2 -25   0   22.20    3.00
   2 -25   0   11.60    2.80
   2 -25   0   15.70    2.30
   2 -25   0   17.50    2.60
  -2  25   0   16.00    2.60
   2  25   0   11.70    2.60
  -2  25   0   17.30    3.00
  -2  25   0   15.40    2.90
   2  25   0   19.20    4.50
  -3 -25   0   -1.50    1.60
   3 -25   0    3.90    1.20
   3 -25   0    2.00    1.50
   3 -25   0    3.00    1.00
   3 -25   0    1.90    1.20
   3 -25   0    1.90    1.00
  -3 -25   0    4.50    1.60
   3  25   0   -0.40    1.40
  -3  25   0    5.40    1.90
   3  25   0    4.30    1.30
   3  25   0    2.60    2.00
  -3  25   0   -1.20    1.90
   0 -26   0   80.29    7.60
   0  26   0  101.69    8.30
   0  26   0   86.19    7.70
   0  26   0   92.19    8.40
  -1 -26   0    9.90    2.70
  -1 -26   0   16.50    2.70
   1 -26   0   11.50    2.80
   1 -26   0   15.20    2.40
   1 -26   0    8.10    2.60
  -1  26   0   13.20    2.50
   1  26   0   10.30    2.40
  -1  26   0   10.10    3.50
  -1  26   0   10.30    2.90
   2 -26   0   18.10    2.50
   2 -26   0   15.00    3.60
   2 -26   0   16.90    2.70
  -2  26   0   20.80    2.90
   2  26   0   17.70    3.90
   2  26   0   21.80    3.10
  -2  26   0   22.80    2.80
  -2  26   0   16.20    2.70
   3 -26   0   -0.20    1.20
  -3 -26   0    0.10    1.10
   3 -26   0    0.90    1.00
   3 -26   0   -0.30    0.70
   3 -26   0    0.30    0.60
   3  26   0    2.40    1.60
   3  26   0    2.40    1.80
   0 -27   0    1.30    2.00
   0 -27   0   -0.50    1.70
   0  27   0   -1.20    1.60
   0  27   0    1.30    1.80
   0  27   0    3.80    1.70
   0  27   0    0.20    1.60
   1 -27   0    4.10    1.40
  -1 -27   0    2.80    1.70
  -1 -27   0    2.60    1.80
   1 -27   0    2.80    2.10
   1 -27   0    3.30    1.80
   1 -27   0   -0.70    2.00
  -1  27   0    4.90    1.80
  -1  27   0    3.10    1.30
   1  27   0    5.30    2.10
   1  27   0    5.90    1.80
   1  27   0    8.60    3.50
  -1  27   0    3.10    1.80
  -1  27   0    6.60    2.80
   2 -27   0   10.90    1.60
  -2 -27   0    9.30    2.20
  -2 -27   0    8.40    2.10
   2  27   0   13.50    4.00
  -2  27   0   10.80    2.20
   2  27   0    8.30    2.00
   0 -28   0    2.70    1.80
   0  28   0    1.10    1.90
   0  28   0    5.70    3.40
  -1 -28   0   10.90    2.30
   1 -28   0   15.10    2.20
   1  28   0   12.40    2.50
  -1  28   0   11.80    2.60
  -1  28   0   10.30    2.30
   1  28   0   14.10    2.80
   1  28   0   14.50    2.40
  -1  28   0   13.90    3.20
  -2 -28   0  135.89    9.10
   2 -28   0  111.19    8.60
   2  28   0  115.69    9.10
   0 -29   0    0.50    1.30
   0 -29   0    0.50    1.50
   0  29   0    2.70    1.80
   0  29   0    0.40    1.50
   0  29   0    0.10    2.10
  -1 -29   0    1.30    2.10
   1 -29   0    2.20    1.00
   1 -29   0    0.50    0.80
  -1  29   0   -0.80    1.80
  -1  29   0    0.50    1.50
   1  29   0    0.00    1.20
   0 -30   0   36.80    3.70
   6   0  -1    0.60    1.20
   6   0  -1    1.90    3.40
   6   0  -1    1.70    1.00
  -6   0   1   -0.10    1.30
  -6   0   1   -0.20    1.20
  -6   0   1    1.90    1.10
  -5   0   1    0.80    1.40
  -5   0   1    3.60    1.60
  -5   0   1   -1.60    1.40
   5   0  -1    0.40    8.30
   5   0  -1    1.30    2.30
  -4   0   1   -2.10    3.30
   4   0  -1   -2.00    1.90
   4   0  -1    1.80    1.90
  -4   0   1    1.10    1.10
   4   0  -1    1.40    5.40
  -4   0   1    0.80    1.50
   4   0  -1   -1.30    1.50
  -4   0   1    3.10    1.70
  -4   0   1    0.50    2.40
   4   0  -1   -0.40    1.40
  -4   0   1   -1.30    1.50
  -3   0   1   -1.50    4.60
  -3   0   1   -4.00    2.00
  -3   0   1    1.10    1.00
  -3   0   1   -0.80    0.90
  -3   0   1   -0.50    0.90
   2   0  -1    1.50    0.90
  -2   0   1    1.70    0.80
  -1   0   1   -0.20    0.50
   1   0  -1    0.50    0.70
   1   0  -1    0.40    0.50
  -1   0   1    1.20    0.70
  -1   0   1   -0.70    0.50
   0   0   1    0.20    0.30
   0   0   1    1.10    0.40
   0   0  -1    0.80    0.30
  -1   0  -1   -0.10    0.30
  -1   0  -1    0.60    0.40
  -1   0  -1   -0.60    0.40
  -2   0  -1    2.00    1.10
  -2   0  -1    0.80    0.60
  -2   0  -1    0.80    0.90
  -3   0  -1    1.30    0.90
  -3   0  -1    0.50    0.90
  -3   0  -1    0.90    1.70
  -3   0  -1   -0.40    0.70
   4   0   1   -0.60    1.50
  -4   0  -1    0.70    1.40
   4   0   1    1.50    2.10
  -4   0  -1   -0.30    1.90
   4   0   1    0.60    1.60
   4   0   1    3.30    1.90
   4   0   1    0.90    3.20
   5   0   1   -0.60    1.10
  -5   0  -1   -1.40    1.40
  -5   0  -1   -0.50    1.20
   5   0   1    1.50    4.80
   5   0   1   -2.10    1.30
   6   0   1   -0.40    0.50
   6   0   1   -0.40    1.10
  -6   0  -1   -1.00    1.20
   6   0   1    3.10    4.20
  -6   0  -1    0.30    1.30
   6   0   1    0.80    1.70
   6  -1  -1   13.10    1.80
  -6  -1   1   18.70    2.40
   6  -1  -1   14.40    3.60
   6  -1  -1   17.80    2.30
  -6  -1   1   18.00    2.30
   6   1  -1   14.70    2.00
  -6   1   1   20.10    2.30
   6   1  -1   14.80    2.50
  -6   1   1   15.50    2.30
  -6   1   1   19.70    2.40
   6   1  -1   16.30    3.10
   5  -1  -1   31.20    3.90
   5  -1  -1   34.10    4.30
  -5  -1   1   24.90    3.30
   5  -1  -1   30.00    3.40
  -5  -1   1   24.20    3.10
   5  -1  -1   27.80    9.20
  -5  -1   1   30.80    3.30
   5   1  -1   24.50    4.00
   5   1  -1   28.30    3.30
   5   1  -1   26.40    8.90
  -5   1   1   23.80    3.30
  -5   1   1   31.80    3.30
  -5   1   1   24.00    3.00
  -4  -1   1   47.70    4.90
   4  -1  -1   46.80    4.80
   4  -1  -1   39.90    4.90
   4  -1  -1   54.39    9.20
  -4  -1   1   43.30    4.00
   4  -1  -1   46.40    4.50
  -4  -1   1   42.60    4.10
  -4  -1   1   42.40    4.70
   4   1  -1   42.00    4.60
   4   1  -1   41.00    4.70
  -4   1   1   38.80    3.90
  -4   1   1   47.70    4.70
   4   1  -1   44.60    8.20
   4   1  -1   41.90    4.90
  -4   1   1   44.20    4.90
  -4   1   1   45.30    4.80
  -4   1   1   38.40    4.00
  -3  -1   1   50.49    4.30
  -3  -1   1   45.40    4.80
  -3  -1   1   39.70    4.10
  -3  -1   1   43.30    3.70
  -3  -1   1   46.60    3.90
  -3  -1   1   41.30    6.20
   3   1  -1   48.00    5.20
  -3   1   1   47.60    5.00
  -3   1   1   51.69    4.30
  -3   1   1   38.40    4.00
  -2  -1   1   46.90    4.40
  -2  -1   1   51.89    4.40
   2  -1  -1   50.29    3.70
  -2  -1   1   54.79    5.30
   2   1  -1   49.90    3.70
  -2   1   1   47.50    4.30
  -2   1   1   56.59    3.90
   2   1  -1   57.29    4.10
   1  -1  -1  988.10   63.09
  -1  -1   1 1026.90   63.29
   1  -1  -1  990.50   62.99
  -1  -1   1  864.01   63.29
  -1  -1   1 1011.40   63.29
  -1   1   1  901.31   63.19
   1   1  -1 1012.60   63.19
  -1   1   1  965.50   63.19
  -1   1   1  894.91   63.19
   1   1  -1  936.41   63.09
   0  -1  -1 1113.19   68.09
   0  -1   1 1043.30   68.09
   0  -1   1 1046.10   68.19
   0   1   1  940.81   68.19
   0   1   1 1006.10   68.19
   0   1  -1 1085.89   68.09
   0   1   1 1028.00   68.19
  -1  -1  -1  158.88   10.30
  -1  -1  -1  156.28   10.30
  -1  -1  -1  143.69   10.20
  -1   1  -1  137.89   10.00
  -1   1  -1  160.88   10.20
  -1   1  -1  145.19   10.10
   1   1   1  156.48   10.20
  -2  -1  -1   57.49    4.90
  -2  -1  -1   70.29    5.30
  -2  -1  -1   63.99    4.80
  -2  -1  -1   60.19    4.70
  -2   1  -1   59.49    4.60
  -2   1  -1   68.39    4.70
  -3  -1  -1   82.29    7.40
  -3  -1  -1  104.79    7.40
  -3  -1  -1  101.09    7.30
   3   1   1   93.99    8.00
  -3   1  -1   97.09    7.10
  -3   1  -1   96.69    6.90
  -3   1  -1   82.19    7.00
   4  -1   1  189.98   14.40
  -4  -1  -1  190.08   13.60
  -4  -1  -1  201.08   14.20
   4  -1   1  182.78   14.10
   4  -1   1  196.58   14.20
   4  -1   1  187.38   13.90
  -4  -1  -1  162.28   13.40
   4  -1   1  207.58   15.10
  -4   1  -1  206.78   14.10
   4   1   1  184.08   14.10
   4   1   1  215.08   15.40
  -4   1  -1  175.38   13.40
   4   1   1  168.38   14.50
   4   1   1  183.48   14.10
   4   1   1  186.68   14.20
   5  -1   1   42.90    6.90
   5  -1   1   43.40    4.40
  -5  -1  -1   36.10    3.90
  -5  -1  -1   46.10    4.10
   5  -1   1   44.30    4.50
   5  -1   1   52.69    6.60
   5   1   1   40.60    4.50
  -5   1  -1   41.80    3.90
   5   1   1   52.39    8.30
  -5   1  -1   37.90    3.90
  -5   1  -1   32.80    5.50
   5   1   1   40.30    4.40
  -6  -1  -1   -0.90    1.20
   6  -1   1   -0.70    6.00
  -6  -1  -1    2.00    1.30
   6  -1   1    0.10    0.80
   6  -1   1    2.10    1.30
  -6  -1  -1    0.30    1.00
   6   1   1    3.10    2.20
   6   1   1    1.60    1.00
   6   1   1   -0.10    1.10
   6   1   1   -0.90    5.80
  -6   1  -1    0.60    2.10
   6  -2  -1    1.70    1.60
  -6  -2   1    1.70    1.40
   6  -2  -1    1.30    1.40
  -6  -2   1    3.30    1.30
  -6  -2   1    2.90    1.20
   6  -2  -1    2.20    3.40
   6   2  -1    2.00    1.00
   6   2  -1    3.60    2.30
  -6   2   1    3.20    1.50
   6   2  -1    2.80    1.30
  -6   2   1    4.20    1.30
   5  -2  -1   86.09   12.30
   5  -2  -1   78.29    6.30
   5  -2  -1   72.19    7.00
  -5  -2   1   68.39    5.90
  -5  -2   1   65.29    6.00
   5  -2  -1   63.79    7.70
   5   2  -1   62.19    6.00
  -5   2   1   67.89    6.10
   5   2  -1   72.69    6.20
   5   2  -1   73.39    6.10
   5   2  -1   90.59   11.50
  -5   2   1   63.59    5.80
  -5   2   1   74.19    6.00
   4  -2  -1   18.80    3.00
   4  -2  -1   14.70    5.60
   4  -2  -1   12.50    3.60
   4  -2  -1   18.80    2.90
  -4  -2   1   10.10    2.70
   4  -2  -1   15.80    2.60
  -4  -2   1    8.30    2.50
  -4  -2   1    7.50    2.70
  -4   2   1   11.70    2.60
   4   2  -1   13.30    2.50
   4   2  -1   13.40    2.60
  -4   2   1    8.10    2.10
  -4   2   1   12.70    2.10
   4   2  -1   11.40    5.90
   4   2  -1   15.60    2.50
  -4   2   1   12.90    1.90
  -3  -2   1   43.60    3.40
  -3  -2   1   42.20    5.60
  -3  -2   1   41.30    3.90
  -3  -2   1   41.70    3.90
   3   2  -1   33.20    3.60
  -3   2   1   31.20    3.50
   3   2  -1   32.60    4.60
  -3   2   1   42.90    3.80
  -2  -2   1  195.98   14.60
  -2   2   1  198.28   14.40
   2   2  -1  211.78   14.30
   2   2  -1  224.68   14.10
  -1  -2   1  317.47   23.00
  -1  -2   1  350.46   23.00
   1  -2  -1  338.97   22.80
  -1  -2   1  333.77   23.10
   1  -2  -1  324.67   22.70
  -1   2   1  378.46   23.00
  -1   2   1  354.96   22.90
  -1   2   1  341.17   23.00
   1   2  -1  355.36   23.00
   0  -2  -1  219.28   14.80
   0  -2   1  210.18   14.80
   0  -2   1  232.78   14.70
   0   2   1  221.88   14.90
   0   2  -1  241.78   14.80
   0   2   1  211.98   14.90
  -1  -2  -1  809.72   53.69
  -1  -2  -1  876.91   53.79
   1   2   1  803.72   53.69
   1   2   1  782.92   53.49
   1   2   1  800.92   53.69
  -2  -2  -1   14.10    1.70
  -2  -2  -1   13.40    2.00
  -2   2  -1   10.50    1.30
   2   2   1   13.50    1.50
  -2   2  -1   14.40    1.30
  -2   2  -1   11.70    1.30
  -3  -2  -1   12.90    1.90
  -3  -2  -1   12.30    2.20
  -3  -2  -1   12.00    1.80
  -3  -2  -1   12.90    1.70
  -3   2  -1   10.00    1.60
  -3   2  -1    9.10    1.60
  -3   2  -1    9.80    1.60
  -3   2  -1   16.00    2.40
   4  -2   1   79.49    7.60
  -4  -2  -1   88.19    7.40
   4  -2   1   87.89    8.00
   4  -2   1   89.09    7.20
   4  -2   1   98.59    7.80
  -4  -2  -1   74.19    8.10
  -4  -2  -1   76.19    6.60
   4  -2   1   86.39    7.20
   4  -2   1   76.39    7.00
   4  -2   1   88.29    8.20
  -4  -2  -1   74.49    6.60
   4   2   1   80.29    7.20
  -4   2  -1   80.79    6.90
   4   2   1   80.29    7.20
   4   2   1   95.99    8.20
   4   2   1   74.79    7.00
  -4   2  -1   79.49    6.40
  -5  -2  -1   16.00    2.80
  -5  -2  -1   18.70    2.50
   5  -2   1   14.20    4.60
   5  -2   1   24.10    3.00
  -5   2  -1   15.70    2.30
   5   2   1   18.00    6.70
   5   2   1   21.40    3.00
  -5   2  -1   15.50    2.60
   5   2   1   19.80    3.10
   6  -2   1   15.20    1.90
  -6  -2  -1   18.30    2.00
  -6  -2  -1   14.30    2.00
   6  -2   1   17.80    6.20
   6  -2   1   14.70    2.60
   6   2   1   12.20    2.20
  -6   2  -1   17.90    2.40
   6   2   1   13.90    2.00
   6   2   1    5.70    5.60
   6  -3  -1   45.90    4.60
  -6  -3   1   43.50    4.30
   6  -3  -1   46.00    4.30
   6  -3  -1   48.80    6.70
  -6  -3   1   51.89    4.20
  -6  -3   1   52.79    4.30
   6   3  -1   57.09    4.80
   6   3  -1   52.39    7.70
  -6   3   1   53.89    5.40
   6   3  -1   53.89    4.70
   6   3  -1   42.60    4.00
  -6   3   1   51.39    4.20
   5  -3  -1   59.89    6.50
   5  -3  -1   71.99    6.70
  -5  -3   1   63.99    5.70
  -5  -3   1   60.99    5.80
   5  -3  -1   73.69    6.80
  -5  -3   1   66.19    5.70
   5  -3  -1   61.79    6.00
   5  -3  -1   69.69   11.80
   5  -3  -1   71.39    6.10
   5   3  -1   71.09    6.00
  -5   3   1   70.69    5.90
  -5   3   1   74.39    5.70
   5   3  -1   61.99    5.90
  -5   3   1   58.69    5.60
   5   3  -1   66.79    6.10
   5   3  -1   83.89   10.20
  -4  -3   1   -1.40    1.40
  -4  -3   1    4.80    1.70
   4  -3  -1    2.80    1.50
  -4  -3   1    1.10    1.70
  -4  -3   1   -0.10    1.20
   4  -3  -1   -2.40    5.00
   4  -3  -1   -1.60    1.60
  -4  -3   1    1.60    1.70
   4  -3  -1    1.20    3.40
  -4   3   1    3.30    1.60
  -4   3   1   -1.00    1.50
   4   3  -1   -0.20    1.40
   4   3  -1    1.60    2.20
  -4   3   1   -0.70    1.40
   4   3  -1    0.80    5.20
  -4   3   1    0.00    1.20
  -3  -3   1   75.39    7.20
  -3  -3   1   97.99    6.70
  -3  -3   1   85.79    7.10
  -3  -3   1   92.99    7.20
  -3   3   1   88.29    6.90
   3   3  -1   77.79    7.40
  -3   3   1   98.79    7.00
  -3   3   1   81.19    7.50
  -2  -3   1  436.36   30.60
  -2  -3   1  404.26   30.30
  -2   3   1  456.55   30.00
   2   3  -1  486.15   30.00
  -2   3   1  457.55   30.20
  -1  -3   1  275.97   19.30
  -1  -3   1  284.37   19.10
   1  -3  -1  306.17   18.70
   1  -3  -1  310.27   19.00
  -1   3   1  291.27   19.10
  -1   3   1  260.77   19.00
  -1   3   1  277.47   18.90
   1   3  -1  257.97   19.00
   0  -3   1  488.95   30.40
   0  -3   1  481.05   30.40
   0  -3   1  478.65   30.50
   0  -3  -1  427.06   30.50
   0   3   1  446.46   30.70
   0   3  -1  480.05   30.40
   0   3   1  433.76   30.60
  -1  -3  -1  476.55   34.40
  -1  -3  -1  527.05   34.40
   1   3   1  465.95   34.30
   1   3   1  526.95   34.40
  -1   3  -1  564.64   34.00
   1   3   1  545.75   34.50
  -2  -3  -1  261.37   17.10
  -2  -3  -1  244.58   17.30
  -2  -3  -1  246.28   17.20
  -2   3  -1  246.88   16.60
  -2   3  -1  243.78   16.70
   2   3   1  252.57   17.00
  -3  -3  -1   76.89    6.70
  -3  -3  -1   89.49    7.30
  -3  -3  -1   90.19    7.40
  -3  -3  -1   82.89    6.20
  -3  -3  -1   91.39    6.70
  -3  -3  -1   70.39    6.40
   3   3   1   81.99    7.70
  -3   3  -1   75.99    6.00
  -3   3  -1   79.39    6.00
  -3   3  -1   70.89    5.80
   4  -3   1  319.97   22.20
   4  -3   1  305.47   22.70
   4  -3   1  336.77   23.10
   4  -3   1  284.87   22.00
   4  -3   1  306.17   22.30
  -4  -3  -1  282.67   21.70
  -4  -3  -1  320.67   21.70
   4  -3   1  300.07   21.80
   4  -3   1  331.37   22.20
   4   3   1  305.17   22.20
   4   3   1  295.17   22.10
   4   3   1  344.57   23.20
  -4   3  -1  304.67   21.30
  -4   3  -1  337.87   21.80
   4   3   1  285.27   21.40
   5  -3   1  118.79   10.20
   5  -3   1  106.79    8.40
  -5  -3  -1   96.69    8.00
  -5  -3  -1   85.99    7.80
   5  -3   1  111.49    8.50
  -5   3  -1  103.79    7.90
   5   3   1   90.89    8.30
   5   3   1  115.19   12.10
  -6  -3  -1   -0.10    0.90
   6  -3   1    3.10    5.60
  -6  -3  -1    3.20    1.40
   6  -3   1    0.40    0.90
   6  -3   1    1.20    1.60
   6  -3   1    0.70    1.90
  -6  -3  -1    1.30    1.00
   6   3   1   -0.50    0.80
  -6   3  -1    3.00    1.50
  -6   3  -1   -1.90    1.60
   6   3   1    2.00    1.40
   6   3   1    0.90    5.10
   6  -4  -1   79.79    8.10
  -6  -4   1   73.69    6.20
  -6  -4   1   79.79    5.90
  -6  -4   1   84.69    6.00
   6  -4  -1   65.69    6.10
   6  -4  -1   71.49    5.90
   6   4  -1   72.29    6.30
  -6   4   1   72.29    5.80
   6   4  -1   80.89    6.40
   5  -4  -1   23.10    4.10
   5  -4  -1   32.40    3.60
   5  -4  -1   35.50    4.50
   5  -4  -1   34.70    4.40
  -5  -4   1   29.30    3.40
   5  -4  -1   28.90    3.60
  -5  -4   1   25.70    3.30
   5  -4  -1   24.50    8.70
  -5  -4   1   30.80    3.50
   5  -4  -1   29.90    4.30
  -5   4   1   26.80    3.40
   5   4  -1   24.10    3.30
  -5   4   1   38.40    4.90
   5   4  -1   29.80    6.40
   5   4  -1   26.60    3.80
  -5   4   1   25.70    3.20
   5   4  -1   31.90    3.80
  -4  -4   1  151.28   13.50
  -4  -4   1  165.08   12.60
  -4  -4   1  149.39   14.00
  -4  -4   1  198.68   16.40
   4  -4  -1  195.08   13.20
  -4  -4   1  185.48   12.50
   4  -4  -1  202.78   15.70
   4  -4  -1  190.58   13.20
   4  -4  -1  176.08   13.10
  -4  -4   1  167.88   13.60
  -4   4   1  174.88   13.20
  -4   4   1  195.98   13.40
   4   4  -1  157.78   13.00
   4   4  -1  159.98   13.00
   4   4  -1  195.08   15.20
   4   4  -1  157.68   12.90
  -4   4   1  176.78   12.50
  -3  -4   1    2.00    1.30
  -3  -4   1    1.70    1.20
  -3  -4   1    3.10    1.20
  -3  -4   1   -0.90    1.60
  -3  -4   1    1.80    1.30
  -3  -4   1    2.50    1.40
  -3  -4   1    4.50    3.00
  -3   4   1    0.50    1.00
   3   4  -1    1.90    1.90
   3   4  -1   -0.20    1.30
  -3   4   1    5.80    2.40
  -3   4   1    3.10    1.20
   3   4  -1    2.20    1.50
  -2  -4   1   -0.30    0.80
  -2  -4   1   -1.00    0.80
  -2  -4   1    2.40    1.20
   2   4  -1   -0.60    0.80
  -2   4   1   -0.90    1.20
   2   4  -1    0.30    1.10
  -2   4   1   -0.10    0.70
  -2   4   1    0.20    0.60
   2   4  -1    2.00    1.00
   1  -4  -1    9.20    0.80
  -1  -4   1    8.40    1.40
  -1  -4   1   12.30    1.50
   1   4  -1    9.50    1.40
  -1   4   1   10.10    1.50
  -1   4   1    8.90    1.10
  -1   4   1    8.70    1.20
   0  -4   1   50.59    3.60
   0  -4  -1   45.50    3.60
   0  -4  -1   54.69    3.80
   0   4  -1   51.89    3.50
   0   4   1   49.20    3.80
  -1  -4  -1    6.90    1.20
  -1  -4  -1    6.90    1.10
   1   4   1    6.10    1.10
   1   4   1    7.20    1.20
  -1   4  -1    5.30    0.50
   1   4   1    8.10    1.30
   1   4   1    8.40    1.50
  -2  -4  -1   16.00    2.20
  -2  -4  -1   14.40    1.90
  -2  -4  -1   12.50    1.60
  -2  -4  -1   12.90    1.60
  -2  -4  -1   11.00    2.00
   2   4   1   15.10    1.60
  -2   4  -1   13.40    1.10
   2   4   1    9.60    1.60
  -2   4  -1   13.00    1.10
  -2   4  -1   12.50    1.10
  -3  -4  -1  651.93   45.50
  -3  -4  -1  693.73   45.30
  -3  -4  -1  669.63   45.80
  -3   4  -1  709.33   44.70
  -3   4  -1  698.23   44.60
   3   4   1  676.53   45.50
  -3   4  -1  606.14   44.50
   4  -4   1    3.20    1.40
  -4  -4  -1   -2.10    1.70
   4  -4   1    3.80    1.60
   4  -4   1    3.20    2.50
   4  -4   1    1.00    2.30
  -4  -4  -1   -1.70    3.30
  -4  -4  -1    2.80    1.20
   4  -4   1    0.00    3.00
   4  -4   1    3.20    2.50
  -4  -4  -1    2.00    2.30
   4  -4   1    3.20    1.70
   4   4   1    4.80    2.40
  -4   4  -1    0.70    1.40
   4   4   1   -3.10    1.90
   4   4   1    3.50    2.00
   4   4   1    2.30    1.70
   4   4   1   -3.10    1.80
  -4   4  -1   -0.70    1.20
  -5  -4  -1  311.57   22.40
   5  -4   1  298.47   24.00
   5  -4   1  351.36   23.30
   5  -4   1  328.57   23.50
  -5  -4  -1  328.67   22.80
  -5   4  -1  342.07   22.50
   5   4   1  315.97   23.80
   6  -4   1    1.30    1.70
  -6  -4  -1    1.10    0.80
   6  -4   1    2.90    5.30
   6  -4   1    1.60    0.90
   6  -4   1    0.80    0.80
  -6  -4  -1   -0.80    0.90
   6   4   1    0.10    1.60
   6   4   1    2.60    3.30
   6   4   1    0.90    0.60
   6  -5  -1    1.10    0.80
   6  -5  -1   -0.20    0.60
  -6  -5   1    2.00    1.10
   6  -5  -1    0.40    0.90
   6  -5  -1    0.50    3.90
   6  -5  -1   -1.00    1.10
  -6   5   1   -0.90    1.10
   6   5  -1    0.90    1.30
  -6   5   1    1.30    1.50
  -6   5   1    0.10    1.10
   6   5  -1    1.40    1.50
   6   5  -1    1.90    1.30
   5  -5  -1   27.10    3.30
   5  -5  -1   20.00   10.00
   5  -5  -1   23.40    4.80
   5  -5  -1   31.00    3.50
   5  -5  -1   27.60    4.20
  -5  -5   1   26.20    3.30
   5  -5  -1   35.20    4.90
  -5  -5   1   30.50    3.40
  -5  -5   1   26.40    3.20
   5  -5  -1   27.50    4.00
  -5   5   1   28.90    3.30
   5   5  -1   28.60    3.70
   5   5  -1   35.30    6.20
   5   5  -1   21.60    3.30
  -5   5   1   26.20    3.20
  -4  -5   1   -0.10    1.50
   4  -5  -1    3.10    2.20
   4  -5  -1    3.80    1.70
   4  -5  -1    1.90    1.40
  -4  -5   1    1.70    1.70
   4  -5  -1    2.70    5.00
  -4  -5   1    4.30    2.60
  -4  -5   1    1.50    1.60
  -4  -5   1    8.00    4.30
  -4  -5   1    1.40    1.30
  -4  -5   1    1.80    1.40
   4  -5  -1    4.70    2.10
   4   5  -1    2.30    2.20
  -4   5   1    0.90    1.60
  -4   5   1    1.90    1.20
  -4   5   1    3.40    1.50
   4   5  -1    2.00    1.80
   4   5  -1    1.50    2.10
   4   5  -1    1.70    4.50
  -3  -5   1  122.49    9.10
  -3  -5   1  114.09    9.40
  -3  -5   1  123.99    9.80
  -3  -5   1  133.39   10.00
  -3  -5   1  106.69   10.50
  -3  -5   1  140.59    9.30
  -3  -5   1  118.49   10.00
  -3   5   1  134.19    9.60
  -3   5   1  142.19   10.50
  -3   5   1  129.59    9.40
   3   5  -1  126.19    9.30
   3   5  -1  127.99   10.00
  -2  -5   1   79.89    5.70
  -2  -5   1   73.29    5.80
  -2  -5   1   66.79    5.80
  -2  -5   1   72.39    5.80
  -2  -5   1   70.19    6.20
   2   5  -1   69.29    5.80
   2   5  -1   66.79    5.60
   2   5  -1   75.39    5.60
  -2   5   1   80.69    5.30
  -2   5   1   72.09    5.50
   1  -5  -1  190.58   12.70
  -1  -5   1  177.18   13.10
  -1  -5   1  192.88   13.30
  -1  -5   1  208.48   13.20
  -1  -5   1  193.08   13.10
   1   5  -1  204.38   13.30
  -1   5   1  206.48   13.10
   1   5  -1  169.78   13.00
  -1   5   1  173.58   12.90
   0  -5  -1 1058.19   65.29
   0  -5  -1  986.60   64.99
   0  -5   1  999.50   64.99
   0  -5   1  980.50   64.89
   0   5   1  910.11   65.09
   0   5   1 1053.39   65.19
   0   5   1  922.81   65.19
  -1  -5  -1   20.20    2.40
  -1  -5  -1   20.10    1.90
  -1  -5  -1   16.20    1.90
   1   5   1   16.50    2.00
  -1   5  -1   18.50    1.40
   1   5   1   17.60    1.90
   1   5   1   19.40    1.90
   1   5   1   20.60    1.90
  -2  -5  -1  231.18   18.30
  -2  -5  -1  296.27   17.90
  -2  -5  -1  275.97   18.10
  -2  -5  -1  254.97   18.10
  -2  -5  -1  233.08   18.00
   2   5   1  284.67   17.80
   2   5   1  264.77   17.90
  -2   5  -1  258.07   17.20
  -2   5  -1  243.68   17.20
  -3  -5  -1   -0.20    1.60
  -3  -5  -1   -1.90    1.50
  -3  -5  -1    1.20    2.00
  -3  -5  -1    2.30    1.10
  -3  -5  -1    2.40    1.70
   3   5   1    2.90    1.90
  -3   5  -1    0.90    0.90
   4  -5   1    9.60    4.00
   4  -5   1    4.80    1.90
   4  -5   1    3.40    2.20
  -4  -5  -1    8.90    2.00
   4  -5   1   10.20    2.20
  -4  -5  -1   12.10    2.70
   4  -5   1    7.60    2.00
  -4  -5  -1    2.70    3.40
  -4  -5  -1    9.10    2.20
   4  -5   1    8.80    2.40
   4  -5   1    7.00    2.50
  -4  -5  -1    6.60    1.90
  -4  -5  -1    8.50    2.20
   4   5   1    8.80    2.10
  -4   5  -1    9.50    1.60
   4   5   1    3.70    2.80
   4   5   1    8.10    2.30
   4   5   1    4.30    2.10
   4   5   1    9.80    2.80
  -5  -5  -1    1.10    1.40
  -5  -5  -1   -1.20    1.40
   5  -5   1   -1.30    1.80
   5  -5   1    2.00    1.80
   5  -5   1    6.10    2.50
   5  -5   1    4.80    4.30
  -5  -5  -1   -1.40    1.30
   5   5   1    2.30    2.50
   5   5   1    0.20    1.50
   5   5   1   -1.30    1.90
  -5   5  -1    3.60    1.60
   5   5   1    0.00    8.60
   5   5   1    0.30    1.50
  -6  -5  -1    2.60    1.20
   6  -5   1    2.50    4.80
   6  -5   1    0.80    2.00
  -6  -5  -1    4.10    1.00
   6  -5   1    1.90    1.00
   6   5   1    0.70    3.90
   6   5   1    1.80    0.90
   6  -6  -1    0.90    0.80
  -6  -6   1    0.60    1.20
  -6  -6   1    0.90    0.80
   6  -6  -1    3.70    1.30
   6  -6  -1    1.60    0.90
   6  -6  -1    2.20    4.00
   6  -6  -1    1.20    1.10
  -6   6   1    3.20    1.30
   6   6  -1    4.30    1.40
   6   6  -1    0.40    1.30
   6   6  -1    0.70    1.00
   5  -6  -1   86.49   10.10
  -5  -6   1   89.49    7.80
   5  -6  -1  106.29    8.60
   5  -6  -1  106.79    9.00
  -5  -6   1   98.99    7.70
  -5  -6   1   94.99    7.70
   5  -6  -1   98.49    7.90
   5  -6  -1   89.39    7.80
   5  -6  -1   97.59    8.60
  -5   6   1  102.69    7.90
  -5   6   1   91.69    7.50
   5   6  -1  104.09    9.30
  -5   6   1   93.69    7.50
   4  -6  -1    4.70    1.50
   4  -6  -1    1.20    1.70
  -4  -6   1    3.80    2.10
  -4  -6   1    1.50    1.90
   4  -6  -1    5.10    4.90
  -4  -6   1   -0.20    2.00
  -4  -6   1    2.20    1.20
   4  -6  -1   -0.40    1.50
  -4  -6   1    1.70    1.30
   4  -6  -1    3.70    2.30
  -4  -6   1    7.60    3.80
  -4  -6   1    2.00    1.50
   4  -6  -1   -4.00    3.00
   4   6  -1   -0.40    2.10
   4   6  -1    4.80    2.10
   4   6  -1    1.60    2.10
   4   6  -1    1.20    2.70
  -4   6   1   -1.60    1.70
   4   6  -1   -1.20    3.60
  -4   6   1    2.80    1.20
  -4   6   1    4.30    1.70
  -3  -6   1  279.37   20.30
  -3  -6   1  299.37   20.30
  -3  -6   1  299.07   19.80
  -3  -6   1  268.77   19.30
  -3  -6   1  281.97   20.80
   3   6  -1  270.17   20.20
  -3   6   1  264.97   19.60
  -3   6   1  293.57   19.20
   3   6  -1  292.67   20.10
  -2  -6   1  213.88   16.60
  -2  -6   1  228.58   16.00
  -2  -6   1  247.68   16.00
  -2  -6   1  236.58   16.00
  -2   6   1  207.48   15.50
  -2   6   1  257.37   15.30
   2   6  -1  211.38   15.80
   2   6  -1  219.78   15.70
  -2   6   1  211.58   15.70
  -1  -6   1 1595.54  104.69
  -1  -6   1 1505.85  104.49
   1  -6  -1 1610.34  104.09
  -1  -6   1 1638.94  104.49
  -1   6   1 1597.24  104.49
  -1   6   1 1440.96  104.29
   1   6  -1 1772.52  104.69
   1   6  -1 1695.73  104.49
  -1   6   1 1420.06  104.39
   0  -6  -1 1593.34  103.29
   0  -6  -1 1628.44  103.49
   0  -6   1 1563.54  103.39
   0   6   1 1556.14  103.59
   0   6   1 1567.94  103.49
   0   6  -1 1607.34  103.29
   0   6   1 1490.35  103.69
  -1  -6  -1 1043.50   71.39
  -1  -6  -1 1152.28   71.69
  -1  -6  -1 1115.89   71.49
   1   6   1 1085.99   71.69
  -1   6  -1  945.81   70.99
   1   6   1 1097.29   71.39
   1   6   1 1125.79   71.49
  -2  -6  -1 1296.77   85.29
  -2  -6  -1 1346.97   84.99
  -2  -6  -1 1223.08   84.89
  -2  -6  -1 1249.57   84.89
  -2  -6  -1 1378.46   85.09
   2   6   1 1251.17   84.79
   2   6   1 1226.58   84.29
  -3  -6  -1    0.20    1.30
  -3  -6  -1   -2.20    1.50
  -3  -6  -1    2.30    3.70
  -3  -6  -1   -0.30    1.10
  -3  -6  -1   -1.80    1.70
  -3  -6  -1    1.90    1.10
  -3  -6  -1    3.10    1.60
  -3  -6  -1   -0.70    1.70
  -3   6  -1    0.10    0.70
   3   6   1    2.30    1.70
   4  -6   1  254.37   19.40
  -4  -6  -1  270.57   18.10
   4  -6   1  255.57   18.30
  -4  -6  -1  267.07   19.70
  -4  -6  -1  262.37   18.30
  -4  -6  -1  242.18   18.30
   4  -6   1  263.87   18.80
  -4  -6  -1  227.38   19.00
  -4  -6  -1  267.47   18.40
   4  -6   1  281.57   18.70
   4  -6   1  270.67   19.00
   4  -6   1  265.57   19.00
   4  -6   1  286.07   19.50
   4   6   1  273.27   19.10
   4   6   1  227.28   18.50
   4   6   1  231.58   18.60
   4   6   1  234.28   18.20
   4   6   1  254.77   19.50
   5  -6   1    1.60    1.70
   5  -6   1    0.10    3.40
   5  -6   1    2.20    1.50
   5  -6   1    0.60    1.70
  -5  -6  -1    1.40    1.30
   5  -6   1    1.60    1.20
  -5  -6  -1    0.70    1.40
  -5  -6  -1    1.10    1.30
   5   6   1    0.10    1.50
   5   6   1    5.30    5.90
   5   6   1    0.60    2.60
  -5   6  -1   -0.30    1.50
   5   6   1    1.90    1.80
   5   6   1    0.50    1.20
  -6  -6  -1    1.80    0.90
   6  -6   1    2.80    2.40
   6  -6   1    2.20    1.70
  -6  -6  -1    2.40    1.00
   6  -6   1    1.50    0.90
   6  -6   1    5.90    4.30
   6  -6   1    1.30    0.90
   6  -6   1    1.80    2.30
   6   6   1    1.10    0.80
   6   6   1    1.50    3.30
   6  -7  -1   42.40    6.50
   6  -7  -1   39.10    3.40
  -6  -7   1   33.30    3.00
   6  -7  -1   27.20    3.00
   6  -7  -1   31.80    3.50
   6  -7  -1   28.90    2.90
  -6   7   1   38.20    3.30
   6   7  -1   35.40    3.60
  -6   7   1   35.00    3.20
   6   7  -1   27.00    2.90
   5  -7  -1   40.70    6.30
   5  -7  -1   27.60    4.40
   5  -7  -1   28.20    8.20
  -5  -7   1   18.80    8.40
  -5  -7   1   35.90    3.70
  -5  -7   1   39.30    3.80
  -5  -7   1   37.70    5.20
   5  -7  -1   33.80    4.50
   5   7  -1   31.70    6.30
  -5   7   1   26.50    3.20
  -5   7   1   35.60    3.70
   4  -7  -1   17.90    3.50
  -4  -7   1   18.40    2.40
   4  -7  -1   16.40    3.30
  -4  -7   1   13.40    4.30
   4  -7  -1   19.30    2.80
   4  -7  -1   19.90    3.50
   4  -7  -1    9.70    3.20
   4  -7  -1   21.00    5.80
   4  -7  -1   18.40    2.60
  -4  -7   1   20.00    2.60
  -4  -7   1   18.80    4.80
  -4   7   1   17.80    3.00
   4   7  -1   17.90    3.20
   4   7  -1   17.90    4.40
   4   7  -1   16.30    3.20
   4   7  -1   13.10    2.90
  -3  -7   1   16.70    2.20
  -3  -7   1   15.00    2.50
  -3  -7   1   16.70    2.70
  -3  -7   1   18.10    2.70
  -3  -7   1   13.50    3.60
  -3  -7   1   14.60    2.40
  -3  -7   1   12.60    2.50
  -3   7   1   16.10    1.70
   3   7  -1   12.30    2.50
   3   7  -1   13.80    2.90
   3   7  -1   12.50    1.90
  -3   7   1   14.60    2.20
   3   7  -1   19.60    2.70
  -2  -7   1  109.29    7.60
  -2  -7   1  109.59    8.10
  -2  -7   1  112.19    7.80
  -2  -7   1  102.79    8.30
  -2  -7   1  108.69    8.00
   2   7  -1  105.09    8.10
  -2   7   1   95.59    7.60
   2   7  -1  100.19    7.90
  -2   7   1   96.69    8.00
  -2   7   1   98.19    7.60
   2   7  -1  118.29    8.00
  -1  -7   1  311.37   19.30
  -1  -7   1  275.67   19.10
   1  -7  -1  289.87   18.60
  -1  -7   1  269.37   19.20
  -1  -7   1  294.77   19.10
  -1   7   1  279.77   19.10
  -1   7   1  256.87   19.00
   1   7  -1  293.47   19.30
  -1   7   1  275.67   19.00
   1   7  -1  260.17   19.00
   0  -7   1    9.30    1.10
   0  -7  -1    9.50    1.10
   0  -7   1    8.80    1.00
   0   7   1    8.90    1.40
   0   7   1   12.40    2.10
   0   7  -1    7.00    1.20
   0   7   1   10.10    1.30
  -1  -7  -1  292.57   20.70
  -1  -7  -1  319.17   20.50
  -1  -7  -1  321.57   20.70
  -1  -7  -1  303.27   20.60
   1   7   1  314.47   20.60
  -1   7  -1  314.67   20.20
   1   7   1  283.37   20.60
   1   7   1  292.27   20.60
  -1   7  -1  282.87   20.10
  -2  -7  -1   77.09    6.70
  -2  -7  -1   82.79    7.20
  -2  -7  -1   92.99    6.80
  -2  -7  -1   86.49    6.70
   2   7   1   83.49    6.80
   2   7   1   90.89    6.70
  -3  -7  -1   81.69    6.10
  -3  -7  -1   79.39    6.60
  -3  -7  -1   73.39    6.60
  -3  -7  -1   75.69    6.40
  -3  -7  -1   59.59    6.30
  -3  -7  -1   76.89    6.00
  -3  -7  -1   70.49    7.80
  -3   7  -1   69.49    5.30
  -4  -7  -1   23.10    3.10
   4  -7   1   16.70    4.30
  -4  -7  -1   16.30    3.20
   4  -7   1   22.50    4.10
  -4  -7  -1   23.00    3.70
  -4  -7  -1   20.70    2.90
   4  -7   1   22.10    3.10
   4  -7   1   19.50    3.40
  -4  -7  -1   20.50    2.90
   4  -7   1   24.40    3.60
   4  -7   1   24.60    3.50
   4   7   1   16.30    3.20
   4   7   1   25.50    5.50
   4   7   1   24.70    3.90
   5  -7   1  228.78   16.50
  -5  -7  -1  200.88   15.20
   5  -7   1  229.38   15.50
  -5  -7  -1  217.28   15.10
   5  -7   1  198.78   15.50
  -5  -7  -1  200.28   14.80
   5  -7   1  218.68   15.20
   5  -7   1  211.98   15.60
  -5   7  -1  197.98   14.60
   5   7   1  206.68   14.80
   6  -7   1   46.10    5.40
  -6  -7  -1   39.00    3.50
   6  -7   1   53.39    7.20
  -6  -7  -1   42.00    3.60
   6  -7   1   44.50    3.70
   6  -8  -1   -0.40    1.00
  -6  -8   1   -1.40    1.20
   6  -8  -1    1.30    1.00
  -6  -8   1   -0.50    0.70
   6  -8  -1   -5.90    4.00
   6  -8  -1    0.20    0.70
   6  -8  -1    0.40    1.00
   6   8  -1   -1.00    0.90
   6   8  -1   -0.60    1.30
   6   8  -1   -0.80    1.30
   5  -8  -1  112.89   11.70
   5  -8  -1  115.69    9.70
  -5  -8   1  133.29    9.00
   5  -8  -1  107.69    9.80
  -5  -8   1  115.99   12.60
   5  -8  -1  124.49    9.50
   5  -8  -1  127.79   12.50
   5  -8  -1  116.39    9.30
  -5  -8   1  119.39    9.20
  -5  -8   1  118.19    9.20
  -5   8   1  111.49    9.10
   5   8  -1  120.59   10.20
  -5   8   1  107.89    8.80
   5   8  -1  109.99    8.90
  -4  -8   1   -1.00    1.30
  -4  -8   1    2.50    2.80
  -4  -8   1   -1.20    1.30
  -4  -8   1    1.00    2.20
   4  -8  -1   -3.40    4.80
   4  -8  -1    0.80    2.20
   4  -8  -1    0.10    1.20
   4  -8  -1    4.70    1.60
  -4  -8   1   -0.10    1.30
  -4  -8   1    1.20    1.80
   4  -8  -1    0.60    1.90
  -4  -8   1   -2.50    2.40
   4  -8  -1    3.80    2.10
  -4   8   1   -0.90    1.80
  -4   8   1   -0.50    1.50
   4   8  -1    1.10    2.30
   4   8  -1    3.30    2.70
   4   8  -1    2.80    2.50
   4   8  -1   -1.00    1.50
  -4   8   1    1.30    1.20
  -3  -8   1  368.76   27.90
  -3  -8   1  416.06   28.20
  -3  -8   1  411.36   27.30
  -3  -8   1  437.16   27.30
  -3  -8   1  375.36   27.30
  -3  -8   1  396.46   26.90
   3   8  -1  401.36   28.00
   3   8  -1  420.06   27.70
  -3   8   1  394.96   26.80
   3   8  -1  359.66   27.80
  -3   8   1  409.36   27.30
  -2  -8   1   38.70    3.90
  -2  -8   1   44.70    4.20
  -2  -8   1   43.70    3.50
  -2  -8   1   44.60    4.00
  -2  -8   1   44.00    4.00
  -2  -8   1   42.20    4.00
  -2   8   1   39.00    3.50
  -2   8   1   37.60    4.20
   2   8  -1   44.60    4.00
   2   8  -1   38.50    4.10
  -2   8   1   40.30    3.50
   2   8  -1   43.00    4.00
   2   8  -1   37.70    3.80
  -2   8   1   46.30    3.30
  -1  -8   1 3410.86  205.18
   1  -8  -1 3191.78  204.58
  -1  -8   1 3411.56  205.38
  -1  -8   1 3110.79  205.18
   1   8  -1 2755.42  205.08
   1   8  -1 3195.08  205.18
  -1   8   1 2915.21  205.18
   1   8  -1 3052.29  205.38
  -1   8   1 3063.39  205.18
   0  -8  -1 2891.11  200.08
   0  -8   1 3257.97  199.78
   0  -8   1 3034.90  200.08
   0  -8  -1 3338.07  199.98
   0   8   1 3183.48  201.08
   0   8   1 2794.32  200.28
   0   8   1 3152.28  200.28
   0   8  -1 2728.93  199.88
  -1  -8  -1   17.10    2.10
  -1  -8  -1   19.10    2.40
  -1  -8  -1   21.30    2.00
   1   8   1   22.00    2.30
   1   8   1   17.30    2.80
   1   8   1   19.70    2.20
  -1   8  -1   19.90    1.70
   1   8   1   20.20    2.20
  -1   8  -1   20.40    1.80
  -2  -8  -1  904.61   56.29
  -2  -8  -1  907.91   55.89
  -2  -8  -1  800.42   56.09
  -2  -8  -1  756.82   55.59
  -2  -8  -1  775.62   56.39
  -2  -8  -1  838.92   55.99
   2   8   1  852.21   56.09
  -2   8  -1  837.62   55.09
   2   8   1  854.51   55.79
   2   8   1  864.11   56.59
  -3  -8  -1   33.00    3.80
  -3  -8  -1   26.10    3.60
  -3  -8  -1   36.10    4.00
  -3  -8  -1   28.90    3.20
  -3  -8  -1   40.50    5.50
  -3  -8  -1   30.70    3.10
  -3  -8  -1   31.00    3.60
   3  -8   1   28.70    3.70
   3   8   1   33.00    4.20
  -3   8  -1   25.90    2.40
   3   8   1   32.80    5.10
   3   8   1   22.10    3.60
  -4  -8  -1  332.17   24.70
   4  -8   1  343.17   25.20
   4  -8   1  315.47   27.10
  -4  -8  -1  368.96   24.30
   4  -8   1  351.46   25.60
   4  -8   1  375.56   25.20
  -4  -8  -1  342.67   25.60
  -4  -8  -1  319.27   24.60
  -4  -8  -1  384.36   24.80
  -4   8  -1  323.57   23.70
   4   8   1  379.56   25.50
  -4   8  -1  390.16   23.80
   5  -8   1    4.90    1.60
   5  -8   1    3.30    1.50
  -5  -8  -1    1.90    1.50
   5  -8   1    2.20    3.70
  -5  -8  -1    4.40    1.40
   5  -8   1    6.70    2.40
   5  -8   1    6.20    3.30
  -5  -8  -1    5.50    1.70
   5  -8   1    8.40    2.00
   5  -8   1    2.50    1.70
   5   8   1    1.40    1.90
   5   8   1    1.70    1.80
   5   8   1    3.60    3.50
   5   8   1    1.90    1.50
   6  -8   1    1.70    0.90
   6  -8   1   -1.70    3.60
   6  -8   1    2.90    1.00
  -6  -8  -1    2.10    0.80
   6  -8   1    3.70    0.90
  -6  -8  -1    2.60    1.20
   6  -8   1    6.60    3.10
   6   8   1    2.10    0.80
   6  -9  -1    5.40    1.20
  -6  -9   1    4.40    1.00
   6  -9  -1    6.60    4.10
  -6  -9   1    4.00    1.30
   6  -9  -1    2.40    0.90
   6  -9  -1    5.90    1.20
   6  -9  -1    4.30    1.90
   6   9  -1    3.50    2.10
  -6   9   1    5.40    2.50
   6   9  -1    3.20    1.10
   5  -9  -1   25.60    3.30
   5  -9  -1   27.40    6.20
  -5  -9   1   25.10    6.80
   5  -9  -1   23.00    3.10
  -5  -9   1   21.90    3.10
   5  -9  -1   27.50    3.60
   5  -9  -1   26.10    3.80
  -5  -9   1   27.70    3.10
   5  -9  -1   28.40    3.80
   5   9  -1   26.10    3.30
   5   9  -1   28.40    3.60
   4  -9  -1   86.69   10.50
   4  -9  -1   86.99    8.70
  -4  -9   1   78.89    7.20
  -4  -9   1   85.49    6.90
  -4  -9   1   82.19    7.90
  -4  -9   1   84.49    7.20
  -4  -9   1   93.09    6.70
   4  -9  -1   81.99    9.00
  -4  -9   1   88.59    8.20
  -4   9   1   76.39    6.40
   4   9  -1   75.29    7.60
  -4   9   1   75.29    6.60
  -4   9   1   94.09    7.30
   4   9  -1   75.59    7.00
   3  -9  -1   99.59    8.90
   3  -9  -1  100.09    7.50
   3  -9  -1   89.99    8.10
  -3  -9   1   99.99    7.30
   3  -9  -1   91.09    8.00
   3  -9  -1   86.69    7.50
  -3  -9   1   83.79    6.90
  -3  -9   1   85.59    8.40
  -3  -9   1   92.29    7.10
  -3  -9   1   80.99    7.30
  -3  -9   1   97.89    8.00
  -3  -9   1   83.59    7.80
   3   9  -1  100.79    7.80
   3   9  -1   90.89    9.50
   3   9  -1   96.19    8.20
  -3   9   1   83.69    7.50
  -3   9   1   90.79    6.70
  -2  -9   1    0.80    1.00
  -2  -9   1   -0.80    0.90
  -2  -9   1    3.00    1.70
  -2  -9   1    1.10    1.20
  -2  -9   1   -0.70    1.00
  -2  -9   1    0.90    1.20
  -2   9   1    1.20    0.90
   2   9  -1   -0.80    1.40
  -2   9   1   -0.20    0.70
  -2   9   1    1.80    0.80
   2   9  -1    0.70    1.60
  -2   9   1    3.90    1.90
   2   9  -1   -0.90    1.40
   2   9  -1   -1.10    1.10
  -1  -9   1  710.63   46.30
  -1  -9   1  709.83   46.20
  -1  -9   1  752.42   46.10
  -1  -9   1  649.74   46.20
  -1   9   1  617.94   46.00
   1   9  -1  652.03   46.30
  -1   9   1  737.73   46.10
   1   9  -1  701.23   46.20
   0  -9  -1 2102.29  152.28
   0  -9   1 2327.27  151.98
   0  -9   1 2313.17  152.38
   0  -9  -1 2521.05  152.18
   0   9   1 2406.46  152.58
   0   9  -1 2351.46  152.38
   0   9   1 2450.75  153.08
   0   9   1 2036.10  152.48
   0   9   1 2353.26  152.88
  -1  -9  -1   37.80    3.60
  -1  -9  -1   43.90    4.10
  -1  -9  -1   44.90    3.60
  -1   9  -1   44.10    3.40
  -1   9  -1   39.80    3.40
   1   9   1   44.60    3.90
   1   9   1   43.40    3.70
   1   9   1   42.00    4.20
   1   9   1   50.39    4.00
  -2  -9  -1   10.80    2.20
  -2  -9  -1    9.80    2.00
  -2  -9  -1   10.40    2.10
  -2  -9  -1   12.50    1.90
  -2  -9  -1   10.70    1.60
  -2  -9  -1   11.50    2.60
  -2   9  -1   10.80    1.10
   2   9   1   15.00    2.60
  -2   9  -1    8.40    0.90
   2   9   1    7.10    2.40
   2   9   1   10.40    2.00
   2   9   1    9.50    2.40
   2   9   1   13.70    2.20
   3  -9   1  392.66   29.10
  -3  -9  -1  425.66   28.80
  -3  -9  -1  438.06   29.00
   3  -9   1  401.56   28.90
   3  -9   1  423.36   28.80
  -3  -9  -1  398.76   28.90
   3  -9   1  425.26   29.30
   3  -9   1  453.35   29.90
   3  -9   1  437.86   29.00
  -3  -9  -1  411.56   29.40
   3   9   1  426.16   29.50
   3   9   1  406.36   29.90
   4  -9   1  107.19    9.20
   4  -9   1  113.39    9.50
   4  -9   1  122.99    9.10
  -4  -9  -1  120.79    8.90
   4  -9   1  121.09   11.00
   4  -9   1  108.79    9.10
  -4  -9  -1  101.49    9.80
  -4  -9  -1  120.29    9.00
   4  -9   1  106.09    8.80
  -4  -9  -1   98.89    9.10
   4   9   1  104.99   10.10
   4   9   1  110.59    9.30
   4   9   1  116.19   10.20
  -4   9  -1  118.09    8.10
   5  -9   1    7.80    2.60
   5  -9   1    6.60    1.90
   5  -9   1    8.80    2.10
   5  -9   1    4.10    4.20
   5  -9   1    5.90    1.60
   5  -9   1    8.80    1.90
  -5  -9  -1    5.90    1.50
   5   9   1    7.70    1.80
  -5   9  -1    9.20    2.00
   5   9   1    5.60    1.90
   5   9   1    3.30    2.50
   6  -9   1    9.40    1.40
   6   9   1    5.10    1.40
   6   9   1    8.00    1.20
  -6 -10   1    1.20    0.70
   6 -10  -1   -1.30    3.70
   6 -10  -1    1.20    0.90
   6 -10  -1    1.20    0.80
   6 -10  -1   -0.30    1.40
   6  10  -1    0.50    1.30
   6  10  -1   -0.10    0.90
   5 -10  -1   69.99    9.60
   5 -10  -1   55.79    5.40
  -5 -10   1   49.30    4.80
   5 -10  -1   53.49    5.50
   5 -10  -1   51.49    9.20
   5 -10  -1   56.29    5.60
   5 -10  -1   60.69    5.20
  -5 -10   1   53.79    4.70
   5 -10  -1   57.29    5.50
   5  10  -1   53.69    4.80
   5  10  -1   52.89    5.20
  -5  10   1   48.70    4.90
  -5  10   1   49.90    4.60
  -4 -10   1   20.40    3.70
   4 -10  -1   24.00    3.30
   4 -10  -1   31.70    3.90
   4 -10  -1   21.10    3.60
  -4 -10   1   17.20    5.40
   4 -10  -1   28.30    3.90
  -4 -10   1   27.90    3.10
  -4 -10   1   30.30    3.20
  -4 -10   1   24.40    3.10
   4 -10  -1   29.60    3.50
   4 -10  -1   25.40    4.30
  -4 -10   1   29.10    4.40
  -4  10   1   25.30    3.70
   4  10  -1   26.30    4.20
   4  10  -1   33.50    4.70
   4  10  -1   24.10    4.50
   4  10  -1   27.80    4.60
  -4  10   1   28.70    3.60
  -4  10   1   21.40    2.70
  -3 -10   1  537.65   40.50
  -3 -10   1  600.24   39.80
  -3 -10   1  555.44   39.90
   3 -10  -1  562.14   40.40
   3 -10  -1  595.34   40.70
   3 -10  -1  617.74   40.10
   3 -10  -1  639.54   40.90
  -3 -10   1  569.34   41.00
  -3 -10   1  582.94   40.50
   3 -10  -1  651.13   40.70
  -3 -10   1  589.74   39.90
  -3 -10   1  564.14   40.70
  -3 -10   1  628.84   39.80
   3  10  -1  637.44   41.10
   3  10  -1  596.74   41.30
  -3  10   1  539.25   39.70
  -3  10   1  542.85   39.30
  -3  10   1  613.44   39.90
   3  10  -1  546.25   40.60
   3  10  -1  628.64   40.50
  -2 -10   1  355.16   25.20
  -2 -10   1  360.36   24.90
  -2 -10   1  354.46   25.30
  -2 -10   1  364.56   24.80
  -2 -10   1  379.36   24.50
  -2 -10   1  319.77   24.20
  -2 -10   1  364.96   25.10
  -2  10   1  387.56   24.30
  -2  10   1  387.26   24.80
  -2  10   1  316.87   24.60
   2  10  -1  355.46   25.00
   2  10  -1  365.16   25.90
   2  10  -1  401.76   25.10
   2  10  -1  358.56   24.80
   2  10  -1  324.07   25.10
   2  10  -1  387.16   25.40
  -1 -10   1  133.39   10.00
  -1 -10   1  123.99    9.90
  -1 -10   1  142.49   10.10
   1  10  -1  130.09   10.00
   1  10  -1  127.89   10.20
  -1  10   1  150.78   10.00
  -1  10   1  153.08    9.70
   0 -10  -1  115.49    9.30
   0 -10  -1  125.89    9.20
   0 -10  -1  140.79    9.10
   0 -10   1  131.29    8.80
   0  10   1  138.39    9.60
   0  10   1  136.99    9.70
   1 -10   1  744.93   55.39
  -1 -10  -1  874.51   55.59
   1  10   1  781.12   55.99
   1  10   1  868.21   55.79
   1  10   1  878.41   55.59
   1  10   1  880.81   55.89
  -1  10  -1  821.52   55.29
  -2 -10  -1 1278.27   81.49
  -2 -10  -1 1213.58   81.69
  -2 -10  -1 1068.99   81.49
  -2 -10  -1 1147.59   81.39
  -2 -10  -1 1346.07   81.39
  -2 -10  -1 1170.28   81.89
  -2 -10  -1 1148.59   80.99
  -2  10  -1 1151.68   80.69
  -2  10  -1 1197.68   80.49
   2  10   1 1349.36   82.59
   2  10   1 1281.67   81.79
   2  10   1 1262.27   81.89
   2  10   1 1334.57   81.49
  -3 -10  -1   13.10    3.40
  -3 -10  -1   13.30    2.00
  -3 -10  -1    8.70    2.30
  -3 -10  -1   12.00    2.70
  -3 -10  -1   11.00    2.10
   3 -10   1   12.00    3.10
  -3 -10  -1   10.70    2.20
   3 -10   1   10.00    3.30
   3  10   1   15.00    2.60
   3  10   1    5.90    3.00
  -3  10  -1   10.90    1.40
   3  10   1   11.30    2.80
   3  10   1    5.60    2.60
   4 -10   1  179.68   13.80
  -4 -10  -1  179.18   12.80
   4 -10   1  169.08   13.30
   4 -10   1  169.98   12.80
   4 -10   1  194.58   13.30
  -4 -10  -1  151.08   13.70
   4 -10   1  174.48   14.00
   4 -10   1  176.98   13.40
  -4 -10  -1  188.08   13.10
   4 -10   1  188.88   13.60
  -4 -10  -1  165.38   13.10
   4 -10   1  191.68   13.20
  -4 -10  -1  149.09   13.70
  -4 -10  -1  173.78   14.60
  -4  10  -1  182.08   12.10
   4  10   1  176.58   13.20
   4  10   1  151.78   13.90
   4  10   1  151.98   13.00
  -5 -10  -1   14.20    2.30
   5 -10   1   16.00    2.30
   5 -10   1   19.50    2.50
   5 -10   1   13.80    4.70
   5 -10   1   15.10    2.40
   5 -10   1   11.00    2.20
   5 -10   1   10.90    2.60
  -5 -10  -1   14.40    2.10
   5 -10   1   19.10    3.00
  -5 -10  -1   15.20    2.30
   5  10   1   13.60    3.00
   5 -11  -1   -0.70    5.70
  -5 -11   1    0.10    1.10
   5 -11  -1    0.90    1.10
  -5 -11   1   -1.20    5.90
  -5 -11   1    0.20    1.80
   5 -11  -1    0.40    1.40
   5 -11  -1    1.70    1.40
   5 -11  -1    1.50    1.30
   5 -11  -1    0.50    1.50
  -5  11   1   -0.10    1.60
  -5  11   1    1.50    1.20
   5  11  -1    2.10    1.90
  -4 -11   1   14.40    2.30
   4 -11  -1   17.00    3.40
  -4 -11   1   10.40    3.20
   4 -11  -1   12.60    2.70
  -4 -11   1    9.90    2.90
   4 -11  -1   12.40    2.40
  -4 -11   1   14.80    2.30
  -4 -11   1    5.80    3.50
  -4 -11   1    5.70    3.50
   4 -11  -1   20.30    3.50
  -4 -11   1    9.90    3.20
   4 -11  -1   13.20    4.70
   4  11  -1   14.60    2.90
   4  11  -1   11.30    3.10
  -4  11   1   12.30    2.00
  -4  11   1    7.20    2.50
   4  11  -1   17.00    3.10
  -3 -11   1   65.69    5.50
   3 -11  -1   53.49    5.80
  -3 -11   1   56.39    5.00
  -3 -11   1   58.29    5.10
   3 -11  -1   64.69    6.30
  -3 -11   1   59.89    5.90
  -3 -11   1   48.40    6.10
   3 -11  -1   71.19    5.80
   3 -11  -1   57.19    5.40
   3 -11  -1   71.39    7.00
  -3 -11   1   64.59    6.00
  -3 -11   1   60.79    5.10
  -3 -11   1   64.19    6.20
  -3  11   1   54.69    5.30
   3  11  -1   50.19    5.90
   3  11  -1   69.29    6.10
   3  11  -1   58.09    7.00
  -3  11   1   51.89    5.00
  -3  11   1   50.89    4.70
  -3  11   1   68.29    5.30
   3  11  -1   69.19    8.10
  -2 -11   1  380.56   25.00
  -2 -11   1  350.06   24.70
  -2 -11   1  362.66   25.60
  -2 -11   1  409.76   26.00
  -2 -11   1  381.26   25.30
  -2 -11   1  323.67   25.70
  -2 -11   1  394.76   25.60
  -2 -11   1  340.97   25.10
   2  11  -1  376.96   25.30
   2  11  -1  364.56   25.40
   2  11  -1  356.96   25.70
   2  11  -1  330.37   25.80
  -2  11   1  398.26   25.40
   2  11  -1  400.66   25.70
   2  11  -1  348.37   25.60
  -2  11   1  376.36   25.20
  -2  11   1  340.27   25.70
   2  11  -1  408.96   26.10
  -1 -11   1   12.10    2.20
  -1 -11   1   12.70    1.60
   1  11  -1    8.20    1.60
   1  11  -1    5.90    2.50
  -1  11   1    9.40    1.40
  -1  11   1    9.70    1.80
  -1  11   1    9.70    1.70
   1  11  -1    9.80    1.90
  -1  11   1    4.90    3.00
   0 -11  -1  106.99    6.90
   0 -11  -1   95.49    7.10
   0  11  -1   90.89    7.20
   0  11   1   93.09    7.50
   0  11   1   94.79    7.50
   0  11   1  103.29    7.50
   0  11  -1  108.89    7.30
   0  11  -1   91.29    7.80
   0  11   1   93.39    8.00
  -1 -11  -1  325.47   22.10
  -1 -11  -1  326.57   22.30
  -1 -11  -1  333.97   22.00
  -1 -11  -1  354.56   22.10
   1 -11   1  296.27   22.00
   1  11   1  288.27   22.60
  -1  11  -1  311.37   21.70
   1  11   1  346.77   22.50
  -1  11  -1  362.26   21.90
   1  11   1  333.27   22.40
  -1  11  -1  292.47   21.80
  -1  11  -1  305.27   22.00
  -2 -11  -1  225.78   16.80
  -2 -11  -1  266.97   16.80
  -2 -11  -1  219.18   16.80
  -2 -11  -1  225.08   16.40
  -2 -11  -1  236.88   17.30
  -2 -11  -1  257.57   16.90
   2  11   1  255.47   17.00
   2  11   1  225.38   17.10
   2  11   1  224.48   17.20
   2  11   1  235.58   17.10
  -2  11  -1  254.17   16.30
  -2  11  -1  226.88   16.10
   3 -11   1   59.19    7.40
  -3 -11  -1   66.99    6.70
  -3 -11  -1   74.19    6.10
   3 -11   1   66.19    6.00
   3 -11   1   85.69    8.60
   3 -11   1   75.99    6.40
   3 -11   1   71.69    8.30
  -3 -11  -1   62.99    7.10
  -3 -11  -1   74.89    6.30
   3 -11   1   70.59    6.70
  -3 -11  -1   76.69    5.90
   3 -11   1   65.89    6.60
   3 -11   1   70.39    6.80
  -3 -11  -1   82.89    7.00
   3  11   1   59.49    6.80
   3  11   1   78.39    7.20
   3  11   1   74.99    7.50
   3  11   1   70.39    6.30
   3  11   1   79.89    7.10
  -4 -11  -1    2.50    3.90
   4 -11   1   -0.20    1.40
  -4 -11  -1   -0.10    1.60
   4 -11   1    1.00    1.30
  -4 -11  -1    1.50    2.30
   4 -11   1    9.40    3.90
   4 -11   1   -0.40    1.30
  -4 -11  -1    1.60    1.30
   4 -11   1   -0.80    1.50
  -4 -11  -1    1.50    2.00
  -4 -11  -1   -0.40    1.30
  -4 -11  -1    1.60    2.10
   4 -11   1    5.70    2.40
   4 -11   1    3.40    1.70
   4  11   1    0.10    1.90
   4  11   1   -2.80    2.00
   4  11   1   -0.40    2.30
   5 -11   1    8.70    2.60
   5 -11   1    4.60    4.40
   5 -11   1    5.20    1.60
   5 -11   1    6.60    2.50
   5 -11   1    7.70    1.70
  -5 -11  -1    9.20    2.80
   5 -11   1    7.10    1.90
  -5 -11  -1    6.50    1.40
   5 -11   1    7.10    1.60
  -5 -11  -1    8.70    1.60
   5  11   1    6.70    1.90
   5  11   1    7.50    1.80
   5  11   1    4.70    1.60
  -5 -12   1    5.70    1.70
   5 -12  -1    7.30    1.70
  -5 -12   1   10.00    2.30
   5 -12  -1    9.50    2.00
  -5 -12   1    9.30    4.20
  -5 -12   1    7.30    1.50
   5 -12  -1   12.30    6.20
   5 -12  -1    4.40    2.00
   5 -12  -1    9.90    2.20
   5 -12  -1    7.50    2.30
   5  12  -1    7.80    2.00
  -5  12   1    5.80    1.60
  -4 -12   1   61.59    5.00
   4 -12  -1   56.09    5.50
   4 -12  -1   60.99    6.20
  -4 -12   1   47.00    6.00
   4 -12  -1   59.59    6.10
   4 -12  -1   67.29    8.60
  -4 -12   1   59.49    7.60
  -4 -12   1   42.80    6.80
  -4 -12   1   58.99    4.90
  -4 -12   1   53.19    5.60
  -4 -12   1   60.09    6.40
  -4 -12   1   51.89    5.10
   4 -12  -1   63.89    5.90
  -4 -12   1   49.60    5.90
  -4  12   1   57.89    4.90
   4  12  -1   56.39    5.90
   4  12  -1   56.39    6.10
  -4  12   1   53.99    5.40
  -3 -12   1   56.29    6.70
  -3 -12   1   63.09    5.30
  -3 -12   1   69.19    6.40
  -3 -12   1   62.99    5.80
  -3 -12   1   64.29    6.10
   3 -12  -1   56.69    8.70
   3 -12  -1   68.89    8.10
  -3 -12   1   51.99    6.30
   3 -12  -1   68.09    5.80
   3 -12  -1   70.49    5.90
   3 -12  -1   69.49    6.20
  -3 -12   1   63.29    5.40
   3 -12  -1   66.79    6.60
   3 -12  -1   71.19    6.30
  -3 -12   1   61.49    5.20
  -3  12   1   63.19    5.70
   3  12  -1   64.69    7.00
   3  12  -1   62.69    6.20
  -3  12   1   70.89    5.70
  -3  12   1   62.39    5.50
   3  12  -1   69.09    6.50
  -3  12   1   54.09    5.00
   3  12  -1   67.59    6.50
  -2 -12   1  102.69    7.60
  -2 -12   1   92.79    7.30
  -2 -12   1   86.09    7.90
  -2 -12   1  104.79    8.10
  -2 -12   1  104.39    7.80
  -2 -12   1   99.89    7.70
  -2  12   1  100.39    7.20
   2  12  -1  104.79    8.30
   2  12  -1   86.69    7.90
   2  12  -1   93.59    8.10
  -2  12   1   91.19    7.40
   2  12  -1   90.19    7.60
   2  12  -1  100.29    8.00
  -2  12   1  110.09    8.90
   2  12  -1   94.49    8.40
  -1 -12   1    6.50    1.40
  -1 -12   1    5.20    1.50
  -1 -12   1    2.90    1.70
  -1 -12   1    4.90    1.10
  -1 -12   1    3.40    1.60
  -1  12   1    8.80    3.60
   1  12  -1    4.80    1.40
   1  12  -1    1.80    2.20
   1  12  -1    2.80    1.50
  -1  12   1    7.80    1.60
  -1  12   1    5.40    1.40
  -1  12   1    3.80    1.40
   1  12  -1    3.50    1.60
   1  12  -1    2.80    1.50
   1  12  -1    5.90    1.70
   0 -12   1   13.60    2.30
   0 -12  -1   16.70    1.80
   0  12  -1   14.30    2.30
   0  12  -1   13.80    1.90
   0  12  -1   17.10    1.90
   0  12   1   19.00    3.50
   0  12  -1   12.30    2.00
   0  12   1   13.50    2.10
   0  12   1   15.20    2.10
  -1 -12  -1  297.87   19.30
  -1 -12  -1  259.37   19.00
  -1 -12  -1  257.57   19.20
  -1  12  -1  278.47   18.80
   1  12   1  315.47   19.80
   1  12   1  309.57   19.40
  -1  12  -1  267.27   19.20
   1  12   1  252.87   19.50
  -1  12  -1  263.47   18.90
   1  12   1  264.67   19.10
  -1  12  -1  284.37   19.10
   1  12   1  300.77   19.60
   1  12   1  269.07   19.90
  -2 -12  -1  157.38   12.50
  -2 -12  -1  167.78   12.60
  -2 -12  -1  174.38   12.30
  -2 -12  -1  165.18   12.10
  -2 -12  -1  174.78   12.60
   2  12   1  169.38   12.90
  -2  12  -1  190.88   11.90
  -2  12  -1  175.78   11.60
  -2  12  -1  153.98   11.80
   2  12   1  164.58   13.10
   2  12   1  187.38   12.80
   2  12   1  178.78   13.10
   3 -12   1  211.18   15.30
  -3 -12  -1  218.98   15.60
  -3 -12  -1  202.48   15.70
   3 -12   1  211.68   15.90
   3 -12   1  224.68   16.70
  -3 -12  -1  217.28   15.20
   3 -12   1  209.08   15.70
  -3 -12  -1  180.98   16.00
   3 -12   1  200.48   15.20
   3 -12   1  224.18   15.40
   3 -12   1  192.08   16.40
   3 -12   1  212.28   15.80
  -3 -12  -1  221.08   15.10
  -3 -12  -1  211.38   14.90
   3 -12   1  232.38   18.40
   3  12   1  214.28   17.00
   3  12   1  223.08   16.20
   3  12   1  212.88   16.00
   3  12   1  216.18   15.50
   3  12   1  190.58   15.90
   3  12   1  201.48   17.20
   4 -12   1    6.70    4.20
   4 -12   1   14.80    3.30
  -4 -12  -1    8.40    2.20
   4 -12   1   13.50    2.30
  -4 -12  -1   10.80    2.10
  -4 -12  -1    5.30    2.70
  -4 -12  -1    6.10    3.70
   4 -12   1    9.60    2.40
   4 -12   1    9.80    2.20
   4 -12   1    8.50    2.00
  -4 -12  -1    9.00    2.00
  -4 -12  -1   10.70    2.60
   4 -12   1    7.60    3.60
   4  12   1    7.10    2.60
   4  12   1    4.60    2.30
   4  12   1    6.70    2.60
   5 -12   1   42.00    6.80
   5 -12   1   40.80    4.00
   5 -12   1   45.70    4.30
   5 -12   1   36.60    3.80
  -5 -12  -1   38.10    4.00
   5 -12   1   38.50    4.10
  -5 -12  -1   47.10    4.00
  -5 -12  -1   38.30    3.80
   5 -12   1   32.30    4.60
   5 -12   1   40.00    5.60
   5 -13  -1   63.69    6.10
   5 -13  -1   78.59   10.30
  -5 -13   1   78.29    5.60
  -5 -13   1   73.39    5.40
   5 -13  -1   64.49    6.00
   5 -13  -1   66.39    5.70
  -5 -13   1   56.09    5.70
   5 -13  -1   67.69    6.20
   5 -13  -1   57.89    6.50
  -5  13   1   61.69    5.70
  -5  13   1   65.89    5.40
   5  13  -1   79.09    6.40
   4 -13  -1    3.60    5.90
  -4 -13   1    0.60    2.00
  -4 -13   1    0.80    1.80
   4 -13  -1   -2.30    1.50
  -4 -13   1    2.60    1.50
  -4 -13   1   -2.20    2.30
  -4 -13   1    3.40    1.30
   4 -13  -1    1.50    1.40
   4 -13  -1    0.20    2.10
   4 -13  -1    0.60    1.40
  -4 -13   1    1.30    4.70
  -4 -13   1    3.00    3.50
   4 -13  -1   -1.70    1.50
   4  13  -1    0.90    1.90
   4  13  -1   -0.60    2.10
   4  13  -1    0.30    2.90
  -4  13   1    2.00    1.90
  -3 -13   1    3.10    1.60
  -3 -13   1    1.20    1.40
   3 -13  -1   -0.70    1.70
   3 -13  -1   -1.00    2.00
  -3 -13   1    1.50    1.30
  -3 -13   1    0.80    1.40
   3 -13  -1    3.30    1.60
  -3 -13   1    1.70    2.30
   3 -13  -1   -1.50    1.60
  -3 -13   1   -0.30    1.50
   3 -13  -1    0.20    3.70
   3 -13  -1    0.50    4.20
  -3 -13   1    2.30    1.20
  -3 -13   1   -0.50    2.20
   3 -13  -1    1.30    1.90
  -3 -13   1   -1.60    1.70
   3  13  -1   -0.50    2.20
   3  13  -1    2.70    2.80
  -3  13   1   -0.70    0.90
  -3  13   1    2.80    1.40
   3  13  -1    3.60    2.30
  -3  13   1    1.90    1.50
  -2 -13   1   76.79    6.30
  -2 -13   1   81.29    6.40
  -2 -13   1   71.09    6.80
  -2 -13   1   84.49    6.50
  -2 -13   1   77.19    6.70
  -2 -13   1   68.79    5.90
   2  13  -1   70.29    6.30
   2  13  -1   66.79    7.00
   2  13  -1   74.69    6.80
  -2  13   1   67.99    7.80
   2  13  -1   84.79    6.80
   2  13  -1   71.59    6.80
  -2  13   1   82.99    6.00
  -2  13   1   81.69    6.40
   2  13  -1   82.99    7.20
  -1 -13   1  646.54   41.50
   1 -13  -1  597.64   41.20
  -1 -13   1  681.33   41.10
  -1 -13   1  687.63   41.60
   1  13  -1  545.05   41.70
   1  13  -1  576.64   42.10
  -1  13   1  556.34   42.30
   1  13  -1  624.94   41.80
   1  13  -1  617.24   42.10
   1  13  -1  646.04   42.00
   1  13  -1  578.44   41.80
  -1  13   1  561.94   41.60
   1  13  -1  679.93   41.80
  -1  13   1  643.74   41.40
   0 -13  -1 1158.68   81.39
   0 -13  -1 1352.76   81.29
   0 -13   1 1247.08   81.49
   0  13   1 1139.59   81.39
   0  13  -1 1276.77   81.59
   0  13   1 1248.78   81.99
   0  13   1 1354.06   81.89
   0  13   1 1289.37   81.89
   0  13  -1 1080.79   81.69
   0  13  -1 1160.28   81.69
  -1 -13  -1   31.00    3.40
  -1 -13  -1   37.40    4.20
  -1 -13  -1   33.50    3.40
  -1 -13  -1   36.70    3.30
   1  13   1   32.10    3.70
   1  13   1   35.30    3.40
  -1  13  -1   35.90    3.00
   1  13   1   27.10    4.10
   1  13   1   34.00    3.60
  -1  13  -1   31.20    3.00
   1  13   1   32.60    4.20
  -2 -13  -1   18.90    2.50
  -2 -13  -1   13.00    2.00
  -2 -13  -1   12.70    2.80
  -2 -13  -1   14.90    2.00
   2 -13   1   20.20    4.20
   2  13   1   11.50    3.30
  -2  13  -1   15.60    1.80
  -2  13  -1   12.40    1.80
   2  13   1   17.70    3.20
  -2  13  -1   13.10    1.80
   2  13   1   17.50    3.20
   2  13   1   16.60    3.30
  -3 -13  -1    3.80    2.70
  -3 -13  -1   -0.30    4.10
  -3 -13  -1    4.60    1.40
   3 -13   1    3.40    1.60
  -3 -13  -1    3.70    1.50
   3 -13   1    1.20    1.50
   3 -13   1    3.10    3.00
   3 -13   1    2.00    1.90
   3 -13   1    4.30    2.80
   3 -13   1    1.50    2.30
  -3 -13  -1    0.60    1.70
  -3 -13  -1    2.40    1.80
   3 -13   1    3.80    1.90
  -3 -13  -1    2.70    1.50
   3  13   1    1.30    2.50
   3  13   1    2.90    2.40
   3  13   1   -0.20    2.30
   3  13   1   -1.20    3.20
  -3  13  -1    3.50    1.10
   4 -13   1  224.18   19.10
  -4 -13  -1  233.28   18.70
   4 -13   1  255.77   18.80
   4 -13   1  263.17   19.10
  -4 -13  -1  282.67   18.30
   4 -13   1  261.47   18.50
   4 -13   1  276.77   18.60
   4 -13   1  286.07   18.80
   4 -13   1  259.67   19.00
  -4 -13  -1  284.57   18.10
   4 -13   1  236.58   18.60
  -4 -13  -1  245.78   18.40
  -4 -13  -1  245.28   18.60
   4  13   1  288.57   19.70
   4  13   1  236.78   18.80
   5 -13   1   63.79    5.80
  -5 -13  -1   75.29    5.40
   5 -13   1   73.49    5.70
   5 -13   1   72.79    6.00
  -5 -13  -1   59.79    5.90
   5 -13   1   76.29    7.90
   5 -13   1   71.39    5.90
   5 -13   1   59.79    5.80
  -5 -13  -1   58.79    5.50
   5  13   1   68.59    6.60
   5  13   1   68.49    5.80
  -5 -14   1    2.00    4.00
   5 -14  -1    3.00    1.40
   5 -14  -1    0.90    1.40
   5 -14  -1    3.40    1.10
  -5 -14   1    3.60    1.70
   5 -14  -1    5.80    6.20
   5 -14  -1    0.90    1.40
  -5 -14   1    4.60    1.20
   5 -14  -1   -1.20    3.30
  -5  14   1    3.50    1.40
   5  14  -1    1.00    1.50
  -4 -14   1   70.39    7.80
   4 -14  -1   90.79    7.60
   4 -14  -1   77.79   12.60
   4 -14  -1   85.59    7.40
   4 -14  -1   78.99    7.30
   4 -14  -1   83.19    6.80
  -4 -14   1   68.19    6.90
   4 -14  -1   81.49    7.20
  -4 -14   1   68.09    7.00
  -4 -14   1   78.19    6.30
  -4 -14   1   81.49    6.30
   4  14  -1   90.59    7.90
   4  14  -1   84.49    7.50
  -4  14   1   76.29    6.60
  -4  14   1   75.29    6.40
   3 -14  -1    5.60    2.20
  -3 -14   1    3.10    1.70
   3 -14  -1    0.20    4.10
  -3 -14   1    2.90    1.70
  -3 -14   1    4.80    2.10
   3 -14  -1    4.60    2.40
   3 -14  -1    5.40    2.40
   3 -14  -1    7.60    5.20
  -3 -14   1    1.20    2.40
  -3 -14   1    5.20    2.00
  -3 -14   1    6.80    3.30
   3 -14  -1    8.20    2.10
   3 -14  -1    7.30    1.90
   3  14  -1    1.00    2.60
   3  14  -1    6.70    2.80
   3  14  -1    2.70    2.40
   3  14  -1    3.20    1.70
  -3  14   1    6.10    2.10
  -3  14   1    7.00    1.90
   3  14  -1    8.80    2.70
  -3  14   1    3.50    1.30
   2 -14  -1   25.60    3.80
   2 -14  -1   21.60    3.60
  -2 -14   1   23.90    3.30
  -2 -14   1   26.00    3.20
  -2 -14   1   28.30    3.40
   2 -14  -1   26.40    3.60
  -2 -14   1   22.50    2.80
  -2 -14   1   22.30    3.20
   2 -14  -1   27.50    4.00
  -2 -14   1   24.60    3.40
   2  14  -1   24.50    4.00
  -2  14   1   28.30    2.70
   2  14  -1   18.50    4.10
  -2  14   1   22.80    2.70
  -2  14   1   26.40    3.10
   2  14  -1   20.30    3.40
  -2  14   1   19.70    2.90
   2  14  -1   27.50    3.70
   2  14  -1   24.50    3.50
   2  14  -1   20.60    3.70
   2  14  -1   18.80    3.10
   2  14  -1   29.20    3.50
  -1 -14   1  363.06   25.20
  -1 -14   1  393.06   25.30
  -1 -14   1  365.16   24.60
   1  14  -1  358.86   25.20
  -1  14   1  333.67   26.30
  -1  14   1  398.66   25.20
   1  14  -1  327.37   25.50
   1  14  -1  353.76   25.70
   1  14  -1  374.26   25.90
  -1  14   1  411.06   25.60
   1  14  -1  402.76   25.50
   1  14  -1  368.46   25.60
  -1  14   1  342.57   25.40
   1  14  -1  359.36   26.10
   0 -14  -1  404.36   27.40
   0 -14  -1  454.75   27.20
   0 -14  -1  390.16   28.00
   0  14  -1  440.46   27.80
   0  14   1  395.26   28.50
   0  14  -1  409.66   27.90
   0  14  -1  389.76   27.80
   0  14   1  396.66   27.50
   0  14  -1  395.16   27.80
   0  14  -1  385.56   28.30
   0  14  -1  360.06   27.80
   0  14  -1  397.36   27.60
   0  14   1  436.66   28.00
   1 -14   1  156.08   12.10
  -1 -14  -1  156.88   12.20
  -1 -14  -1  176.58   12.20
   1 -14   1  157.48   12.30
  -1 -14  -1  190.18   12.00
  -1 -14  -1  163.48   12.20
   1  14   1  181.28   12.40
   1  14   1  170.88   12.90
  -1  14  -1  162.88   12.10
   1  14   1  162.78   12.10
  -1  14  -1  150.38   12.00
   1  14   1  171.98   13.20
   1  14   1  177.08   12.80
   1  14   1  177.68   12.70
  -1  14  -1  170.98   12.00
   1  14   1  169.98   12.80
   2 -14   1    1.30    1.90
   2 -14   1    1.30    2.70
  -2 -14  -1    0.40    1.40
   2 -14   1    3.80    2.40
  -2 -14  -1    2.80    1.90
  -2 -14  -1    1.10    1.30
  -2 -14  -1    1.90    1.40
   2 -14   1   -1.90    1.50
  -2 -14  -1    2.20    1.50
  -2 -14  -1   -0.70    1.40
   2  14   1   -4.40    2.90
  -2  14  -1   -1.40    1.10
   2  14   1    5.60    3.10
   2  14   1    3.90    3.20
   2  14   1    2.40    2.00
   2  14   1    0.70    1.40
   2  14   1   -0.80    1.40
  -2  14  -1    0.90    1.10
   2  14   1    2.50    2.20
  -2  14  -1    0.40    1.00
   3 -14   1  268.57   17.60
  -3 -14  -1  246.28   16.90
  -3 -14  -1  233.58   17.50
  -3 -14  -1  227.38   17.20
   3 -14   1  249.68   18.10
   3 -14   1  241.48   17.30
  -3 -14  -1  245.78   17.00
   3 -14   1  234.98   18.70
   3 -14   1  237.68   17.40
  -3 -14  -1  237.58   17.60
  -3 -14  -1  264.67   19.40
   3 -14   1  258.37   19.00
   3 -14   1  259.27   18.00
   3 -14   1  239.68   17.80
   3  14   1  257.57   18.40
   3  14   1  258.67   18.50
   3  14   1  222.38   18.20
  -3  14  -1  218.98   16.40
   3  14   1  205.98   18.00
   3  14   1  245.58   17.80
   4 -14   1    6.20    3.70
   4 -14   1    3.10    1.80
  -4 -14  -1    1.00    2.40
   4 -14   1   -0.50    2.20
   4 -14   1    5.90    1.80
  -4 -14  -1    3.60    1.70
   4 -14   1    4.50    1.60
   4 -14   1    4.20    1.90
  -4 -14  -1    4.90    1.70
  -4 -14  -1    4.40    1.40
   4 -14   1    2.20    1.50
   4  14   1    4.60    3.80
   4  14   1    2.20    2.10
  -5 -14  -1    1.70    2.10
   5 -14   1    2.20    1.30
  -5 -14  -1    1.80    1.50
  -5 -14  -1    3.20    1.10
   5 -14   1    1.60    1.20
  -5 -14  -1    1.20    1.30
   5 -14   1    3.70    3.00
   5 -14   1    2.90    1.30
   5  14   1    4.70    1.30
   5 -15  -1   60.39    5.30
  -5 -15   1   62.59    4.80
   5 -15  -1   50.39    4.90
  -5 -15   1   58.29    5.50
   5 -15  -1   54.69   11.90
   5 -15  -1   55.39    6.00
  -5  15   1   55.79    5.40
  -5  15   1   48.10    5.30
   4 -15  -1   33.00    4.00
   4 -15  -1   38.70    4.40
   4 -15  -1   34.60    3.70
   4 -15  -1   31.30    4.10
  -4 -15   1   28.30    3.10
  -4 -15   1   24.50    3.60
  -4 -15   1   36.10    4.10
   4 -15  -1   25.90    7.10
  -4 -15   1   32.60    4.50
  -4 -15   1   28.70    3.40
   4 -15  -1   36.40    5.30
   4  15  -1   28.70    4.50
  -4  15   1   30.00    3.40
   4  15  -1   33.30    4.80
  -3 -15   1  391.76   25.60
   3 -15  -1  387.46   26.60
   3 -15  -1  362.86   27.10
   3 -15  -1  382.46   27.10
  -3 -15   1  324.37   25.40
  -3 -15   1  350.36   24.70
  -3 -15   1  344.97   24.80
  -3 -15   1  376.16   26.50
   3  15  -1  373.36   25.90
  -3  15   1  354.56   25.10
  -3  15   1  378.96   25.50
   3  15  -1  379.36   27.10
   3  15  -1  393.26   26.50
  -3  15   1  329.27   24.90
  -2 -15   1   73.79    6.00
   2 -15  -1   75.99    6.80
   2 -15  -1   80.29   10.10
  -2 -15   1   71.49    6.20
  -2 -15   1   67.59    6.40
   2 -15  -1   74.39    7.80
  -2 -15   1   76.79    6.30
  -2  15   1   73.99    6.30
   2  15  -1   64.99    7.10
   2  15  -1   65.39    6.90
   2  15  -1   55.99    8.20
   2  15  -1   73.39    6.70
  -2  15   1   73.09    5.90
   2  15  -1   71.99    6.40
   2  15  -1   79.39    7.70
  -2  15   1   69.59    6.10
   2  15  -1   76.99    6.90
   1 -15  -1  215.88   17.00
  -1 -15   1  268.87   17.40
  -1 -15   1  265.77   17.10
  -1 -15   1  252.07   17.30
   1  15  -1  264.57   18.00
  -1  15   1  249.68   17.60
  -1  15   1  224.48   17.00
  -1  15   1  224.28   17.90
   1  15  -1  216.78   18.10
   1  15  -1  247.18   17.30
  -1  15   1  272.67   17.30
   1  15  -1  220.68   17.70
   1  15  -1  233.38   17.80
   1  15  -1  277.57   17.60
   0 -15  -1  370.66   22.40
   0 -15   1  340.07   22.90
   0 -15   1  320.47   22.90
   0 -15  -1  334.27   22.70
   0  15  -1  319.87   23.30
   0  15  -1  301.07   23.10
   0  15  -1  318.77   23.20
   0  15   1  318.27   22.80
   0  15   1  317.07   23.90
   0  15   1  352.66   23.10
   0  15  -1  326.37   22.80
   0  15   1  354.16   23.40
  -1 -15  -1  136.29   10.30
   1 -15   1  125.99   10.30
  -1 -15  -1  142.09   10.00
  -1 -15  -1  136.79   10.30
  -1 -15  -1  148.29   10.40
   1  15   1  142.29   11.00
  -1  15  -1  147.29   10.10
   1  15   1  136.89   10.80
   1  15   1  125.39   11.20
   1  15   1  148.99   11.00
  -1  15  -1  144.29   10.30
   1  15   1  126.29   10.90
   1  15   1  132.09   10.40
  -1  15  -1  139.99   10.20
   1  15   1  140.19   10.40
   2 -15   1  936.01   61.89
   2 -15   1  945.31   60.89
   2 -15   1  891.61   60.29
  -2 -15  -1  915.51   59.89
   2 -15   1  955.70   60.49
   2 -15   1  908.01   60.69
   2 -15   1  871.21   60.79
   2 -15   1  887.21   61.69
  -2 -15  -1  799.32   59.69
  -2 -15  -1  964.30   60.39
  -2 -15  -1  905.31   60.39
  -2  15  -1  884.01   59.59
   2  15   1  909.41   60.99
  -2  15  -1  912.41   59.89
   2  15   1  970.20   60.89
   2  15   1  830.52   61.09
  -2  15  -1  904.41   59.69
   2  15   1  893.81   61.09
   2  15   1  817.52   60.69
   2  15   1  871.91   62.39
  -3 -15  -1    0.10    1.80
  -3 -15  -1    3.40    1.50
  -3 -15  -1    0.30    2.60
   3 -15   1    5.20    3.00
  -3 -15  -1    2.80    1.60
   3 -15   1    2.80    2.30
   3 -15   1    8.10    2.30
   3 -15   1   -1.20    2.50
   3 -15   1    4.00    1.70
   3 -15   1    2.10    1.80
  -3 -15  -1    2.00    1.50
   3  15   1    4.10    2.30
  -3  15  -1    3.60    1.40
  -3  15  -1    4.40    1.60
   3  15   1    0.90    2.30
  -4 -15  -1  201.38   16.80
   4 -15   1  213.08   16.50
  -4 -15  -1  243.88   15.20
  -4 -15  -1  207.88   15.70
  -4 -15  -1  215.48   15.60
  -4 -15  -1  223.08   16.00
   4 -15   1  193.88   17.60
  -5 -15  -1    0.20    1.80
   5 -15   1    0.60    0.80
   5 -15   1    1.50    0.90
   5 -15   1   -0.30    0.80
   5 -15   1    1.40    1.90
   5 -15   1   -2.90    3.90
   5 -15   1    1.50    0.80
  -5 -15  -1    0.60    0.90
   5  15   1   -0.30    1.20
   5  15   1   -0.50    0.90
   5 -16  -1    6.00    1.40
   5 -16  -1    6.10    1.30
   5 -16  -1   13.30    3.10
  -5 -16   1    7.50    1.10
   5 -16  -1    8.50    1.70
   5 -16  -1   11.10    5.10
   5 -16  -1    5.20    1.30
  -5  16   1    4.40    2.30
  -4 -16   1  199.58   14.40
  -4 -16   1  196.98   13.40
   4 -16  -1  218.58   16.70
   4 -16  -1  172.78   16.20
  -4 -16   1  188.78   14.20
   4 -16  -1  197.18   16.90
   4  16  -1  180.98   14.80
   4  16  -1  185.38   14.20
  -4  16   1  181.68   13.80
  -3 -16   1    6.10    2.30
   3 -16  -1    4.60    2.00
   3 -16  -1    2.90    2.40
  -3 -16   1    5.70    2.40
  -3 -16   1    3.60    1.80
   3 -16  -1    0.40    4.10
   3 -16  -1    4.10    2.10
  -3 -16   1    0.80    2.20
   3 -16  -1    3.50    1.80
  -3 -16   1    1.00    1.30
  -3 -16   1    1.80    2.00
   3 -16  -1   -1.10    5.90
   3 -16  -1    6.70    4.70
  -3  16   1    2.20    1.50
   3  16  -1    3.20    2.40
  -3  16   1    3.00    1.80
   3  16  -1   -0.80    2.10
   3  16  -1    0.40    3.40
  -3  16   1    4.80    2.20
  -3  16   1    1.10    2.20
   3  16  -1   -1.40    2.30
   3  16  -1    4.20    2.90
   2 -16  -1    5.00    1.90
  -2 -16   1    3.80    1.40
  -2 -16   1    0.10    1.70
   2 -16  -1    1.10    2.40
  -2 -16   1    3.30    1.60
   2 -16  -1    0.60    1.60
   2 -16  -1    5.00    4.60
  -2 -16   1    3.30    1.90
   2  16  -1    1.70    2.00
   2  16  -1    0.80    2.00
  -2  16   1   -0.20    2.00
   2  16  -1    6.10    2.40
   2  16  -1    3.70    2.00
   2  16  -1    2.60    2.50
  -2  16   1    2.30    1.30
  -2  16   1    0.40    1.50
   2  16  -1    2.10    2.70
   2  16  -1   -0.10    2.20
  -1 -16   1   14.40    2.00
  -1 -16   1   15.10    2.40
  -1 -16   1   15.50    3.40
  -1 -16   1   13.00    3.10
  -1 -16   1   17.60    2.70
   1 -16  -1   16.60    3.10
   1 -16  -1   18.00    2.90
  -1  16   1   15.80    2.30
  -1  16   1    8.70    6.10
  -1  16   1   14.10    2.70
   1  16  -1   13.30    2.80
   1  16  -1   13.70    4.80
  -1  16   1   14.70    2.60
   1  16  -1   13.70    2.90
   1  16  -1   15.80    2.70
   1  16  -1   17.50    2.90
   1  16  -1   16.00    2.40
  -1  16   1   18.00    3.10
   1  16  -1   11.40    2.70
   0 -16  -1   10.40    1.50
   0 -16   1    6.10    2.10
   0 -16  -1   13.60    2.30
   0 -16   1    9.40    2.20
   0 -16  -1   10.40    2.40
   0  16   1    6.10    2.00
   0  16  -1    7.90    2.30
   0  16  -1   14.00    2.30
   0  16   1    7.80    1.70
   0  16  -1   11.50    2.20
   0  16  -1    9.30    1.80
   0  16  -1   12.90    2.40
   0  16   1    5.20    2.10
   0  16  -1    7.20    2.60
   0  16   1   11.40    2.40
   0  16   1    7.50    3.30
   1 -16   1    5.00    2.60
   1 -16   1   10.90    2.20
  -1 -16  -1    7.70    1.90
  -1 -16  -1    6.10    3.60
   1 -16   1    4.70    2.70
  -1 -16  -1   10.50    2.10
   1 -16   1    7.60    2.20
   1 -16   1    7.00    3.10
   1 -16   1    6.80    2.30
  -1  16  -1    9.50    1.90
  -1  16  -1    5.20    1.70
  -1  16  -1    6.90    1.50
   1  16   1    9.60    2.90
   1  16   1   13.20    2.60
   1  16   1    9.80    2.10
   1  16   1    7.20    1.90
   1  16   1   12.30    2.70
   1  16   1    9.70    2.30
   2 -16   1    4.00    1.80
   2 -16   1    6.10    2.00
  -2 -16  -1    2.50    1.60
  -2 -16  -1    3.10    2.00
  -2 -16  -1    4.50    1.40
   2 -16   1    3.90    1.70
   2 -16   1    7.90    3.10
   2 -16   1    3.40    3.30
   2 -16   1    3.80    2.00
  -2 -16  -1    7.50    2.10
  -2 -16  -1    5.10    2.00
  -2 -16  -1    5.20    2.10
  -2 -16  -1    6.20    2.20
   2 -16   1    2.30    3.40
  -2 -16  -1    1.80    3.80
  -2  16  -1    5.40    1.70
  -2  16  -1    3.10    1.60
   2  16   1   -1.90    6.10
   2  16   1    6.00    2.20
   2  16   1    5.50    2.20
   2  16   1    1.70    2.30
   2  16   1    4.90    2.90
   2  16   1    1.80    3.20
  -2  16  -1    3.50    1.40
   2  16   1    0.50    2.00
  -3 -16  -1  570.14   38.40
  -3 -16  -1  511.35   38.50
  -3 -16  -1  589.24   39.80
   3 -16   1  565.44   39.10
   3 -16   1  604.34   39.70
   3 -16   1  604.64   39.60
   3 -16   1  580.14   38.90
   3 -16   1  634.54   39.30
   3 -16   1  538.55   39.90
  -3 -16  -1  529.55   39.00
  -3 -16  -1  603.34   39.30
   3 -16   1  586.34   39.40
   3 -16   1  558.14   40.40
   3  16   1  513.15   39.60
  -3  16  -1  596.54   38.00
   3  16   1  523.05   39.20
   3  16   1  592.14   39.60
  -4 -16  -1    6.20    1.40
  -4 -16  -1    5.20    1.90
   4 -16   1    3.10    1.50
   4 -16   1    8.20    1.80
  -4 -16  -1    7.60    2.30
   4 -16   1    4.30    2.70
   4 -16   1    8.10    5.40
  -4 -16  -1    5.40    2.40
  -4 -16  -1    7.60    3.30
   4 -16   1    2.00    2.70
   4 -16   1    7.50    2.00
   5 -16   1   -0.50    3.70
   5 -16   1   -0.60    0.70
  -5 -16  -1   -0.70    0.70
   5 -16   1    1.80    2.20
   5 -16   1   -0.30    0.80
   5 -16   1   -0.20    0.70
   5  16   1   -0.10    1.00
   5  16   1    1.70    1.10
   5 -17  -1   21.30    4.30
   5 -17  -1   23.80    2.70
   5 -17  -1   24.30    2.80
   5 -17  -1   33.50    5.80
   5 -17  -1   28.90    3.00
   5 -17  -1   23.70    2.60
   5  17  -1   28.10    3.40
   4 -17  -1  180.38   13.20
  -4 -17   1  160.28   12.70
   4 -17  -1  187.08   12.50
   4 -17  -1  176.88   15.00
   4 -17  -1  179.58   13.40
  -4 -17   1  155.08   11.50
   4 -17  -1  166.08   12.70
   4 -17  -1  153.58   12.60
  -4  17   1  146.09   12.10
   4  17  -1  166.28   12.60
  -4  17   1  165.68   12.10
   3 -17  -1  213.28   18.60
   3 -17  -1  229.98   15.80
   3 -17  -1  229.18   17.20
   3 -17  -1  226.88   16.50
   3 -17  -1  231.38   16.30
  -3 -17   1  205.18   15.70
   3 -17  -1  206.98   16.00
  -3 -17   1  188.18   15.60
   3 -17  -1  218.18   17.00
  -3 -17   1  208.98   15.60
  -3  17   1  208.38   15.40
   3  17  -1  220.78   17.00
   3  17  -1  196.28   16.00
  -3  17   1  239.88   15.90
   3  17  -1  188.98   17.00
   3  17  -1  200.18   16.10
   3  17  -1  243.98   16.70
   3  17  -1  205.58   16.60
   2 -17  -1  239.78   18.90
   2 -17  -1  247.68   19.40
  -2 -17   1  243.88   17.40
  -2 -17   1  278.97   18.30
   2 -17  -1  227.58   18.30
   2 -17  -1  226.28   17.90
  -2 -17   1  270.57   18.10
  -2 -17   1  265.07   18.20
  -2 -17   1  266.97   19.10
   2 -17  -1  264.87   18.20
   2 -17  -1  259.97   18.50
   2 -17  -1  264.77   18.70
  -2  17   1  226.28   17.70
   2  17  -1  267.27   18.90
  -2  17   1  239.98   18.80
   2  17  -1  264.57   18.90
   2  17  -1  261.37   18.10
  -2  17   1  262.07   18.30
   2  17  -1  237.28   18.20
   2  17  -1  255.47   18.90
   2  17  -1  251.17   19.30
   2  17  -1  232.58   19.10
   2  17  -1  261.07   19.10
   2  17  -1  219.38   18.80
  -2  17   1  250.47   17.70
   1 -17  -1  219.98   15.40
  -1 -17   1  195.08   14.30
  -1 -17   1  190.28   13.70
  -1 -17   1  207.08   14.40
   1 -17  -1  201.38   14.70
  -1 -17   1  189.88   15.90
   1 -17  -1  173.58   14.70
   1 -17  -1  188.58   14.70
   1  17  -1  196.88   15.00
  -1  17   1  187.58   14.70
  -1  17   1  173.18   15.10
   1  17  -1  197.18   14.40
  -1  17   1  221.98   14.90
   1  17  -1  176.18   14.80
   1  17  -1  217.08   14.70
  -1  17   1  214.08   14.50
   1  17  -1  205.28   15.10
   0 -17   1  276.27   19.80
   0 -17   1  274.87   19.30
   0 -17   1  267.87   19.80
   0 -17  -1  289.37   20.40
   0 -17   1  271.57   19.60
   0 -17  -1  263.87   19.00
   0 -17   1  262.77   19.30
   0 -17  -1  253.37   19.10
   0 -17   1  247.88   19.50
   0 -17  -1  263.87   20.90
   0 -17  -1  263.47   18.40
   0  17  -1  299.07   19.60
   0  17   1  291.27   20.00
   0  17   1  270.07   19.40
   0  17   1  293.57   20.00
   0  17   1  273.67   20.20
   0  17  -1  275.87   19.80
   0  17  -1  257.17   19.90
   0  17  -1  307.67   19.90
   0  17  -1  289.97   21.00
  -1 -17  -1  135.79   10.40
   1 -17   1  132.69   10.90
   1 -17   1  142.19   11.20
  -1 -17  -1  142.99   10.30
  -1 -17  -1  132.49   10.40
  -1 -17  -1  139.69   11.80
   1 -17   1  141.29   10.90
  -1 -17  -1  124.99    9.70
   1 -17   1  157.18   12.10
   1  17   1  148.89   11.50
   1  17   1  126.99   10.40
   1  17   1  134.79   10.40
  -1  17  -1  136.89   10.50
   1  17   1  135.99   11.20
   1  17   1  133.09   11.20
   1  17   1  128.59   11.10
   1  17   1  140.99   11.10
  -1  17  -1  134.79   10.30
  -1  17  -1  144.99   10.60
   1  17   1  137.59   10.60
   2 -17   1  572.94   39.60
  -2 -17  -1  566.34   40.40
  -2 -17  -1  615.44   39.20
   2 -17   1  577.54   40.70
   2 -17   1  557.24   39.00
   2 -17   1  565.54   39.40
   2 -17   1  580.64   39.50
  -2 -17  -1  599.74   38.90
   2 -17   1  561.54   40.50
  -2 -17  -1  587.04   39.10
   2 -17   1  590.54   39.60
  -2  17  -1  530.75   39.20
   2  17   1  532.15   39.60
   2  17   1  529.25   39.90
   2  17   1  602.54   39.90
  -2  17  -1  517.45   38.50
   2  17   1  539.95   39.90
  -2  17  -1  632.44   38.50
   2  17   1  554.54   38.90
   2  17   1  632.14   39.90
  -3 -17  -1  273.77   19.90
   3 -17   1  299.77   21.40
   3 -17   1  279.17   21.90
   3 -17   1  280.07   20.90
  -3 -17  -1  289.67   19.80
  -3 -17  -1  294.77   20.80
   3 -17   1  309.07   21.10
   3 -17   1  289.27   20.50
   3 -17   1  293.87   21.20
  -3 -17  -1  300.37   20.80
   3 -17   1  292.77   21.00
   3 -17   1  260.57   21.60
   3  17   1  274.97   21.40
  -3  17  -1  315.67   20.20
   3  17   1  302.27   21.30
   3  17   1  276.67   20.90
   3  17   1  284.67   21.40
  -4 -17  -1  118.19    9.70
   4 -17   1  115.69    8.80
   4 -17   1   97.89    9.40
   4 -17   1  121.09    9.20
  -4 -17  -1   99.79    9.60
   4 -17   1  110.99    9.30
  -4 -17  -1  114.29    8.40
  -4 -17  -1  111.79    8.20
   4 -17   1  116.89   11.60
   4 -17   1  119.39    9.20
  -4 -17  -1   97.49    8.90
   4 -17   1  113.59    9.10
   4  17   1  123.49    9.50
   5 -17   1   -0.30    0.80
   5 -17   1    2.40    3.50
   5 -17   1    0.50    1.20
  -5 -17  -1    1.40    1.00
   5 -17   1    1.50    2.10
   5 -17   1    0.60    0.80
   5 -17   1   -0.30    0.50
   5  17   1    0.30    1.10
   5 -18  -1    3.90    2.10
   5 -18  -1    5.10    1.40
   5 -18  -1    3.10    0.80
   5 -18  -1   10.40    4.20
   5 -18  -1    4.50    1.10
   5 -18  -1    4.10    1.10
   5  18  -1    4.80    1.30
   4 -18  -1    0.10    1.40
  -4 -18   1   -1.10    2.30
   4 -18  -1    0.90    1.40
  -4 -18   1   -0.50    1.50
   4 -18  -1    0.80    5.50
   4 -18  -1    2.80    1.20
  -4 -18   1   -2.10    1.50
   4 -18  -1    2.40    1.50
   4 -18  -1    5.00    5.30
  -4  18   1   -0.40    1.70
   4  18  -1   -0.70    2.20
   4  18  -1    0.20    2.00
   3 -18  -1    5.40    2.10
   3 -18  -1    4.80    2.70
   3 -18  -1    6.00    2.10
   3 -18  -1    9.20    5.70
  -3 -18   1    4.70    2.10
   3 -18  -1    7.90    2.10
  -3 -18   1    7.50    2.70
  -3 -18   1    3.20    1.70
   3 -18  -1   11.50    5.70
   3 -18  -1   10.20    2.60
   3  18  -1    5.60    2.20
   3  18  -1    4.60    2.80
   3  18  -1    6.70    2.80
   3  18  -1    5.40    2.60
   3  18  -1    0.80    2.50
   2 -18  -1  330.67   27.00
  -2 -18   1  410.16   27.00
   2 -18  -1  404.26   27.60
  -2 -18   1  416.56   29.20
   2 -18  -1  388.06   28.00
  -2 -18   1  349.27   25.90
   2 -18  -1  369.16   26.60
   2 -18  -1  394.26   27.40
   2 -18  -1  378.06   27.20
   2 -18  -1  364.26   27.50
  -2 -18   1  411.56   27.40
  -2 -18   1  417.96   27.10
   2  18  -1  430.26   28.10
   2  18  -1  408.66   26.90
   2  18  -1  345.27   27.80
   2  18  -1  408.16   27.80
   2  18  -1  374.66   27.60
  -2  18   1  392.96   27.90
  -2  18   1  397.16   27.00
   2  18  -1  350.66   27.80
  -2  18   1  428.26   27.40
   2  18  -1  365.96   27.90
   2  18  -1  348.47   27.00
  -1 -18   1   30.40    2.70
   1 -18  -1   28.60    3.90
   1 -18  -1   32.30    4.70
  -1 -18   1   25.30    3.70
   1 -18  -1   22.90    3.80
   1 -18  -1   25.70    4.00
   1 -18  -1   24.80    4.10
  -1 -18   1   30.60    4.40
  -1 -18   1   33.60    4.30
  -1 -18   1   26.30    3.70
   1 -18  -1   30.10    4.50
   1  18  -1   28.10    3.90
   1  18  -1   38.30    4.90
  -1  18   1   33.40    4.90
  -1  18   1   33.70    3.60
  -1  18   1   26.50    3.60
  -1  18   1   35.30    4.10
  -1  18   1   30.00    4.00
   1  18  -1   30.60    3.90
   1  18  -1   25.80    4.10
  -1  18   1   37.60    6.00
   1  18  -1   28.30    4.50
   1  18  -1   32.40    3.60
   0 -18  -1   70.39    5.90
   0 -18  -1   71.79    7.10
   0 -18   1   79.99    6.90
   0 -18   1   59.39    6.60
   0 -18   1   72.09    6.50
   0 -18  -1   58.29    6.30
   0 -18   1   73.49    6.30
   0 -18  -1   77.19    6.80
   0 -18   1   67.39    6.20
   0  18  -1   78.19    6.70
   0  18   1   71.99    6.20
   0  18   1   73.69    6.30
   0  18   1   80.09    6.80
   0  18  -1   75.09    6.50
   0  18   1   62.99    6.40
   0  18  -1   76.99    6.30
   0  18   1   67.09    6.90
   0  18  -1   56.89    9.00
   0  18   1   60.49    6.90
   0  18  -1   52.39    8.20
   1 -18   1  532.65   33.70
   1 -18   1  472.85   33.20
  -1 -18  -1  512.35   33.00
  -1 -18  -1  470.45   32.90
  -1 -18  -1  521.75   32.80
   1 -18   1  439.36   33.60
   1 -18   1  504.75   33.40
  -1 -18  -1  502.85   34.20
  -1 -18  -1  463.35   32.00
  -1 -18  -1  441.56   33.50
   1 -18   1  504.45   33.60
   1  18   1  514.85   34.10
   1  18   1  487.95   34.00
   1  18   1  471.95   32.90
   1  18   1  444.76   34.20
   1  18   1  462.45   33.90
  -1  18  -1  439.76   33.00
   1  18   1  486.05   33.70
   1  18   1  489.75   33.00
  -1  18  -1  434.96   32.90
  -1  18  -1  507.95   33.30
  -2 -18  -1   -1.60    1.80
   2 -18   1    1.00    5.20
   2 -18   1   -0.30    3.10
  -2 -18  -1   -0.10    1.70
  -2 -18  -1    1.10    1.50
  -2 -18  -1    0.30    1.90
  -2 -18  -1   -0.20    1.50
   2 -18   1   -2.80    3.00
  -2  18  -1   -1.20    1.70
  -2  18  -1    1.40    1.10
  -2  18  -1    2.90    2.60
   2  18   1   -1.40    2.00
   2  18   1   -3.00    2.00
  -3 -18  -1   -1.90    2.20
   3 -18   1    3.20    2.00
  -3 -18  -1   -1.90    1.80
  -3 -18  -1    3.90    3.00
   3 -18   1    3.00    1.80
   3 -18   1    2.70    2.20
  -3 -18  -1    1.70    1.10
   3 -18   1    0.20    1.30
   3 -18   1    2.30    4.30
  -3 -18  -1   -0.20    2.00
  -3 -18  -1    2.30    2.10
  -3 -18  -1    1.80    1.80
   3 -18   1   -1.00    5.10
   3 -18   1   -3.60    2.60
   3 -18   1   -0.10    1.60
   3  18   1    1.10    2.60
  -3  18  -1   -0.80    1.50
   3  18   1    1.30    2.20
   3  18   1    0.60    1.80
   3  18   1   -5.10    2.80
   4 -18   1    2.90    1.50
   4 -18   1    9.60    1.80
   4 -18   1    6.10    4.20
  -4 -18  -1    6.00    2.60
   4 -18   1    6.60    1.90
  -4 -18  -1    5.20    1.20
  -4 -18  -1    4.60    1.80
   4 -18   1    3.70    3.60
   4 -18   1    7.10    1.80
   4  18   1    4.80    1.60
   4  18   1    6.30    1.90
   4  18   1    2.60    1.90
   5 -18   1    2.80    2.50
   5 -18   1    1.50    0.80
   5 -18   1    2.00    0.90
   5 -18   1    1.30    0.90
  -4 -19   1   14.00    5.00
  -4 -19   1   10.00    2.40
   4 -19  -1    9.90    2.20
   4 -19  -1    3.60    4.40
   4 -19  -1    3.40    5.10
   4 -19  -1    7.40    1.70
   4 -19  -1    7.50    1.70
   4 -19  -1    9.80    2.00
  -4 -19   1    3.60    1.90
   4  19  -1    6.80    2.10
  -4  19   1    4.40    1.80
   4  19  -1    7.20    2.20
  -3 -19   1  245.28   18.90
   3 -19  -1  243.78   20.00
   3 -19  -1  273.67   20.60
   3 -19  -1  282.17   19.60
   3 -19  -1  247.08   19.40
   3 -19  -1  286.87   19.10
   3 -19  -1  272.17   19.20
  -3 -19   1  263.17   18.90
   3 -19  -1  273.77   19.30
  -3  19   1  226.58   18.60
  -3  19   1  278.77   18.70
   3  19  -1  285.37   19.60
   3  19  -1  241.18   19.60
   2 -19  -1   11.30    2.60
  -2 -19   1    8.60    2.90
  -2 -19   1   14.50    2.50
  -2 -19   1    8.40    2.80
   2 -19  -1   12.70    2.90
   2 -19  -1   12.50    2.70
   2 -19  -1   10.30    4.70
   2 -19  -1   15.20    3.20
  -2  19   1    8.10    2.50
  -2  19   1   13.00    2.90
   2  19  -1   13.20    3.00
  -2  19   1    9.20    5.30
   2  19  -1   15.40    3.20
   2  19  -1   12.80    3.30
   2  19  -1   11.60    2.90
  -2  19   1   13.90    2.30
   2  19  -1   12.90    3.00
   2  19  -1   15.10    4.60
   2  19  -1    6.80    4.30
   2  19  -1    8.80    3.20
  -1 -19   1  471.35   30.90
   1 -19  -1  459.05   31.00
   1 -19  -1  395.76   31.10
   1 -19  -1  439.66   31.00
  -1 -19   1  396.36   30.70
   1 -19  -1  417.96   31.20
  -1 -19   1  442.86   31.30
  -1 -19   1  451.45   31.60
   1  19  -1  492.55   30.90
  -1  19   1  398.06   31.70
   1  19  -1  478.95   31.90
  -1  19   1  469.55   30.80
  -1  19   1  479.35   32.10
   1  19  -1  453.25   31.40
   1  19  -1  474.25   31.80
  -1  19   1  424.76   30.80
  -1  19   1  413.46   31.50
   1  19  -1  459.35   31.80
   1  19  -1  455.15   32.40
   0 -19   1  386.06   27.00
   0 -19  -1  366.16   27.10
   0 -19   1  376.66   26.60
   0 -19  -1  394.56   26.90
   0 -19   1  389.36   26.50
   0 -19   1  378.06   26.50
   0 -19  -1  362.16   26.20
   0 -19   1  378.46   26.70
   0  19   1  333.97   27.80
   0  19   1  373.26   27.10
   0  19   1  367.96   27.30
   0  19   1  387.06   26.50
   0  19  -1  343.87   27.00
   0  19   1  416.46   27.30
   0  19   1  363.56   27.40
   0  19   1  416.76   26.50
   0  19  -1  398.86   26.70
   0  19  -1  367.26   27.20
   0  19  -1  407.36   27.10
   0  19   1  376.86   27.10
   0  19  -1  357.96   26.50
   0  19  -1  408.76   27.20
   0  19  -1  392.86   26.40
  -1 -19  -1    8.80    2.30
  -1 -19  -1   12.80    2.20
  -1 -19  -1   10.80    2.20
   1 -19   1    6.80    2.60
   1 -19   1   15.80    3.00
  -1 -19  -1    6.50    3.10
   1 -19   1    7.70    2.30
   1 -19   1    5.70    2.60
   1 -19   1    5.50    2.10
  -1 -19  -1    7.50    2.90
  -1  19  -1    8.90    2.10
   1  19   1   12.00    2.60
   1  19   1    2.80    3.10
   1  19   1   10.50    2.90
  -1  19  -1    9.20    2.50
  -1  19  -1    5.30    3.40
   1  19   1    1.90    4.70
   1  19   1   10.00    2.40
  -1  19  -1    8.10    2.20
   1  19   1    4.90    3.00
   1  19   1    4.80    2.50
  -1  19  -1   10.40    2.30
   1  19   1    9.30    3.00
  -2 -19  -1  572.14   41.40
   2 -19   1  627.54   43.60
  -2 -19  -1  689.73   42.30
   2 -19   1  570.64   42.60
   2 -19   1  628.24   42.20
   2 -19   1  647.54   42.50
   2 -19   1  681.83   42.80
  -2 -19  -1  598.34   42.10
   2 -19   1  636.64   42.70
   2 -19   1  628.24   43.70
  -2 -19  -1  571.04   43.00
   2  19   1  669.13   43.00
   2  19   1  681.13   43.20
   2  19   1  541.55   42.70
  -2  19  -1  616.14   41.90
   2  19   1  545.85   43.00
   2  19   1  592.94   41.70
   3 -19   1   20.70    3.20
   3 -19   1   20.30    3.00
  -3 -19  -1   21.90    3.50
   3 -19   1   14.90    5.50
   3 -19   1   17.00    3.70
  -3 -19  -1   21.50    3.80
  -3 -19  -1   15.90    4.50
  -3 -19  -1   23.70    3.40
   3 -19   1   29.30    4.10
   3 -19   1   27.60    3.40
   3  19   1   22.80    4.20
   3  19   1   22.10    4.10
  -3  19  -1   24.00    2.90
  -4 -19  -1    0.50    1.70
   4 -19   1    0.20    0.70
   4 -19   1   -0.10    4.90
  -4 -19  -1   -1.50    1.20
   4 -19   1    1.70    1.40
   4 -19   1    1.40    1.80
   4 -19   1   -0.70    1.00
   4 -19   1   -0.40    1.10
   4 -19   1   -4.10    4.30
  -4 -19  -1    2.20    1.40
   4  19   1    3.00    1.80
   4  19   1   -0.50    1.40
   4  19   1   -1.00    1.40
   4 -20  -1   45.20    6.70
  -4 -20   1   42.30    4.30
   4 -20  -1   38.80    4.00
   4 -20  -1   42.10    4.20
   4 -20  -1   40.10    5.10
   4 -20  -1   45.20    4.30
   4 -20  -1   36.00    3.90
   4  20  -1   35.20    4.60
  -4  20   1   46.80    4.10
   4  20  -1   50.39    4.90
   4  20  -1   37.10    4.50
   3 -20  -1   35.20    5.20
   3 -20  -1   26.10    4.60
   3 -20  -1   46.60    9.10
   3 -20  -1   36.80    5.80
  -3 -20   1   31.60    4.00
  -3 -20   1   34.20    4.10
   3  20  -1   42.00    5.50
   3  20  -1   34.70    6.10
  -3  20   1   35.40    3.90
   3  20  -1   29.50    4.70
  -3  20   1   37.60    4.40
  -3  20   1   41.00    4.40
   2 -20  -1  195.78   14.70
   2 -20  -1  191.08   16.00
   2 -20  -1  221.38   15.70
  -2 -20   1  197.68   14.50
   2 -20  -1  221.38   15.50
   2 -20  -1  214.38   15.70
  -2 -20   1  225.88   15.40
  -2 -20   1  233.28   16.30
   2 -20  -1  189.08   15.20
   2  20  -1  193.98   15.50
  -2  20   1  182.58   15.00
  -2  20   1  221.88   16.30
  -2  20   1  204.08   15.00
  -2  20   1  179.78   15.00
   2  20  -1  228.68   15.30
   2  20  -1  196.88   16.40
  -2  20   1  228.88   15.80
   2  20  -1  175.08   15.70
   2  20  -1  227.08   16.20
  -2  20   1  188.88   15.30
   1 -20  -1   10.50    2.50
   1 -20  -1   11.10    2.60
   1 -20  -1   18.20    3.60
   1 -20  -1    9.10    2.90
  -1 -20   1   21.40    3.50
  -1 -20   1   16.60    3.00
  -1 -20   1   21.20    4.60
  -1 -20   1   15.30    3.40
  -1  20   1   18.40    3.00
   1  20  -1   13.20    3.60
  -1  20   1   16.80    2.80
   1  20  -1   17.00    3.00
  -1  20   1   11.70    4.20
   1  20  -1   16.40    3.70
   1  20  -1   17.50    3.70
  -1  20   1   10.40    2.80
  -1  20   1   13.50    3.30
  -1  20   1   13.20    3.40
   0 -20   1   47.30    5.30
   0 -20  -1   49.99    6.00
   0 -20  -1   54.09    5.10
   0 -20   1   51.59    5.40
   0 -20  -1   43.60    5.20
   0 -20  -1   47.60    5.10
   0 -20   1   53.29    6.70
   0 -20   1   60.49    5.40
   0 -20  -1   53.69    5.50
   0 -20   1   48.30    5.40
   0 -20   1   50.29    5.30
   0 -20   1   50.59    5.30
   0  20  -1   55.69    5.30
   0  20  -1   54.69    9.40
   0  20   1   57.39    5.30
   0  20  -1   45.50    6.30
   0  20  -1   64.99    6.60
   0  20  -1   59.09    5.70
   0  20   1   52.79    5.50
   0  20   1   60.99    5.50
   0  20   1   50.69    6.30
   0  20  -1   50.09    5.30
   0  20   1   57.29    5.90
   0  20  -1   46.60    5.50
   0  20   1   44.10    6.00
   0  20   1   54.39    7.30
   0  20  -1   54.69    5.30
   0  20   1   49.50    5.10
  -1 -20  -1  157.08   11.40
   1 -20   1  149.59   14.50
   1 -20   1  149.29   12.10
  -1 -20  -1  154.38   11.50
   1 -20   1  153.38   12.50
   1  20   1  159.38   13.40
  -1  20  -1  164.08   11.90
   1  20   1  162.98   15.30
  -1  20  -1  137.09   11.40
  -1  20  -1  130.49   11.90
  -1  20  -1  147.29   11.60
   1  20   1  158.58   11.60
   1  20   1  159.68   12.50
   1  20   1  141.29   13.20
  -1  20  -1  149.79   12.90
   1  20   1  159.98   12.50
  -1  20  -1  126.29   11.30
   1  20   1  140.19   11.60
   2 -20   1   52.79    6.10
   2 -20   1   37.10    6.00
   2 -20   1   47.60    5.90
  -2 -20  -1   44.30    5.90
   2 -20   1   52.49    5.20
  -2 -20  -1   47.10    4.80
   2 -20   1   44.60    6.70
   2 -20   1   48.10    5.10
  -2 -20  -1   56.09    5.10
   2 -20   1   45.10    5.10
   2  20   1   52.59    6.10
   2  20   1   44.10    5.90
  -2  20  -1   48.20    5.30
   2  20   1   58.79    5.90
  -2  20  -1   44.20    4.60
   2  20   1   43.30    5.60
   3 -20   1  124.49    9.80
   3 -20   1  109.49   10.40
  -3 -20  -1  113.69    9.40
   3 -20   1  129.69   11.10
   3 -20   1  108.19    9.80
   3 -20   1  121.99    9.70
  -3 -20  -1  116.29    9.60
  -3 -20  -1  115.49    9.70
   3 -20   1  108.29    9.40
   3 -20   1  133.29    9.80
  -3 -20  -1  121.69   10.40
   3  20   1  131.49   10.40
   3  20   1  126.69    9.80
   3  20   1  117.79   10.00
  -3  20  -1  121.89    9.80
  -3  20  -1  102.99    8.90
   4 -20   1    6.70    1.50
   4 -20   1    5.50    1.60
  -4 -20  -1    7.00    2.50
   4 -20   1   11.00    2.40
  -4 -20  -1    5.10    1.50
   4 -20   1    6.90    2.20
   4 -20   1    6.40    3.60
   4  20   1    6.60    1.90
   4  20   1    3.90    1.30
   4  20   1    4.20    1.90
   4 -21  -1   12.60    2.00
   4 -21  -1   15.70    2.30
   4 -21  -1    6.60    3.30
  -4  21   1    9.80    2.40
  -4  21   1   10.70    2.00
   4  21  -1   10.50    3.70
  -4  21   1   15.30    3.60
   3 -21  -1  150.28   12.80
   3 -21  -1  159.68   12.10
  -3 -21   1  152.48   11.60
  -3 -21   1  149.39   12.00
   3 -21  -1  139.29   12.00
   3 -21  -1  156.88   12.30
   3  21  -1  176.78   13.00
   3  21  -1  143.39   13.30
   3  21  -1  178.48   13.20
  -3  21   1  153.58   11.90
   3  21  -1  183.28   12.70
   2 -21  -1  828.22   61.29
   2 -21  -1  970.40   61.49
   2 -21  -1  835.92   61.59
  -2 -21   1  915.91   61.89
  -2 -21   1  912.31   60.19
   2 -21  -1  904.81   61.79
   2 -21  -1  811.62   62.49
   2 -21  -1  916.91   61.69
  -2  21   1  897.31   61.79
   2  21  -1  910.71   61.99
   2  21  -1 1005.00   61.29
  -2  21   1  878.31   61.59
   2  21  -1  866.81   61.99
  -2  21   1  980.90   61.19
  -2  21   1  938.11   62.69
   2  21  -1  992.20   63.19
  -1 -21   1   71.49    6.30
  -1 -21   1   61.99    6.50
   1 -21  -1   73.79    6.40
  -1 -21   1   76.09    6.80
   1 -21  -1   51.19    5.80
   1 -21  -1   67.49    6.30
   1 -21  -1   53.49    6.00
  -1  21   1   64.59    9.50
  -1  21   1   68.89    6.60
   1  21  -1   59.29    7.20
   1  21  -1   50.89    7.70
  -1  21   1   70.89    6.10
   1  21  -1   62.09    6.20
  -1  21   1   64.69    6.70
   1  21  -1   68.19    6.80
  -1  21   1   65.39    6.90
  -1  21   1   60.49    6.00
   1  21  -1   64.69    6.90
   0 -21   1   12.30    3.40
   0 -21  -1   14.20    2.70
   0 -21   1   17.20    2.80
   0 -21   1   15.50    4.50
   0 -21   1   11.00    2.70
   0 -21   1   15.40    2.80
   0 -21   1   17.10    3.00
   0 -21  -1   17.00    3.20
   0 -21   1   16.60    2.90
   0 -21  -1   19.40    3.20
   0  21   1   17.60    2.80
   0  21   1   21.10    3.20
   0  21  -1   11.30    3.00
   0  21   1   18.30    3.20
   0  21   1   14.90    3.30
   0  21  -1   10.40    3.30
   0  21  -1   12.70    2.70
   0  21   1   12.80    3.50
   0  21  -1   12.10    3.00
   1 -21   1 1462.25   92.59
  -1 -21  -1 1424.96   90.69
  -1 -21  -1 1357.86   89.59
   1 -21   1 1373.86   90.89
   1 -21   1 1370.16   91.09
   1 -21   1 1230.68   90.99
  -1 -21  -1 1431.96   91.79
   1 -21   1 1420.36   91.29
  -1  21  -1 1427.96   91.49
  -1  21  -1 1160.18   90.69
   1  21   1 1435.66   92.39
  -1  21  -1 1395.96   91.19
  -1  21  -1 1208.58   90.69
  -2 -21  -1  436.96   27.70
  -2 -21  -1  416.66   27.60
   2 -21   1  396.06   27.90
   2 -21   1  381.56   27.80
   2 -21   1  373.36   28.60
  -2 -21  -1  414.76   27.20
   2 -21   1  384.96   27.90
   2 -21   1  406.46   29.10
  -2 -21  -1  437.36   28.80
   2  21   1  394.46   28.40
  -2  21  -1  366.16   27.30
  -2  21  -1  351.76   27.10
   2  21   1  373.86   28.40
   2  21   1  418.96   28.60
   2  21   1  375.16   28.20
  -2  21  -1  385.16   27.80
   3 -21   1   15.10    4.20
   3 -21   1   18.50    2.80
  -3 -21  -1   16.20    2.80
   3 -21   1   16.10    2.70
  -3 -21  -1   19.50    2.90
   3 -21   1   19.10    3.20
  -3 -21  -1   11.50    2.90
   3 -21   1   17.60    2.50
   3  21   1   20.00    3.40
   3  21   1   13.40    3.10
   3  21   1   24.50    4.20
   4 -21   1   -0.10    2.20
   4 -21   1    1.60    1.00
   4 -21   1    1.60    2.20
   4 -21   1    1.90    0.90
   4 -21   1    1.20    2.00
  -4 -21  -1   -0.40    2.20
   4  21   1    1.90    1.30
   4 -22  -1    3.90    1.70
   4 -22  -1    3.90    1.10
   4 -22  -1    0.80    1.50
   4 -22  -1    2.20    0.80
  -4  22   1    3.60    2.00
   4  22  -1    6.10    1.60
   4  22  -1    5.20    1.70
  -4  22   1    2.70    1.70
   3 -22  -1   15.10    2.90
   3 -22  -1   12.90    2.20
  -3 -22   1   16.80    2.90
   3 -22  -1   13.90    2.40
   3 -22  -1   18.40    3.30
   3 -22  -1   12.10    2.30
  -3  22   1   14.00    3.60
   3  22  -1   15.50    3.70
  -3  22   1   17.40    2.80
  -3  22   1   18.40    3.00
   3  22  -1   16.50    2.90
   2 -22  -1   45.00    5.00
   2 -22  -1   51.99    5.20
   2 -22  -1   38.90    5.00
  -2 -22   1   51.79    5.20
   2 -22  -1   36.70    5.50
   2 -22  -1   41.40    4.80
  -2 -22   1   48.30    4.90
   2  22  -1   52.29    5.30
   2  22  -1   50.29    6.10
  -2  22   1   50.79    5.00
  -2  22   1   53.49    7.60
   2  22  -1   51.19    5.70
   2  22  -1   46.20    6.10
   1 -22  -1   85.49    7.20
  -1 -22   1   75.59    7.30
   1 -22  -1   64.89    6.80
  -1 -22   1   82.89    7.20
  -1 -22   1   87.29    6.90
   1 -22  -1   69.19    6.90
  -1 -22   1   91.59    7.50
   1 -22  -1   90.09    7.50
  -1 -22   1   76.19    7.60
   1  22  -1   74.19    7.40
  -1  22   1   68.29    7.50
   1  22  -1   70.59    7.40
  -1  22   1   76.39    7.10
  -1  22   1   85.39    7.00
   1  22  -1   69.79    9.30
  -1  22   1   64.99    7.40
   1  22  -1   76.99    8.30
  -1  22   1   64.49    7.90
  -1  22   1   85.09    7.10
   1  22  -1   81.79    7.70
   0 -22   1  145.79   11.50
   0 -22   1  144.09   11.40
   0 -22  -1  153.98   11.50
   0 -22  -1  150.08   11.40
   0 -22  -1  151.38   12.10
   0 -22  -1  153.88   12.00
   0 -22   1  148.29   12.60
   0 -22   1  156.38   12.00
   0 -22   1  147.39   11.50
   0 -22   1  158.68   11.80
   0  22  -1  145.89   12.10
   0  22  -1  141.19   12.10
   0  22   1  136.99   12.10
   0  22   1  162.78   11.60
   0  22   1  154.78   12.80
   0  22   1  160.08   12.40
   0  22   1  134.29   12.00
   0  22  -1  138.49   13.00
   0  22  -1  136.49   12.10
   0  22  -1  168.88   12.00
   0  22   1  135.59   13.00
   1 -22   1  179.38   13.30
  -1 -22  -1  178.18   13.00
   1 -22   1  162.78   13.20
   1 -22   1  163.38   13.30
   1 -22   1  170.58   13.30
   1 -22   1  165.38   14.20
  -1 -22  -1  177.08   14.00
  -1  22  -1  146.89   12.80
  -1  22  -1  169.68   12.90
   1  22   1  185.28   13.20
   1  22   1  163.38   14.50
   1  22   1  195.08   15.10
   1  22   1  187.98   14.20
  -1  22  -1  187.58   14.20
   1  22   1  187.68   14.50
   1  22   1  161.18   13.80
  -2 -22  -1   12.60    2.40
   2 -22   1   12.10    5.20
   2 -22   1   12.80    2.90
   2 -22   1    9.20    3.10
   2 -22   1   10.00    2.30
  -2 -22  -1   18.60    3.20
   2 -22   1    8.70    2.40
  -2  22  -1   13.10    3.10
   2  22   1    8.90    4.50
   2  22   1   16.80    3.30
  -2  22  -1   15.20    3.00
  -2  22  -1   16.00    2.60
   2  22   1   15.90    3.30
   3 -22   1    4.30    2.70
   3 -22   1    4.80    1.40
  -3 -22  -1    3.50    2.30
   3 -22   1    0.80    2.50
   3 -22   1    6.30    1.50
   3 -22   1    2.20    2.00
   3 -22   1    7.30    1.90
  -3 -22  -1    5.50    1.80
  -3 -22  -1    7.60    2.30
   3  22   1    6.90    2.20
  -3  22  -1    8.00    2.70
   3  22   1    6.30    1.90
  -3  22  -1    4.30    1.70
   3  22   1    3.50    1.70
   4 -22   1   16.70    2.00
   4 -22   1   21.50    2.80
   4 -22   1   13.80    2.20
   4 -22   1   17.50    2.00
   4 -22   1   18.40    2.30
   4  22   1   15.70    2.50
   4 -23  -1    1.50    1.20
   4 -23  -1    1.40    0.60
  -4 -23   1    3.50    1.20
   4 -23  -1    2.10    1.00
   4 -23  -1    2.40    0.70
   4 -23  -1    2.10    1.10
   4  23  -1    1.20    1.50
   4  23  -1   -0.50    1.70
   3 -23  -1    0.00    1.70
  -3 -23   1    2.30    1.50
   3 -23  -1   -0.10    1.10
   3 -23  -1    0.70    1.70
  -3 -23   1    5.80    1.60
  -3  23   1    2.70    1.60
  -3  23   1    3.70    1.80
  -3  23   1    0.80    1.60
   3  23  -1   -0.40    1.80
   2 -23  -1   18.90    2.90
   2 -23  -1   15.80    3.00
   2 -23  -1   20.30    3.00
   2 -23  -1   17.00    3.40
   2 -23  -1   20.70    3.50
   2 -23  -1   23.10    3.30
  -2 -23   1   23.10    3.20
   2  23  -1   24.70    3.80
   2  23  -1   24.40    4.10
  -2  23   1   20.10    3.90
  -2  23   1   23.20    3.50
   2  23  -1   12.00    3.80
  -2  23   1   22.10    3.30
   2  23  -1   17.20    4.00
  -1 -23   1   89.59    9.10
   1 -23  -1  115.49    8.90
   1 -23  -1  100.79    8.50
  -1 -23   1   95.89    8.90
  -1 -23   1  113.49    8.80
   1 -23  -1  107.49    8.60
   1 -23  -1   91.99    8.50
  -1 -23   1  109.09    8.80
  -1 -23   1  108.89    8.80
  -1  23   1  112.59    8.70
   1  23  -1  100.89    9.30
  -1  23   1  105.09    9.30
  -1  23   1   98.79    8.80
  -1  23   1   86.29    9.20
   1  23  -1  106.39    9.20
   1  23  -1  109.29    9.10
  -1  23   1  108.89    8.70
   0 -23   1  146.89   11.10
   0 -23   1  134.09   11.20
   0 -23  -1  146.39   10.70
   0 -23  -1  139.39   11.20
   0 -23   1  146.69   12.00
   0 -23   1  136.89   10.90
   0  23   1  117.59   11.80
   0  23  -1  132.19   10.80
   0  23  -1  140.09   11.70
   0  23  -1  130.39   11.60
   0  23   1  155.08   11.10
   0  23   1  141.39   11.60
   0  23   1  158.18   12.10
   0  23   1  146.99   11.30
   0  23  -1  139.09   11.70
   0  23   1  114.89   12.20
   1 -23   1    9.70    2.30
  -1 -23  -1   10.40    2.50
  -1 -23  -1    9.50    2.20
   1 -23   1    8.50    2.40
  -1 -23  -1   14.50    3.20
   1 -23   1    7.60    1.90
   1 -23   1   10.80    2.70
  -1  23  -1    5.90    2.10
  -1  23  -1    4.20    2.30
   1  23   1    7.20    2.80
   1  23   1   11.10    4.70
   1  23   1    3.90    5.00
  -1  23  -1    7.30    2.30
   1  23   1   12.20    2.70
   1  23   1   11.30    2.50
  -1  23  -1    8.00    2.70
   2 -23   1    4.30    2.00
   2 -23   1    1.00    2.20
  -2 -23  -1    1.40    2.20
   2 -23   1    8.00    2.20
   2 -23   1    1.80    1.20
   2 -23   1    4.20    1.90
  -2 -23  -1    7.10    2.20
  -2 -23  -1    2.50    1.70
   2 -23   1    6.40    2.40
   2  23   1    4.30    2.10
  -2  23  -1    5.30    2.40
   2  23   1    8.60    2.80
  -2  23  -1    2.70    2.60
   2  23   1    3.60    3.40
   2  23   1    4.40    1.90
   3 -23   1   14.30    2.40
   3 -23   1    8.70    2.20
   3 -23   1   12.50    2.60
   3 -23   1    9.80    1.80
  -3 -23  -1   16.00    2.60
   3 -23   1   11.20    2.10
   3 -23   1   16.50    2.30
  -3 -23  -1   14.40    4.20
  -3  23  -1   17.80    3.30
   3  23   1   13.10    3.00
   3  23   1   10.10    3.30
  -3  23  -1    7.00    3.50
   3  23   1   13.40    2.60
   3 -24  -1    6.50    1.90
   3 -24  -1    4.80    1.40
   3 -24  -1    4.40    1.40
  -3 -24   1    6.70    1.60
   3 -24  -1    7.80    1.70
   3 -24  -1    8.30    1.80
   3 -24  -1    3.70    1.80
   3  24  -1    3.30    2.20
  -3  24   1   11.10    2.20
  -3  24   1   10.10    1.90
   3  24  -1   11.90    3.10
   3  24  -1   10.40    2.50
   2 -24  -1    4.10    1.40
   2 -24  -1    1.30    2.00
   2 -24  -1    3.20    1.20
  -2 -24   1    2.50    1.70
   2 -24  -1    3.00    1.70
   2  24  -1   14.10    7.10
  -2  24   1    4.10    1.50
   2  24  -1    4.50    2.10
  -2  24   1    3.40    2.20
   2  24  -1    4.60    1.70
  -2  24   1    4.00    1.60
  -2  24   1    2.00    2.60
   2  24  -1    3.80    3.50
   2  24  -1   -6.00    5.80
   2  24  -1    6.10    2.50
  -2  24   1    2.90    1.80
   1 -24  -1   49.30    5.40
   1 -24  -1   36.70    4.20
   1 -24  -1   45.50    4.70
  -1 -24   1   33.60    4.70
  -1 -24   1   48.30    4.70
  -1 -24   1   46.20    4.60
  -1  24   1   40.10    5.00
  -1  24   1   37.30    5.40
   1  24  -1   41.10    5.50
   1  24  -1   42.60    4.80
  -1  24   1   51.29    4.80
  -1  24   1   39.30    4.50
   1  24  -1   30.40    6.70
   0 -24   1   47.50    5.20
   0 -24   1   53.19    7.10
   0 -24   1   45.10    4.70
   0 -24  -1   39.60    5.10
   0 -24  -1   43.20    5.00
   0 -24  -1   45.80    5.70
   0  24  -1   49.00    4.90
   0  24   1   53.89    5.10
   0  24   1   37.80    7.80
   0  24   1   38.10    4.80
   0  24  -1   39.40    5.30
   0  24   1   42.30    5.90
   0  24   1   56.29    5.00
   1 -24   1   18.50    2.60
   1 -24   1   16.40    3.00
   1 -24   1   10.70    2.10
  -1 -24  -1   16.90    3.60
   1  24   1   16.30    4.10
  -1  24  -1   17.60    3.00
   1  24   1   12.70    3.40
  -1  24  -1   12.00    2.50
  -1  24  -1   15.50    2.70
   1  24   1    8.80    2.70
   1  24   1   10.10    4.70
   2 -24   1    1.10    1.10
   2 -24   1    1.10    0.90
  -2 -24  -1    2.30    1.40
   2 -24   1    4.30    2.20
   2 -24   1    1.10    2.10
  -2 -24  -1    0.80    2.10
  -2 -24  -1   -4.00    4.20
   2 -24   1    1.40    1.80
   2 -24   1    3.90    1.70
  -2  24  -1    0.90    2.10
   2  24   1   -2.90    1.90
   2  24   1   -0.20    1.40
  -2  24  -1   -1.30    1.90
   3 -24   1    0.00    0.80
   3 -24   1   -1.20    1.50
   3 -24   1   -1.00    1.10
  -3 -24  -1    0.80    1.70
   3 -24   1   -0.80    0.80
   3 -24   1    0.70    1.40
  -3 -24  -1    1.10    1.40
   3  24   1    0.50    1.50
   3  24   1   -0.20    1.60
   3  24   1   -1.90    1.30
   3 -25  -1   -1.40    1.10
   3 -25  -1   -0.40    0.50
   3 -25  -1   -0.50    0.90
   3 -25  -1    0.20    1.00
   3 -25  -1    1.40    0.70
  -3  25   1   -0.60    1.20
  -3  25   1   -2.40    1.30
   3  25  -1    2.00    1.40
  -3  25   1   -2.50    1.40
   3  25  -1   -0.10    1.40
  -3  25   1   -0.50    1.70
  -2 -25   1    4.10    1.90
   2 -25  -1    7.90    1.70
   2 -25  -1    2.30    1.90
   2 -25  -1    5.10    1.40
  -2 -25   1    8.30    1.80
   2 -25  -1    7.30    1.80
   2  25  -1    9.20    2.10
  -2  25   1    4.70    1.80
  -2  25   1    5.20    1.80
  -2  25   1    3.90    1.60
  -2  25   1    6.50    2.60
   2  25  -1    5.50    2.20
   2  25  -1    1.60    4.20
  -1 -25   1    2.20    1.90
   1 -25  -1   -0.50    1.30
   1 -25  -1    2.00    2.00
   1 -25  -1    1.80    1.60
  -1 -25   1   -0.50    1.90
   1 -25  -1   -2.60    3.00
   1 -25  -1    3.90    1.70
   1  25  -1    4.80    2.20
  -1  25   1    0.70    1.40
  -1  25   1    1.80    2.10
   1  25  -1    2.30    2.20
  -1  25   1    1.10    2.70
   1  25  -1   10.80    5.60
  -1  25   1    2.40    1.40
   0 -25  -1    2.40    1.80
   0 -25   1    1.00    1.70
   0 -25  -1   -2.90    2.50
   0 -25  -1   -0.40    1.60
   0 -25   1    0.40    1.00
   0 -25   1    2.20    1.50
   0  25  -1    2.30    2.20
   0  25  -1    1.90    1.50
   0  25  -1    1.10    2.30
   0  25   1    0.40    1.70
   0  25  -1    1.10    1.70
   0  25   1    2.00    1.60
   0  25   1  -11.80    5.90
   0  25   1   -1.60    1.20
   1 -25   1   32.50    3.70
   1 -25   1   25.30    3.20
   1 -25   1   27.10    4.10
   1 -25   1   22.20    3.30
  -1 -25  -1   30.90    3.50
  -1  25  -1   26.60    4.30
  -1  25  -1   24.90    3.20
   1  25   1   29.10    4.80
  -1  25  -1   19.80    3.80
   1  25   1   33.00    5.30
   1  25   1   19.00    5.30
   2 -25   1    0.00    1.10
   2 -25   1   -0.70    1.90
  -2 -25  -1    1.20    1.50
   2 -25   1   -0.20    1.00
  -2 -25  -1   -4.00    3.20
  -2 -25  -1    0.10    1.60
   2 -25   1   -0.60    1.30
  -2 -25  -1   -0.30    1.40
   2 -25   1    0.70    0.90
   2  25   1    0.50    1.70
  -2  25  -1    2.60    1.40
   2  25   1   -0.60    1.30
   2  25   1   -0.80    2.70
   3 -25   1   59.59    4.80
   3 -25   1   61.49    5.10
   3 -25   1   52.79    5.30
   3  25   1   64.69    5.60
   3 -26  -1   -0.50    0.50
   3 -26  -1    0.50    1.40
   3 -26  -1   -1.00    0.90
   3 -26  -1   -0.80    0.70
  -3 -26   1    0.10    1.30
   3  26  -1   -1.60    1.20
   3  26  -1    2.60    2.30
   3  26  -1    2.60    2.60
  -3  26   1   -0.50    1.20
  -3  26   1    0.20    1.60
   2 -26  -1    5.40    1.40
   2 -26  -1    7.60    1.80
  -2 -26   1    4.30    1.60
   2 -26  -1    3.50    1.80
  -2 -26   1    6.70    1.70
  -2  26   1    6.90    1.60
  -2  26   1    5.50    1.80
   2  26  -1    9.30    2.10
  -2  26   1    6.60    1.70
  -2  26   1    6.70    2.30
  -2  26   1    9.10    1.80
  -1 -26   1    0.70    2.10
   1 -26  -1    1.40    1.40
   1 -26  -1    2.90    2.10
   1 -26  -1    3.70    1.70
  -1 -26   1   -2.10    2.80
   1 -26  -1    0.40    1.60
  -1  26   1    4.50    1.70
   1  26  -1    3.40    1.60
  -1  26   1   -0.70    1.90
  -1  26   1    3.10    1.80
  -1  26   1    1.80    1.70
   1  26  -1    2.40    2.50
  -1  26   1    3.40    1.90
   1  26  -1    3.60    2.20
   1  26  -1    3.20    2.00
   0 -26   1    2.80    2.40
   0 -26  -1    9.60    4.40
   0 -26  -1    5.50    2.00
   0 -26   1    2.30    1.40
   0 -26   1    5.40    1.60
   0  26   1    3.00    1.80
   0  26  -1    5.00    2.30
   0  26   1    6.50    3.10
   0  26  -1    4.20    3.40
   0  26  -1    3.10    2.70
   0  26   1    3.70    2.10
   1 -26   1    2.40    1.30
   1 -26   1   -0.80    1.10
  -1 -26  -1    4.10    1.80
  -1 -26  -1    0.90    1.50
   1 -26   1    3.90    1.70
  -1 -26  -1    1.90    2.10
   1 -26   1   -3.30    1.90
   1 -26   1    2.60    1.70
   1  26   1    0.30    2.50
  -1  26  -1    3.30    1.70
  -1  26  -1    0.40    1.40
   1  26   1   -0.30    3.50
  -1  26  -1   -1.00    2.50
   1  26   1    4.30    1.80
   1  26   1    2.90    2.00
   2 -26   1    1.80    1.70
   2 -26   1    0.60    0.90
  -2 -26  -1    1.30    1.60
   2 -26   1   -0.50    2.20
  -2 -26  -1    0.30    1.30
   2  26   1    2.30    1.50
   2  26   1   -3.30    2.40
  -2  26  -1    1.60    1.80
   3 -26   1   16.60    1.80
  -3 -26  -1   16.60    2.40
   3 -26   1   17.30    2.00
   3  26   1   23.00    3.40
   3  26   1   12.90    2.60
   2 -27  -1    2.30    1.00
   2 -27  -1    2.20    1.30
   2 -27  -1    2.00    1.10
   2 -27  -1    3.20    1.60
  -2  27   1    1.10    2.30
   2  27  -1    3.60    1.50
  -2  27   1   -1.70    1.90
   1 -27  -1   39.50    3.90
   1  27  -1   44.40    5.50
  -1  27   1   37.60    4.10
   1  27  -1   36.40    4.50
  -1  27   1   43.20    5.00
  -1  27   1   46.00    4.40
   1  27  -1   38.20    6.90
  -1  27   1   51.59    5.40
   1  27  -1   48.90    4.60
   0 -27  -1   42.80    4.10
   0 -27   1   35.90    4.40
   0  27  -1   51.49    4.60
   0  27   1   38.80    4.80
   0  27  -1   46.20    6.10
   0  27   1   43.30    4.70
   0  27   1   39.90    4.50
   0  27  -1   47.30    4.60
   1 -27   1    6.90    1.50
  -1 -27  -1    4.00    2.90
  -1 -27  -1    4.10    2.50
   1 -27   1    4.90    1.40
  -1 -27  -1    7.40    1.70
  -1 -27  -1    1.50    1.90
   1 -27   1    6.30    1.70
   1 -27   1    2.10    1.90
   1  27   1    5.20    2.00
   1  27   1    4.70    3.50
  -1  27  -1    4.70    1.90
  -1  27  -1    2.30    1.70
   1  27   1    8.40    2.00
   2 -27   1    2.60    0.90
  -2 -27  -1    3.30    1.60
   2  27   1    0.00    1.30
  -2  27  -1    0.20    1.60
   2 -28  -1    2.20    1.00
   2 -28  -1    3.40    1.00
   2  28  -1    3.20    1.30
  -1 -28   1    2.90    2.00
   1 -28  -1    0.80    1.40
   1 -28  -1   -0.80    1.00
  -1  28   1   -0.60    2.00
   1  28  -1    0.40    1.30
  -1  28   1   -2.40    1.30
  -1  28   1    1.40    2.80
   1  28  -1   -1.00    1.80
   1  28  -1   -0.40    2.00
   0 -28  -1    2.00    1.60
   0 -28   1   -0.20    0.90
   0 -28   1    0.50    1.50
   0  28  -1   -0.10    1.80
   0  28  -1   -0.90    1.70
   0  28   1   -1.60    2.50
   0  28  -1    4.80    2.20
   0  28   1    1.40    1.40
   0  28  -1    3.20    3.70
   1 -28   1    1.20    1.10
  -1 -28  -1   -1.30    1.40
   1 -28   1   -1.70    1.50
   1 -28   1    0.70    0.90
   1 -28   1   -0.90    1.20
  -1  28  -1   -0.50    2.30
  -1  28  -1    3.10    2.00
   1  28   1   -0.70    1.30
   1  28   1    2.60    2.90
   2 -28   1   18.10    2.50
   2 -28   1   24.90    2.40
   2 -28   1   22.80    2.20
  -1  29   1   13.20    2.10
   1  29  -1   10.90    1.90
   0 -29  -1    7.10    3.80
   0  29  -1   11.20    2.10
   0  29   1   14.20    2.50
   1 -29   1   27.50    3.30
   1 -29   1   31.50    3.40
   6   0  -2   15.70    3.70
   6   0  -2   15.40    2.60
  -6   0   2   19.10    2.40
  -6   0   2   18.10    2.30
   5   0  -2  173.58   11.90
   5   0  -2  145.09   12.20
  -5   0   2  150.58   11.80
   5   0  -2  158.18   11.90
  -5   0   2  141.49   11.50
   5   0  -2  184.88   14.50
   4   0  -2   72.99    9.00
   4   0  -2   58.39    5.90
   4   0  -2   59.39    5.80
  -4   0   2   64.89    9.90
   4   0  -2   56.49    5.90
   4   0  -2   58.09    5.50
  -4   0   2   63.39    6.70
  -4   0   2   76.29    6.50
  -4   0   2   68.79    6.40
  -4   0   2   64.89    5.60
  -4   0   2   65.99    5.40
  -3   0   2  110.59    8.60
  -3   0   2  100.99    7.80
  -3   0   2  105.69    9.70
  -3   0   2  112.69    8.00
  -3   0   2  119.89    8.70
  -3   0   2   96.19    8.90
  -2   0   2  270.37   20.40
   2   0  -2  288.87   20.10
  -2   0   2  303.47   20.40
   2   0  -2  287.37   19.90
  -2   0   2  329.57   21.00
   0   0   2 6825.82  438.86
   0   0   2 6567.14  438.96
   1   0   2   61.39    4.50
  -1   0  -2   66.39    5.00
  -2   0  -2  130.89    8.60
  -2   0  -2  113.09    8.60
  -3   0  -2 1019.50   70.29
  -3   0  -2 1100.49   70.59
  -4   0  -2   64.29    6.60
   4   0   2   65.39    7.00
   4   0   2   65.59    7.00
   4   0   2   65.99    6.10
  -4   0  -2   60.29    5.40
   4   0   2   63.39    6.10
  -5   0  -2    1.80    1.50
   5   0   2   -2.10    1.10
  -5   0  -2   -2.90    2.20
   5   0   2    1.70    1.30
   5   0   2    2.20    2.50
   5   0   2   -3.10    2.10
   6   0   2   19.50    5.70
   6   0   2   14.30    2.00
   6   0   2   19.00    2.20
  -6   0  -2   23.00    2.20
   6  -1  -2   27.10    4.80
   6  -1  -2   27.10    2.80
  -6  -1   2   29.10    2.80
  -6  -1   2   27.40    3.30
  -6  -1   2   33.90    3.10
   6   1  -2   32.00    3.60
   6   1  -2   28.40    3.20
  -6   1   2   33.20    3.10
  -6   1   2   26.40    3.00
  -5  -1   2   25.70    7.60
   5  -1  -2   41.20    4.30
   5  -1  -2   23.80    4.40
  -5  -1   2   32.50    3.70
   5  -1  -2   28.10    4.40
  -5  -1   2   38.40    3.70
   5  -1  -2   37.60    7.10
   5  -1  -2   37.70    3.80
   5   1  -2   41.70    4.40
  -5   1   2   27.40    3.60
  -5   1   2   27.20    3.50
   5   1  -2   37.80    5.30
   5   1  -2   32.70    6.30
   5   1  -2   32.20    3.90
   4  -1  -2    7.00    2.50
  -4  -1   2   11.00    1.90
   4  -1  -2    6.30    1.90
   4  -1  -2    8.80    2.30
  -4  -1   2    4.60    6.20
  -4  -1   2    7.10    2.50
   4  -1  -2    8.40    2.40
  -4  -1   2    6.60    2.30
   4  -1  -2    8.10    6.20
  -4  -1   2   10.00    2.00
  -4  -1   2    9.10    2.00
  -4   1   2   10.40    3.90
   4   1  -2   10.40    2.20
   4   1  -2    7.90    2.40
  -4   1   2    5.70    1.80
   4   1  -2    9.60    5.30
  -4   1   2    6.40    2.60
  -4   1   2    6.20    2.30
   4   1  -2    9.70    2.30
  -4   1   2    8.80    2.40
   4   1  -2    6.80    2.20
  -3  -1   2   67.89    5.80
  -3  -1   2   68.59    5.20
  -3  -1   2   56.09    5.50
  -3  -1   2   59.19    5.00
  -3  -1   2   54.19    6.00
  -3  -1   2   67.29    6.80
  -3   1   2   65.79    5.70
  -3   1   2   62.69    6.10
   3   1  -2   60.29    4.90
  -3   1   2   68.39    5.80
  -2  -1   2 1048.40   72.69
  -2  -1   2 1190.18   72.39
  -2  -1   2 1196.28   72.39
  -2  -1   2 1003.40   72.29
   2  -1  -2 1108.89   71.99
   2  -1  -2 1057.59   71.69
   2   1  -2 1096.89   71.89
   2   1  -2 1102.59   72.09
  -2   1   2 1058.19   72.39
  -2   1   2 1025.80   72.19
   1  -1  -2 2260.87  159.98
  -1  -1   2 2314.07  160.18
   1  -1  -2 2365.96  159.88
  -1  -1   2 2526.45  160.18
  -1  -1   2 2581.44  160.48
   1   1  -2 2539.95  159.98
  -1   1   2 2421.36  160.18
  -1   1   2 2360.66  160.18
  -1   1   2 2559.04  160.48
   0  -1   2 4162.88  269.17
   0  -1   2 4416.56  269.27
   0  -1   2 4194.28  269.17
   0   1  -2 3789.22  268.97
   0   1   2 3948.30  269.17
   0   1   2 4264.67  269.37
   0   1   2 4063.09  269.17
   0   1   2 4001.30  269.17
  -1  -1  -2 3334.27  208.68
   1   1   2 3022.70  208.48
  -2  -1  -2    5.30    1.20
  -2  -1  -2    7.40    1.50
  -2   1  -2    6.60    1.00
  -3  -1  -2  364.96   27.10
  -3  -1  -2  427.26   26.90
  -3  -1  -2  405.76   27.30
  -3   1  -2  376.76   26.80
  -4  -1  -2   67.29    6.80
   4  -1   2   74.69    6.40
   4  -1   2   71.39    7.40
  -4  -1  -2   69.49    6.20
  -4  -1  -2   70.49    6.00
   4  -1   2   65.29    7.30
   4  -1   2   76.69    7.00
  -4  -1  -2   79.09    6.90
   4  -1   2   67.09    7.30
   4   1   2   80.99    7.90
  -4   1  -2   69.69    5.90
   4   1   2   66.39    6.60
   4   1   2   67.59    6.60
  -4   1  -2   81.09    6.40
   4   1   2   69.49    7.60
   5  -1   2  201.28   15.10
   5  -1   2  172.48   13.90
   5  -1   2  178.28   14.10
   5  -1   2  212.78   14.50
  -5  -1  -2  175.48   13.80
  -5  -1  -2  203.68   13.90
   5   1   2  206.88   15.40
   5   1   2  202.28   14.40
  -5   1  -2  182.28   13.70
   6  -1   2    1.50    0.90
  -6  -1  -2   -2.10    0.90
   6  -1   2    2.60    3.70
   6  -1   2   -0.10    0.50
   6   1   2    1.10    0.60
   6   1   2    0.20    0.80
   6   1   2   -0.10    4.90
   6  -2  -2    8.60    4.00
   6  -2  -2   12.40    1.90
  -6  -2   2    9.60    1.60
   6  -2  -2    8.40    1.70
   6  -2  -2    7.80    1.60
  -6   2   2    7.20    2.00
   6   2  -2    8.20    3.10
   6   2  -2   10.30    1.80
  -6   2   2    8.90    1.70
  -5  -2   2   42.00    7.50
   5  -2  -2   26.10    4.80
   5  -2  -2   25.90    4.00
   5  -2  -2   34.20    4.20
  -5  -2   2   30.50    3.30
   5  -2  -2   27.40    7.10
   5  -2  -2   22.90    3.10
   5  -2  -2   28.50    3.70
  -5  -2   2   30.20    3.40
  -5  -2   2   30.30    3.40
   5   2  -2   32.50    3.80
   5   2  -2   19.40    4.70
  -5   2   2   22.80    3.20
  -5   2   2   27.60    3.20
   5   2  -2   30.40    4.10
  -5   2   2   24.20    3.20
   4  -2  -2   -0.70    1.80
  -4  -2   2   -0.20    1.20
  -4  -2   2    1.50    2.00
   4  -2  -2   -2.00    2.30
  -4  -2   2    1.20    1.90
  -4  -2   2    0.10    1.20
   4  -2  -2    3.80    2.20
  -4  -2   2   -0.80    5.80
   4  -2  -2   -1.60    5.90
  -4  -2   2    2.40    1.50
  -4  -2   2    3.30    1.60
  -4   2   2    0.80    1.60
   4   2  -2   -1.80    3.90
   4   2  -2   -0.20    2.40
  -4   2   2    4.90    2.00
   4   2  -2    4.20    1.60
  -4   2   2    5.20    1.80
  -4   2   2    2.00    1.40
   4   2  -2    4.40    2.00
   4   2  -2    1.70    2.10
  -4   2   2    4.60    1.50
  -3  -2   2 1383.06   98.69
  -3  -2   2 1591.24   98.39
  -3  -2   2 1570.24   97.59
  -3  -2   2 1566.74   98.29
  -3  -2   2 1437.26   97.29
  -3  -2   2 1459.05   98.39
  -3   2   2 1370.06   98.29
  -3   2   2 1439.66   98.09
  -3   2   2 1380.96   97.29
  -3   2   2 1591.04   98.19
   3   2  -2 1325.47   97.39
  -3   2   2 1600.34   97.59
   2  -2  -2   11.10    1.40
  -2  -2   2   15.30    2.60
  -2  -2   2   14.00    2.60
  -2  -2   2   11.70    1.90
  -2  -2   2   12.70    2.00
   2   2  -2   12.50    2.10
  -2   2   2   12.60    1.90
  -2   2   2   15.20    1.90
   2   2  -2   12.10    1.70
  -2   2   2   16.50    2.90
   1  -2  -2  289.07   21.80
  -1  -2   2  312.07   22.10
  -1  -2   2  303.87   22.20
  -1  -2   2  346.17   22.10
   1  -2  -2  355.06   21.80
  -1  -2   2  340.07   22.10
  -1   2   2  307.47   22.10
   1   2  -2  350.66   22.00
  -1   2   2  331.87   22.00
   1   2  -2  290.97   21.80
  -1   2   2  326.67   22.10
  -1   2   2  361.36   22.90
   0  -2   2    0.90    0.50
   0  -2   2    0.40    0.50
   0  -2   2    2.40    1.00
   0  -2  -2    0.90    0.80
   0   2   2    0.80    0.60
   0   2   2    2.10    0.80
   0   2  -2    0.80    0.50
   0   2   2    1.40    0.70
  -1  -2  -2 6888.61  462.25
   1   2   2 7309.17  462.05
   1   2   2 6959.90  462.15
  -2  -2  -2   29.80    3.00
  -2  -2  -2   30.60    2.70
  -2   2  -2   22.20    2.50
  -2   2  -2   25.10    2.30
  -3  -2  -2  487.55   32.00
  -3  -2  -2  453.85   32.10
  -3  -2  -2  471.25   32.60
  -4  -2  -2  321.57   22.10
   4  -2   2  329.87   23.00
   4  -2   2  311.57   21.90
  -4  -2  -2  327.77   22.00
   4  -2   2  291.87   22.10
   4  -2   2  287.87   22.40
   4  -2   2  288.87   22.40
  -4  -2  -2  281.37   21.60
   4   2   2  341.77   24.60
  -4   2  -2  327.87   21.70
  -4   2  -2  308.57   21.40
  -5  -2  -2    1.90    1.60
   5  -2   2    1.50    1.20
   5  -2   2    1.80    1.30
   5  -2   2   -1.20    2.40
  -5  -2  -2    2.40    1.50
   5  -2   2    1.60    1.30
   5  -2   2    1.50    2.00
   5   2   2    1.40    1.20
   5   2   2    3.30    3.60
  -5   2  -2    3.40    1.40
   6  -2   2    1.60    1.00
  -6  -2  -2    0.90    1.10
   6  -2   2    1.80    3.50
   6  -2   2    1.30    0.80
   6   2   2    1.70    0.60
   6   2   2    2.50    1.00
   6   2   2   -2.90    4.50
   6  -3  -2    7.20    1.50
  -6  -3   2    7.80    1.40
  -6  -3   2    3.90    1.70
   6  -3  -2    8.30    4.10
   6  -3  -2    4.10    1.40
   6  -3  -2    6.30    1.60
   6   3  -2    5.90    1.70
  -6   3   2    6.20    1.70
   5  -3  -2    7.20    2.40
   5  -3  -2   11.40    2.10
   5  -3  -2    9.20    6.40
  -5  -3   2    0.70    4.10
  -5  -3   2   10.40    2.00
   5  -3  -2   12.70    2.60
   5  -3  -2    5.90    1.80
   5  -3  -2   10.40    4.40
  -5  -3   2   14.40    2.50
  -5  -3   2   11.30    2.00
  -5   3   2    9.60    2.10
   5   3  -2    9.60    2.50
  -5   3   2    7.30    2.20
   5   3  -2    7.20    2.50
   5   3  -2    6.20    3.10
   4  -3  -2   34.30    4.30
  -4  -3   2   39.70    4.90
  -4  -3   2   38.30    3.80
   4  -3  -2   37.00    7.90
  -4  -3   2   34.30    4.60
  -4  -3   2   34.70    3.80
   4  -3  -2   38.60    4.20
  -4  -3   2   33.60    3.70
   4  -3  -2   34.10    4.50
   4  -3  -2   41.70    5.00
  -4  -3   2   36.00    5.70
  -4  -3   2   43.20    7.30
   4   3  -2   36.00    4.40
  -4   3   2   44.80    4.60
  -4   3   2   42.20    3.70
  -4   3   2   40.30    3.70
   4   3  -2   43.30    6.40
   4   3  -2   33.00    4.40
  -4   3   2   43.30    7.20
  -4   3   2   31.60    4.30
  -3  -3   2   94.19    7.60
  -3  -3   2   95.79    8.30
  -3  -3   2   76.29    7.40
  -3   3   2   93.29    7.30
  -3   3   2   89.99    6.80
   3   3  -2   83.59    6.90
  -3   3   2   88.29    6.70
   3   3  -2   91.09    7.70
  -3   3   2   91.19    9.20
  -2  -3   2  451.55   29.90
  -2  -3   2  418.56   30.10
  -2  -3   2  475.55   29.90
  -2  -3   2  472.05   29.80
   2  -3  -2  467.35   29.30
  -2   3   2  403.76   29.70
   2   3  -2  455.25   29.70
  -2   3   2  401.56   29.60
   2   3  -2  396.76   29.50
  -1  -3   2  105.29    8.60
  -1  -3   2  128.79    8.70
   1  -3  -2  130.99    8.40
  -1  -3   2  110.09    8.80
  -1  -3   2  131.69    8.80
   1  -3  -2  115.09    8.50
  -1   3   2  114.89    8.60
   1   3  -2  129.19    8.50
  -1   3   2  131.99    8.70
  -1   3   2  108.39    8.70
   1   3  -2  125.89    8.70
   0  -3  -2  890.91   65.19
   0  -3   2 1023.50   64.89
   0  -3   2  911.21   65.19
   0  -3  -2 1071.49   65.39
   0  -3   2  995.10   65.19
   0   3  -2  964.80   65.09
   0   3   2  934.51   65.29
   0   3   2 1082.29   65.39
   0   3   2 1033.20   65.59
   1   3   2   30.90    2.50
   1   3   2   29.70    2.30
  -1   3  -2   26.70    2.30
  -2  -3  -2  713.13   44.60
  -2  -3  -2  727.33   44.50
  -2  -3  -2  679.83   44.60
  -2   3  -2  621.24   44.00
   2   3   2  589.44   44.10
  -3  -3  -2    6.40    2.10
  -3  -3  -2    7.50    2.00
   3   3   2    4.70    2.50
  -4  -3  -2   -0.40    2.70
   4  -3   2   -3.50    2.80
   4  -3   2   -5.20    3.00
  -4  -3  -2   -1.60    2.30
  -4  -3  -2   -2.10    1.40
  -4  -3  -2   -2.80    1.60
  -4  -3  -2   -0.60    2.90
   4  -3   2   -3.20    2.30
   4  -3   2    3.70    2.00
   4   3   2    4.30    2.20
  -4   3  -2   -2.10    1.30
   5  -3   2   17.00    2.70
   5  -3   2   20.80    2.70
   5  -3   2   18.30    2.90
   5  -3   2   20.90    2.90
   5  -3   2   23.70    3.80
  -5  -3  -2   14.10    2.40
  -5  -3  -2   17.30    2.80
   5   3   2   18.60    2.80
   5   3   2   17.40    2.60
  -5   3  -2   16.10    2.20
   5   3   2   14.10    4.70
  -6  -3  -2    2.90    1.00
   6  -3   2    1.60    1.10
   6  -3   2    2.60    4.90
   6  -3   2    1.80    0.80
   6  -3   2    2.20    1.00
   6   3   2    1.50    0.60
   6   3   2    1.10    3.10
   6   3   2    4.70    1.70
   6  -4  -2   46.60    4.30
  -6  -4   2   49.20    5.40
   6  -4  -2   46.00    4.00
   6  -4  -2   39.80    5.90
  -6  -4   2   34.90    3.50
   6   4  -2   41.10    4.20
  -6   4   2   46.70    5.10
   6   4  -2   44.90    4.20
  -6   4   2   38.00    3.60
  -5  -4   2   35.10    3.60
   5  -4  -2   30.10    4.40
   5  -4  -2   39.00    4.50
   5  -4  -2   35.80    4.40
   5  -4  -2   27.10    5.90
  -5  -4   2   29.70    3.30
  -5  -4   2   38.10    3.60
   5  -4  -2   46.00   10.70
   5  -4  -2   33.10    5.80
  -5   4   2   31.90    3.40
  -5   4   2   27.50    3.30
   5   4  -2   30.30    4.80
   5   4  -2   31.90    4.00
  -4  -4   2  135.19   11.30
  -4  -4   2  126.49   10.80
  -4  -4   2  132.59    9.70
   4  -4  -2  134.99   10.10
   4  -4  -2  135.79   10.00
  -4  -4   2  115.89   11.10
  -4  -4   2  132.39    9.60
  -4  -4   2  133.09   12.20
   4  -4  -2  137.69   10.60
   4  -4  -2  122.69   10.20
  -4  -4   2  126.09    9.80
   4  -4  -2  143.49   13.20
  -4   4   2  126.49   10.40
   4   4  -2  138.19   11.70
   4   4  -2  107.39   10.10
  -4   4   2  139.59   11.90
   4   4  -2  115.79   10.10
  -4   4   2  121.49    9.40
  -3  -4   2  193.38   15.80
  -3  -4   2  201.28   14.30
  -3  -4   2  214.08   15.20
  -3  -4   2  205.88   15.30
  -3  -4   2  224.58   14.50
  -3   4   2  220.38   14.40
  -3   4   2  227.28   17.00
  -3   4   2  193.98   14.20
  -3   4   2  203.48   15.00
   3   4  -2  184.28   14.00
   3   4  -2  203.48   15.10
  -2  -4   2  243.18   19.40
  -2  -4   2  297.07   19.20
  -2  -4   2  313.37   19.40
   2  -4  -2  286.57   18.50
  -2  -4   2  271.77   18.70
  -2   4   2  258.77   19.60
  -2   4   2  309.47   19.10
  -2   4   2  262.47   19.20
   2   4  -2  253.37   19.00
   2   4  -2  279.37   18.90
  -2   4   2  251.07   19.00
  -1  -4   2 2357.36  159.18
   1  -4  -2 2591.74  158.88
  -1  -4   2 2313.07  159.18
   1  -4  -2 2262.27  158.88
  -1  -4   2 2184.28  159.28
  -1  -4   2 2503.75  159.18
  -1   4   2 2292.47  159.28
  -1   4   2 2607.84  159.18
   1   4  -2 2299.37  158.98
  -1   4   2 2621.94  159.98
   1   4  -2 2594.04  159.18
   0  -4   2 1896.91  116.59
   0  -4  -2 1583.84  116.69
   0  -4   2 1793.22  116.69
   0   4   2 1781.32  116.89
   0   4   2 1742.33  116.89
   0   4  -2 1777.02  116.59
   0   4   2 1856.21  117.19
  -1  -4  -2  351.16   21.80
  -1  -4  -2  341.67   21.50
  -1  -4  -2  277.67   21.40
   1   4   2  284.77   21.30
   1   4   2  328.77   21.50
   1   4   2  324.47   21.20
   1   4   2  303.47   21.50
  -1   4  -2  325.47   21.10
  -2  -4  -2  796.82   48.20
  -2  -4  -2  674.43   48.10
  -2   4  -2  687.23   47.50
  -3  -4  -2   89.79    6.40
  -3  -4  -2   70.99    6.70
  -3  -4  -2   84.99    6.70
  -3  -4  -2   64.49    6.30
  -3   4  -2   79.99    5.80
   4  -4   2  665.03   44.50
  -4  -4  -2  705.73   44.20
  -4  -4  -2  560.94   44.10
   4  -4   2  699.53   45.50
   4  -4   2  658.53   44.50
  -4  -4  -2  624.24   44.30
  -4  -4  -2  578.64   44.00
   4  -4   2  698.13   48.40
   4   4   2  640.64   43.70
  -4   4  -2  692.13   43.60
   5  -4   2    3.70    2.00
   5  -4   2    1.70    1.20
   5  -4   2    6.40    2.20
  -5  -4  -2    3.60    1.60
  -5  -4  -2    2.50    1.30
   5  -4   2    3.80    1.70
   5  -4   2    2.70    2.20
   5   4   2    2.20    1.40
  -5   4  -2    2.60    1.40
   5   4   2    0.50    1.30
   5   4   2    4.00    3.60
  -6  -4  -2   -1.00    0.80
   6  -4   2    0.20    3.20
   6  -4   2    1.60    1.10
   6  -4   2    0.40    0.60
   6   4   2    3.60    3.90
   6   4   2    0.80    1.00
   6   4   2    0.20    0.50
   6  -5  -2    0.00    1.40
  -6  -5   2    1.00    1.50
   6  -5  -2   -0.30    3.60
   6  -5  -2    2.20    1.00
   6  -5  -2    2.40    1.00
   6  -5  -2    1.00    1.20
  -6  -5   2    2.90    1.10
  -6   5   2    1.00    1.20
   6   5  -2    0.50    0.90
   6   5  -2    2.60    1.20
  -6   5   2    0.40    1.10
  -5  -5   2    3.40    1.70
   5  -5  -2    5.90    6.70
  -5  -5   2   11.10    6.00
   5  -5  -2    5.20    2.10
  -5  -5   2    3.40    1.70
   5  -5  -2    3.00    5.30
   5  -5  -2    1.30    1.80
   5  -5  -2    5.80    3.80
   5  -5  -2    0.90    1.80
  -5  -5   2    2.20    1.40
  -5   5   2    4.30    1.60
  -5   5   2    2.40    1.40
   5   5  -2    0.10    1.90
   4  -5  -2   51.39    9.50
  -4  -5   2   54.59    5.10
  -4  -5   2   52.89    5.10
   4  -5  -2   62.49    6.80
   4  -5  -2   54.39    5.70
   4  -5  -2   61.09    5.50
  -4  -5   2   48.10    6.30
  -4  -5   2   51.79    7.20
  -4  -5   2   63.39    5.10
  -4   5   2   56.09    8.40
   4   5  -2   45.60    5.70
  -4   5   2   55.79    5.00
  -4   5   2   58.29    5.70
   4   5  -2   60.99    6.80
  -3  -5   2  228.78   15.30
  -3  -5   2  214.58   16.00
  -3  -5   2  217.28   15.00
  -3  -5   2  229.68   16.20
  -3  -5   2  198.98   15.20
  -3  -5   2  232.08   16.30
   3   5  -2  203.68   15.00
  -3   5   2  202.08   15.00
   3   5  -2  228.48   15.70
   3   5  -2  228.58   16.10
  -2  -5   2    7.20    1.70
  -2  -5   2    9.60    1.50
  -2  -5   2    9.40    2.50
  -2  -5   2   10.90    2.00
  -2  -5   2   11.50    2.20
  -2   5   2    9.60    1.50
  -2   5   2    9.10    1.90
  -2   5   2   12.80    3.80
  -2   5   2    9.40    1.60
  -2   5   2   12.90    1.80
   2   5  -2    7.30    1.80
   2   5  -2    7.80    1.60
   2   5  -2    7.40    2.20
  -1  -5   2  205.68   14.20
  -1  -5   2  186.08   14.30
  -1  -5   2  204.88   14.20
   1  -5  -2  193.28   13.90
  -1  -5   2  211.48   14.30
   1  -5  -2  221.28   13.80
   1   5  -2  201.78   14.10
   1   5  -2  196.68   14.20
  -1   5   2  221.38   14.20
   1   5  -2  200.48   14.00
  -1   5   2  214.78   14.30
  -1   5   2  190.28   14.30
  -1   5   2  217.98   14.70
   0  -5   2    5.20    1.00
   0  -5  -2    4.90    0.90
   0  -5   2    4.80    0.90
   0  -5  -2    5.30    1.20
   0   5   2    6.20    1.30
   0   5   2    5.80    1.20
   0   5   2    4.60    1.50
   0   5   2    4.20    1.10
  -1  -5  -2  921.11   59.99
  -1  -5  -2  954.30   60.19
  -1   5  -2  901.91   59.59
   1   5   2  949.71   59.89
  -1   5  -2  951.40   59.69
   1   5   2  803.52   60.19
   1   5   2  918.21   59.99
   1   5   2  837.92   59.89
  -2  -5  -2    4.00    1.30
  -2  -5  -2    4.20    1.80
  -2  -5  -2    5.00    2.30
  -2  -5  -2    1.50    1.30
  -2   5  -2    3.30    0.80
   2   5   2    6.90    1.50
  -3  -5  -2  214.08   15.40
  -3  -5  -2  201.88   15.40
   3  -5   2  238.18   16.70
   3  -5   2  219.78   16.90
  -3  -5  -2  213.78   15.10
  -3  -5  -2  210.48   15.80
   3   5   2  185.98   15.40
   4  -5   2    4.20    2.50
  -4  -5  -2    9.90    2.20
   4  -5   2    6.80    1.90
  -4  -5  -2    3.30    2.50
   4  -5   2    7.20    2.00
  -4  -5  -2    7.60    2.10
  -4  -5  -2    6.80    2.40
   4  -5   2    5.80    2.40
   4   5   2    5.80    2.20
   4   5   2    5.90    3.10
  -4   5  -2    7.90    1.90
   4   5   2    6.70    2.90
   5  -5   2   20.40    2.70
  -5  -5  -2   14.80    2.40
   5  -5   2   21.30    2.80
   5  -5   2   13.30    2.40
   5  -5   2   22.50    3.60
   5  -5   2   19.70    2.90
   5  -5   2   10.80    2.60
  -5  -5  -2   20.20    2.70
   5   5   2   16.40    5.50
   5   5   2   13.60    2.50
   5   5   2   15.40    2.70
   6  -5   2    1.50    0.60
   6  -5   2    1.30    0.90
   6  -5   2    4.90    5.40
  -6  -5  -2    2.10    0.90
   6  -5   2    1.30    1.30
   6   5   2    0.30    1.30
   6   5   2    2.60    3.40
   6   5   2    1.00    0.70
   6  -6  -2    2.60    1.20
  -6  -6   2    5.80    1.10
   6  -6  -2    4.10    1.10
   6  -6  -2    4.20    1.10
   6  -6  -2   12.40    3.70
  -6  -6   2    5.00    1.40
   6  -6  -2    1.30    1.60
  -6   6   2    6.00    1.40
   6   6  -2    3.50    1.40
  -6   6   2    5.70    1.20
  -5  -6   2   -1.00    5.70
   5  -6  -2    7.30    2.70
  -5  -6   2   11.00    2.30
  -5  -6   2    9.40    2.00
   5  -6  -2   13.60    3.90
   5  -6  -2    6.80    2.50
  -5   6   2    6.50    1.70
  -5   6   2    4.40    1.80
  -5   6   2    8.70    1.90
   4  -6  -2  238.08   16.90
  -4  -6   2  240.18   17.20
  -4  -6   2  230.08   15.50
  -4  -6   2  208.28   18.10
  -4  -6   2  225.58   17.30
  -4  -6   2  225.48   15.60
   4  -6  -2  194.38   15.80
   4  -6  -2  217.38   15.80
   4  -6  -2  223.18   18.70
  -4  -6   2  215.88   15.80
   4  -6  -2  232.98   16.80
  -4   6   2  226.78   17.20
   4   6  -2  222.88   16.40
  -4   6   2  197.48   15.50
  -4   6   2  208.58   15.40
  -3  -6   2  532.45   36.30
  -3  -6   2  502.25   36.60
  -3  -6   2  558.14   37.50
  -3  -6   2  524.65   37.30
  -3  -6   2  554.74   36.60
  -3   6   2  564.84   38.40
   3   6  -2  525.65   37.20
   3   6  -2  561.74   37.10
  -3   6   2  560.84   37.20
  -3   6   2  547.35   37.10
  -2  -6   2   33.40    3.80
  -2  -6   2   29.10    3.40
  -2  -6   2   33.00    3.40
  -2  -6   2   36.30    3.50
  -2  -6   2   35.80    3.00
  -2  -6   2   29.90    3.30
  -2   6   2   27.60    5.00
   2   6  -2   31.50    3.40
  -2   6   2   37.80    2.90
  -2   6   2   33.30    3.20
  -2   6   2   36.50    3.30
  -2   6   2   34.60    3.80
  -1  -6   2   52.79    4.50
  -1  -6   2   49.00    4.40
  -1  -6   2   58.29    4.50
   1  -6  -2   61.99    4.60
   1  -6  -2   58.29    4.10
  -1  -6   2   57.69    4.50
  -1   6   2   50.89    4.70
   1   6  -2   53.39    4.60
  -1   6   2   62.39    4.60
  -1   6   2   54.59    5.00
   0  -6  -2   99.69    7.50
   0  -6   2  115.39    7.90
   0  -6  -2  100.29    7.30
   0  -6   2  106.89    7.00
   0  -6   2  104.39    7.30
   0   6   2  102.19    7.50
   0   6   2   96.79    7.80
   0   6  -2  101.69    7.20
   0   6   2  105.59    7.60
  -1  -6  -2  275.07   19.00
  -1  -6  -2  291.97   19.20
  -1   6  -2  310.97   18.70
   1   6   2  287.17   19.10
   1   6   2  272.77   19.20
  -1   6  -2  250.47   18.50
   1   6   2  253.77   19.10
  -2  -6  -2 1806.72  125.49
  -2  -6  -2 1910.21  125.19
  -2  -6  -2 1960.20  125.29
   2   6   2 1914.01  124.59
  -2   6  -2 1884.71  124.19
   2   6   2 1881.41  124.89
   3  -6   2  195.88   15.10
  -3  -6  -2  213.38   13.70
  -3  -6  -2  175.98   13.90
   3  -6   2  180.28   14.60
  -3  -6  -2  177.08   13.80
  -3  -6  -2  203.78   15.30
   3  -6   2  199.08   13.80
  -3  -6  -2  165.48   14.00
  -3  -6  -2  181.48   13.40
  -3  -6  -2  211.58   14.10
   3  -6   2  172.18   13.70
   3   6   2  182.58   14.10
   3   6   2  166.48   14.90
   3   6   2  189.08   14.00
   4  -6   2  151.48   12.00
  -4  -6  -2  136.29   10.80
   4  -6   2  133.99   10.60
  -4  -6  -2  136.59   11.10
   4  -6   2  137.49   11.80
   4  -6   2  144.89   11.00
   4  -6   2  150.28   11.10
   4   6   2  148.49   11.40
   4   6   2  137.29   11.80
   4   6   2  134.69   11.10
   5  -6   2   86.19    6.60
   5  -6   2   65.99    6.30
  -5  -6  -2   78.59    6.30
   5  -6   2   77.89    6.50
  -5  -6  -2   71.29    6.30
   5  -6   2   81.39    6.30
   5  -6   2   86.79    7.40
   5  -6   2   85.39    6.60
  -5   6  -2   75.89    5.90
   5   6   2   58.09    8.60
   5   6   2   67.19    6.30
   6  -7  -2    0.80    0.80
   6  -7  -2    0.40    1.60
   6  -7  -2    0.50    0.80
  -6  -7   2    0.30    1.10
  -6  -7   2    0.90    0.70
   6  -7  -2    4.80    3.40
   6  -7  -2    1.10    0.70
  -6   7   2    3.20    1.30
   6   7  -2    1.60    0.90
   6   7  -2    2.20    1.00
  -6   7   2    2.50    1.20
   5  -7  -2   -1.30    1.60
   5  -7  -2    2.50    5.20
   5  -7  -2    1.40    1.30
   5  -7  -2    0.20    2.20
  -5  -7   2   -0.10    1.30
  -5  -7   2    2.20    1.20
  -5  -7   2    2.70    1.40
   5  -7  -2   -0.50    1.40
   5  -7  -2    1.20    1.20
  -5   7   2    1.20    1.40
  -5   7   2    2.80    1.50
  -5   7   2    1.90    1.30
   4  -7  -2   -5.10    6.50
  -4  -7   2   -1.70    1.60
   4  -7  -2   -0.80    1.40
   4  -7  -2   -2.30    1.90
  -4  -7   2    1.10    1.80
  -4  -7   2    2.10    2.40
   4  -7  -2    1.00    1.60
  -4  -7   2   -0.60    1.70
   4  -7  -2    3.90    2.40
  -4  -7   2    3.30    1.70
  -4   7   2    2.50    2.30
  -4   7   2    1.80    1.00
  -4   7   2   -1.20    1.40
   4   7  -2   -1.60    1.70
   4   7  -2   -1.10    2.20
  -4   7   2    3.00    2.10
  -4   7   2    0.20    1.80
  -3  -7   2  224.78   15.00
  -3  -7   2  214.08   14.70
  -3  -7   2  191.58   16.10
  -3   7   2  195.18   14.60
   3   7  -2  190.98   14.80
  -3   7   2  221.18   15.40
   3   7  -2  227.08   15.80
  -3   7   2  229.68   15.50
  -2  -7   2  109.39    8.80
  -2  -7   2  114.99    8.80
  -2  -7   2  109.39    8.40
  -2  -7   2  118.39    8.30
  -2  -7   2  111.69    8.80
  -2  -7   2  106.89    9.10
  -2   7   2  113.09    9.00
  -2   7   2  129.19    8.70
  -2   7   2  124.69    8.70
   2   7  -2  110.49    8.90
   2   7  -2  114.59    8.70
  -2   7   2  113.19    9.80
   1  -7  -2   30.90    2.40
   1  -7  -2   29.90    2.60
  -1  -7   2   26.50    3.00
  -1  -7   2   32.10    3.30
  -1  -7   2   32.10    2.80
  -1  -7   2   33.10    2.90
  -1  -7   2   31.60    3.00
  -1   7   2   31.90    3.40
   1   7  -2   24.80    2.80
  -1   7   2   26.00    2.70
   1   7  -2   27.20    3.10
  -1   7   2   30.30    3.20
  -1   7   2   33.40    3.00
   0  -7  -2   56.49    4.50
   0  -7  -2   59.79    4.40
   0  -7   2   57.29    4.30
   0   7   2   62.89    4.70
   0   7   2   62.19    4.50
   0   7   2   51.99    4.70
   0   7  -2   56.09    4.30
   0   7   2   56.99    5.00
  -1  -7  -2 1367.16   92.09
  -1  -7  -2 1413.06   91.89
  -1   7  -2 1344.97   91.49
   1   7   2 1463.65   92.09
   1   7   2 1430.76   91.99
   1   7   2 1327.87   92.19
  -2  -7  -2  263.07   20.20
  -2  -7  -2  283.57   19.60
  -2  -7  -2  308.17   19.40
  -2  -7  -2  299.37   20.20
   2   7   2  261.57   19.30
   2   7   2  284.77   19.30
  -2   7  -2  255.67   18.50
  -3  -7  -2   66.09    6.30
   3  -7   2   65.49    6.90
  -3  -7  -2   71.99    8.00
   3  -7   2   70.09    6.40
   3  -7   2   67.69    7.50
  -3  -7  -2   80.99    6.20
   3  -7   2   73.79    6.50
  -3  -7  -2   70.69    6.80
   3  -7   2   81.19    6.40
   3   7   2   66.79    7.00
   3   7   2   60.49    7.00
   3   7   2   80.19    7.00
  -4  -7  -2    1.80    2.20
  -4  -7  -2    1.80    1.70
   4  -7   2   -0.90    2.00
   4  -7   2    2.30    1.50
   4  -7   2    3.20    1.90
   4  -7   2    4.40    2.00
  -4  -7  -2    1.40    1.40
   4  -7   2    4.60    2.60
   4  -7   2    2.30    1.60
   4   7   2   -0.30    1.90
   4   7   2    2.00    2.40
   4   7   2    4.40    2.00
  -5  -7  -2   59.09    5.10
   5  -7   2   69.19    6.20
   5  -7   2   60.79    5.10
  -5  -7  -2   52.99    5.00
   5  -7   2   66.09    5.50
   5  -7   2   57.99    5.30
  -5  -7  -2   56.89    5.40
   5   7   2   57.59    7.80
   5   7   2   54.49    5.20
   5   7   2   54.99    5.40
   6  -8  -2   -0.80    0.90
   6  -8  -2    0.50    1.10
  -6  -8   2    1.30    1.20
  -6  -8   2   -0.80    0.80
   6  -8  -2   -3.70    2.20
   6  -8  -2    5.80    3.30
   6  -8  -2    0.40    0.80
   6  -8  -2    0.40    1.70
  -6   8   2   -0.50    1.00
  -6   8   2    3.50    1.40
   6   8  -2    1.30    0.90
  -5  -8   2    3.50    1.60
   5  -8  -2    3.20    2.10
  -5  -8   2    3.20    1.90
   5  -8  -2    6.80    2.10
   5  -8  -2   11.30    5.90
   5  -8  -2    6.00    1.90
  -5  -8   2    4.30    1.50
   5  -8  -2    3.90    1.60
   5  -8  -2    6.70    1.70
   5   8  -2    3.90    1.80
  -5   8   2    5.30    1.60
  -5   8   2    6.80    2.00
   5   8  -2    5.60    2.10
  -5   8   2    6.90    1.70
   4  -8  -2    2.30    2.00
   4  -8  -2    0.20    2.90
   4  -8  -2   -1.90    6.30
  -4  -8   2    1.70    1.40
  -4  -8   2    1.90    2.50
  -4  -8   2   -0.50    1.90
   4  -8  -2    2.70    2.20
  -4  -8   2    3.00    1.40
  -4   8   2   -0.10    1.50
  -4   8   2   -2.80    2.20
   4   8  -2    1.30    2.30
  -4   8   2    0.40    2.00
  -4   8   2    3.10    1.90
  -4   8   2    1.50    1.30
  -3  -8   2   65.89    7.00
  -3  -8   2   62.09    5.90
  -3  -8   2   74.39    6.60
  -3  -8   2   65.79    5.40
   3  -8  -2   66.69    7.50
   3  -8  -2   58.69    7.00
  -3  -8   2   65.19    5.60
   3  -8  -2   69.59    6.50
  -3  -8   2   65.89    5.60
   3  -8  -2   73.29    6.10
  -3   8   2   75.39    6.20
   3   8  -2   73.39    7.10
   3   8  -2   79.09    7.20
   3   8  -2   74.09    6.40
   3   8  -2   59.59    5.60
  -3   8   2   70.99    5.50
   3   8  -2   72.09    6.80
  -3   8   2   74.19    6.20
  -2  -8   2  433.46   28.40
  -2  -8   2  409.46   28.70
  -2  -8   2  448.16   28.90
  -2  -8   2  413.86   28.10
  -2  -8   2  403.66   28.70
  -2   8   2  461.55   28.60
  -2   8   2  396.86   29.40
   2   8  -2  375.46   28.70
  -2   8   2  410.06   28.80
   2   8  -2  427.36   28.60
   2   8  -2  420.16   28.50
  -1  -8   2  736.13   45.10
   1  -8  -2  710.53   44.70
  -1  -8   2  723.53   45.20
  -1  -8   2  629.04   45.30
   1  -8  -2  668.23   44.90
  -1  -8   2  705.63   45.40
  -1   8   2  747.43   45.40
  -1   8   2  635.04   45.40
  -1   8   2  648.64   45.80
   1   8  -2  599.24   45.10
  -1   8   2  648.74   45.30
   0  -8  -2  906.61   64.99
   0  -8  -2  999.30   65.39
   0  -8   2  963.70   64.89
   0  -8  -2 1029.40   64.89
   0   8   2 1064.09   65.29
   0   8  -2 1027.50   64.99
   0   8   2 1002.80   65.69
   0   8  -2  888.51   64.79
   0   8   2  889.51   65.29
   0   8   2 1058.39   65.39
  -1  -8  -2  540.25   37.40
   1   8   2  591.54   37.00
  -1   8  -2  519.95   36.50
   1   8   2  547.05   37.30
  -2  -8  -2  181.88   12.10
  -2  -8  -2  154.98   12.40
  -2  -8  -2  165.58   12.30
  -2  -8  -2  169.98   12.30
   2   8   2  161.88   12.10
  -2   8  -2  173.68   11.20
   2   8   2  151.08   12.40
   2   8   2  170.48   12.20
   3  -8   2   74.29    7.00
   3  -8   2   81.69    7.00
  -3  -8  -2   81.09    8.70
  -3  -8  -2   84.19    6.70
   3  -8   2   74.49    7.50
   3  -8   2   62.99    7.70
  -3  -8  -2   76.59    7.00
   3  -8   2   81.99    8.20
  -3  -8  -2   82.29    6.90
   3  -8   2   71.39    7.70
   3   8   2   81.69    7.70
   3   8   2   80.79    8.00
   3   8   2   81.29    7.50
   4  -8   2    2.30    1.40
   4  -8   2   -0.10    3.20
  -4  -8  -2    3.70    1.80
   4  -8   2    5.20    2.10
   4  -8   2   -0.40    2.50
   4  -8   2    4.30    2.00
   4  -8   2    2.70    2.20
  -4  -8  -2   -0.40    2.00
  -4  -8  -2    0.20    1.70
   4  -8   2    2.90    1.90
  -4  -8  -2    3.00    1.80
   4  -8   2    7.00    2.00
   4  -8   2    4.60    2.20
   4   8   2    2.50    1.90
   4   8   2   -1.20    2.30
   4   8   2    4.90    2.90
  -5  -8  -2   21.30    3.00
  -5  -8  -2   25.00    2.80
   5  -8   2   24.30    3.10
   5  -8   2   29.40    3.10
   5  -8   2   32.20    3.30
   5  -8   2   25.80    3.80
   5  -8   2   30.70    3.40
  -5  -8  -2   24.40    3.10
   5  -8   2   25.30    3.00
   5   8   2   21.60    3.00
   5   8   2   16.00    4.50
   5   8   2   25.60    3.10
   6  -9  -2   74.79    6.30
   6  -9  -2   65.49    5.80
   6  -9  -2   72.59    5.40
   6  -9  -2   54.29    5.70
   6  -9  -2   65.79    5.10
   6   9  -2   71.59    5.40
   5  -9  -2   81.89    7.40
   5  -9  -2   76.99    7.30
  -5  -9   2   80.39    9.40
   5  -9  -2   75.69    6.50
  -5  -9   2   72.09    6.60
   5  -9  -2   99.09   10.90
   5  -9  -2   90.59    7.30
   5  -9  -2   69.59    6.80
  -5  -9   2   86.49    6.40
  -5   9   2   86.79    6.60
   5   9  -2   86.49    7.00
   5   9  -2   69.49    6.60
  -4  -9   2    3.40    2.50
   4  -9  -2    7.00    1.80
  -4  -9   2    5.40    1.90
  -4  -9   2    3.70    2.10
  -4  -9   2   -0.50    3.10
   4  -9  -2    7.40    1.80
  -4  -9   2    5.00    3.10
  -4  -9   2    8.60    1.80
  -4  -9   2    9.20    3.10
   4  -9  -2    8.80    2.60
   4  -9  -2    6.70    5.70
  -4  -9   2    8.50    1.90
   4  -9  -2    5.70    2.40
  -4  -9   2    4.50    2.60
   4   9  -2    9.20    2.80
  -4   9   2    5.60    2.00
  -4   9   2    5.00    1.60
  -4   9   2    6.50    1.60
  -4   9   2    8.00    3.80
   4   9  -2    7.00    2.90
  -4   9   2    6.00    2.20
   3  -9  -2   16.10    2.70
  -3  -9   2   12.80    2.00
  -3  -9   2    8.50    2.20
   3  -9  -2   17.50    2.60
   3  -9  -2    9.50    2.80
  -3  -9   2   10.30    2.60
  -3  -9   2   17.80    3.10
   3   9  -2   13.70    2.90
  -3   9   2   10.80    2.10
   3   9  -2   10.40    2.20
  -3   9   2   16.10    2.50
  -3   9   2   14.90    1.90
   3   9  -2    8.80    3.10
  -3   9   2   11.20    2.40
  -3   9   2    7.30    3.50
  -2  -9   2  200.58   13.90
  -2  -9   2  183.58   14.00
  -2  -9   2  195.58   14.30
  -2  -9   2  194.88   13.40
  -2  -9   2  205.98   14.00
  -2  -9   2  185.08   14.00
   2   9  -2  199.78   13.80
   2   9  -2  180.28   13.60
  -2   9   2  185.48   13.80
  -2   9   2  184.48   15.10
  -2   9   2  211.58   13.50
   2   9  -2  216.68   14.10
   2   9  -2  183.58   14.20
  -2   9   2  171.58   14.20
   2   9  -2  185.18   14.30
  -1  -9   2   12.70    2.00
  -1  -9   2   12.10    2.10
   1  -9  -2    7.50    1.10
   1  -9  -2   10.10    1.50
  -1  -9   2   10.30    1.80
   1   9  -2    6.90    2.40
  -1   9   2    9.90    2.10
  -1   9   2   15.10    3.30
  -1   9   2    8.90    1.80
  -1   9   2   11.60    1.90
   1   9  -2    8.10    1.60
   0  -9   2 2703.43  179.08
   0  -9  -2 2507.45  179.18
   0   9  -2 2968.30  179.18
  -1  -9  -2  127.09    9.90
  -1  -9  -2  143.59    9.70
  -1  -9  -2  133.89    9.90
  -1  -9  -2  123.09    9.60
   1   9   2  144.59   10.00
   1   9   2  135.09   10.20
   1   9   2  130.39    9.70
  -1   9  -2  131.79    9.50
   1   9   2  136.29    9.90
  -2  -9  -2   69.99    5.90
  -2  -9  -2   63.19    5.60
  -2  -9  -2   60.39    5.40
  -2  -9  -2   59.49    6.00
  -2  -9  -2   67.19    6.00
  -2  -9  -2   69.59    5.50
   2   9   2   63.89    5.60
   2   9   2   74.69    6.40
   2   9   2   64.99    5.20
  -3  -9  -2  206.38   15.00
   3  -9   2  197.48   16.10
  -3  -9  -2  179.28   14.90
  -3  -9  -2  211.58   14.40
  -3  -9  -2  203.18   14.60
   3  -9   2  185.58   14.60
   3  -9   2  199.38   15.90
   3  -9   2  213.98   15.00
  -3  -9  -2  217.18   15.60
   3  -9   2  184.98   14.70
   3  -9   2  204.58   14.70
   3   9   2  211.28   15.30
   3   9   2  189.18   14.90
   4  -9   2  677.93   44.40
   4  -9   2  626.04   44.80
   4  -9   2  676.23   45.30
  -4  -9  -2  662.53   44.40
  -4  -9  -2  628.64   44.40
   4  -9   2  637.54   44.40
   4  -9   2  690.63   44.40
   4  -9   2  647.04   45.20
  -4  -9  -2  666.13   44.20
  -4  -9  -2  615.44   44.40
   4  -9   2  638.04   44.00
  -4  -9  -2  635.94   45.30
   4  -9   2  635.44   44.40
   4  -9   2  660.23   44.50
  -4  -9  -2  638.54   43.90
   4   9   2  656.23   44.30
   4   9   2  677.13   44.90
   5  -9   2   32.50    3.20
   5  -9   2   33.30    3.70
  -5  -9  -2   27.30    3.10
   5  -9   2   31.40    3.50
  -5  -9  -2   29.50    3.20
   5  -9   2   36.10    4.30
   5  -9   2   38.50    3.60
  -5  -9  -2   39.60    4.40
   5  -9   2   31.50    3.70
   5   9   2   31.50    3.80
   5   9   2   27.00    4.80
   6 -10  -2    0.50    0.70
   6 -10  -2    1.90    1.60
  -6 -10   2    0.70    1.20
   6 -10  -2    1.00    0.70
   6 -10  -2   -1.20    2.20
   6  10  -2   -0.90    0.70
  -6  10   2    0.10    1.30
   5 -10  -2   17.20    2.60
   5 -10  -2   15.60    2.40
   5 -10  -2   11.60    2.40
   5 -10  -2   15.00    2.70
  -5 -10   2   23.60    4.50
   5 -10  -2   14.20    2.70
   5 -10  -2   20.90    6.60
  -5  10   2   15.30    2.10
  -5  10   2   17.80    2.70
  -5  10   2   18.90    2.90
   5  10  -2   18.20    3.10
   4 -10  -2   10.20    2.80
   4 -10  -2    6.70    2.30
   4 -10  -2    7.40    1.90
  -4 -10   2    7.60    3.20
  -4 -10   2    6.70    2.50
  -4 -10   2    3.30    3.70
   4 -10  -2    8.70    2.50
  -4 -10   2    1.80    3.30
   4 -10  -2    9.00    2.50
  -4 -10   2    9.40    2.20
  -4 -10   2    6.10    2.60
   4 -10  -2    3.50    6.00
  -4 -10   2    8.60    1.80
  -4 -10   2    6.60    3.00
  -4  10   2    6.80    1.70
  -4  10   2    8.60    2.50
   4  10  -2    5.00    3.30
   4  10  -2    9.10    2.60
  -4  10   2   11.50    2.70
  -4  10   2    5.60    2.40
  -3 -10   2    1.00    1.50
   3 -10  -2    2.30    1.50
  -3 -10   2    1.70    1.40
   3 -10  -2   -3.70    4.10
   3 -10  -2   -2.60    2.00
  -3 -10   2    3.80    2.10
  -3 -10   2    0.50    1.30
  -3 -10   2    0.60    1.40
  -3 -10   2    1.50    1.90
   3 -10  -2   -3.50    2.50
  -3 -10   2    0.10    1.50
  -3 -10   2    1.30    2.10
   3  10  -2   -1.80    1.80
  -3  10   2    0.50    1.30
   3  10  -2   -1.80    1.80
   3  10  -2    1.20    3.30
   3  10  -2   -0.70    1.70
  -3  10   2    0.60    1.00
   3  10  -2   -0.20    1.40
  -3  10   2    1.40    1.40
  -3  10   2   -2.80    3.20
  -2 -10   2  746.33   54.29
  -2 -10   2  884.81   54.99
  -2 -10   2  774.92   55.19
  -2 -10   2  812.02   54.59
  -2 -10   2  908.81   55.19
  -2 -10   2  791.92   55.29
  -2 -10   2  906.31   54.89
   2  10  -2  769.02   54.69
  -2  10   2  897.81   55.19
   2  10  -2  812.12   54.99
  -2  10   2  804.02   56.09
   2  10  -2  795.32   55.39
  -2  10   2  844.42   54.59
  -2  10   2  746.63   54.99
   1 -10  -2    9.20    1.10
   1 -10  -2   13.70    1.60
  -1 -10   2   10.00    1.60
  -1 -10   2   14.10    2.20
  -1 -10   2    9.10    2.00
  -1 -10   2    9.80    1.60
  -1 -10   2   14.10    2.10
  -1  10   2   12.00    1.90
  -1  10   2   10.80    2.30
   1  10  -2   13.10    2.10
  -1  10   2    6.40    3.10
  -1  10   2   11.20    1.50
  -1  10   2   11.00    1.90
   0 -10   2 1844.82  118.49
   0 -10   2 1782.02  118.19
   0 -10  -2 1632.44  118.29
   0 -10  -2 1687.33  118.29
   0  10   2 1894.41  118.49
   0  10  -2 1591.64  118.19
   0  10  -2 1959.20  118.39
   0  10   2 1965.30  118.89
   0  10   2 1882.11  118.69
   0  10   2 1723.73  119.19
  -1 -10  -2  156.08   11.30
  -1 -10  -2  136.09   10.60
  -1 -10  -2  140.39   10.50
  -1 -10  -2  126.89   10.30
  -1 -10  -2  148.99   10.40
   1  10   2  153.48   10.50
   1  10   2  125.89   10.90
   1  10   2  161.98   10.90
   1  10   2  135.59   10.60
   1  10   2  157.18   10.90
  -1  10  -2  129.99   10.30
  -1  10  -2  160.68   10.00
  -2 -10  -2    0.90    1.20
  -2 -10  -2    5.80    1.70
  -2 -10  -2    4.90    1.30
  -2 -10  -2    2.20    1.90
  -2 -10  -2    2.80    1.50
  -2 -10  -2    0.50    1.90
   2  10   2   -0.20    1.90
   2  10   2    4.50    2.20
   2  10   2    2.30    1.50
   3 -10   2  138.89   10.10
   3 -10   2  135.59   10.10
  -3 -10  -2  143.19   10.20
   3 -10   2  144.79   11.70
   3 -10   2  135.29   11.30
   3 -10   2  135.49   10.40
  -3 -10  -2  147.39   10.00
  -3 -10  -2  139.69   10.20
   3 -10   2  136.09   10.80
  -3 -10  -2  129.49   10.50
   3 -10   2  120.39   10.50
  -3 -10  -2  116.79   10.40
  -3 -10  -2  112.49   10.20
  -3 -10  -2  117.39   11.10
   3 -10   2  124.19   11.50
   3 -10   2  147.09   10.30
   3  10   2  113.29   11.10
   3  10   2  132.79   10.90
   3  10   2  125.39   10.70
  -4 -10  -2   58.09    5.20
  -4 -10  -2   61.49    5.20
   4 -10   2   57.89    5.30
   4 -10   2   52.69    6.00
   4 -10   2   44.50    6.20
   4 -10   2   54.89    5.10
  -4 -10  -2   49.00    5.70
  -4 -10  -2   67.19    7.00
   4 -10   2   50.99    5.40
   4 -10   2   57.39    5.90
   4 -10   2   57.59    5.50
   4 -10   2   57.59    6.20
   4 -10   2   56.39    5.40
  -4 -10  -2   68.69    8.50
   4  10   2   55.49    5.60
   4  10   2   45.00    5.80
   4  10   2   63.79    6.20
   4  10   2   43.20    5.50
  -5 -10  -2   27.90    2.80
   5 -10   2   31.40    3.30
   5 -10   2   22.90    3.10
   5 -10   2   22.80    2.90
   5 -10   2   23.30    3.90
  -5 -10  -2   22.00    2.70
  -5 -10  -2   26.80    2.80
   5 -10   2   28.60    4.20
   5 -10   2   25.90    3.00
   5  10   2   29.70    3.40
   5  10   2   20.60    4.20
   5 -11  -2    0.10    1.50
   5 -11  -2    2.50    1.20
  -5 -11   2    0.40    1.70
  -5 -11   2    3.20    1.60
  -5 -11   2    1.50    1.10
   5 -11  -2   -1.70    1.50
   5 -11  -2    1.80    1.40
   5 -11  -2   -0.40    1.00
   5  11  -2   -1.40    1.70
  -5  11   2   -0.50    1.00
  -5  11   2   -1.00    1.40
  -5  11   2   -0.80    1.90
   4 -11  -2   99.29    8.00
   4 -11  -2  105.49    8.50
  -4 -11   2   72.99    9.00
  -4 -11   2   97.09    7.20
   4 -11  -2  101.59   11.70
  -4 -11   2   76.19    9.00
   4 -11  -2   95.09    7.50
  -4 -11   2   99.39    8.70
   4 -11  -2   95.19    8.40
  -4 -11   2   90.99    7.10
  -4 -11   2   80.69    7.30
  -4 -11   2  106.29    9.70
  -4 -11   2   77.69    8.40
  -4  11   2   76.79    7.00
  -4  11   2  103.39    8.20
   4  11  -2   81.89    8.20
   4  11  -2   85.79    8.20
   4  11  -2  102.99    8.80
  -4  11   2   93.09    7.60
   3 -11  -2   12.20    2.70
  -3 -11   2    5.80    1.90
  -3 -11   2    5.50    2.80
   3 -11  -2   10.00    2.60
  -3 -11   2    5.70    2.00
  -3 -11   2    7.60    1.80
  -3 -11   2    8.50    1.70
   3 -11  -2   11.10    2.10
  -3 -11   2    6.40    2.10
  -3 -11   2    6.90    2.10
   3 -11  -2    8.30    2.60
  -3 -11   2    6.40    1.90
   3 -11  -2    4.90    4.80
  -3 -11   2    9.60    3.10
   3  11  -2   14.00    3.40
   3  11  -2    5.80    2.10
  -3  11   2    8.60    2.10
   3  11  -2   11.30    2.80
   3  11  -2    4.70    2.90
   3  11  -2    8.50    2.70
  -3  11   2   10.20    3.70
   3  11  -2   10.00    2.60
  -3  11   2    7.20    2.00
  -2 -11   2  676.53   46.00
  -2 -11   2  626.84   45.70
  -2 -11   2  736.43   45.60
  -2 -11   2  669.13   46.00
  -2 -11   2  618.54   44.80
  -2 -11   2  721.03   45.40
  -2 -11   2  648.94   45.00
  -2 -11   2  672.73   45.40
   2  11  -2  640.44   45.30
  -2  11   2  712.23   48.50
  -2  11   2  717.53   45.20
   2  11  -2  747.73   45.90
  -2  11   2  635.14   45.00
  -2  11   2  639.34   45.70
   2  11  -2  675.53   45.60
  -1 -11   2   19.80    2.40
  -1 -11   2   15.90    1.80
   1 -11  -2   16.80    2.00
  -1 -11   2   19.60    2.50
   1  11  -2   19.00    2.70
  -1  11   2   22.70    2.60
  -1  11   2   14.50    2.10
   1  11  -2   17.20    2.60
   1  11  -2   19.00    3.00
  -1  11   2   20.20    2.50
   1  11  -2   16.80    2.40
  -1  11   2   21.80    2.50
  -1  11   2   24.00    3.90
   0 -11  -2  659.43   41.40
   0 -11  -2  556.54   41.60
   0 -11   2  619.54   41.80
   0  11  -2  542.55   41.50
   0  11   2  605.44   42.60
   0  11   2  565.44   42.10
   0  11  -2  656.43   41.70
   0  11   2  685.63   41.90
   0  11   2  658.93   42.10
   0  11   2  684.33   42.30
  -1 -11  -2  155.08   12.60
  -1 -11  -2  174.28   12.70
  -1 -11  -2  179.98   12.40
  -1 -11  -2  175.18   12.30
  -1 -11  -2  164.38   12.20
   1  11   2  172.68   12.90
   1  11   2  170.58   12.80
   1  11   2  163.78   13.10
   1  11   2  199.38   13.50
  -1  11  -2  183.98   12.00
  -2 -11  -2 1124.29   78.19
  -2 -11  -2 1142.59   78.69
  -2 -11  -2 1227.98   78.79
  -2 -11  -2 1221.18   78.59
   2  11   2 1260.87   78.49
   2  11   2 1133.99   78.89
   2  11   2 1151.58   78.99
   3 -11   2   53.99    6.80
   3 -11   2   65.09    6.10
   3 -11   2   56.29    5.40
  -3 -11  -2   68.09    5.50
  -3 -11  -2   55.09    6.00
  -3 -11  -2   63.79    5.40
   3 -11   2   68.19    5.90
  -3 -11  -2   64.69    5.50
   3 -11   2   54.09    5.70
   3 -11   2   57.89    6.50
   3 -11   2   56.89    5.80
   3 -11   2   57.89    5.40
  -3 -11  -2   63.29    6.90
   3 -11   2   62.19    6.80
  -3 -11  -2   60.09    6.00
   3  11   2   56.19    6.20
   3  11   2   58.29    6.50
   3  11   2   63.79    6.60
  -4 -11  -2   34.00    4.80
   4 -11   2   43.80    4.50
  -4 -11  -2   39.70    4.10
  -4 -11  -2   33.00    8.00
   4 -11   2   38.20    5.00
   4 -11   2   35.10    4.30
   4 -11   2   43.30    4.10
   4 -11   2   41.60    4.70
  -4 -11  -2   43.30    4.20
  -4 -11  -2   35.20    4.70
  -4 -11  -2   43.20    4.30
   4 -11   2   34.80    5.40
   4 -11   2   40.20    4.60
   4 -11   2   41.20    4.30
   4 -11   2   41.40    4.70
   4  11   2   42.00    5.20
   4  11   2   37.90    5.00
   4  11   2   36.80    5.20
   4  11   2   36.90    4.70
   5 -11   2   24.50    2.60
  -5 -11  -2   18.50    2.70
  -5 -11  -2   24.90    2.70
   5 -11   2   19.40    2.50
   5 -11   2   26.20    4.60
   5 -11   2   14.90    2.40
  -5 -11  -2   20.40    2.30
   5 -11   2   19.40    2.50
  -5 -12   2    9.60    2.00
   5 -12  -2    6.60    2.00
  -5 -12   2    9.30    1.60
   5 -12  -2   11.40    2.50
   5 -12  -2    7.90    1.60
   5 -12  -2   11.80    6.60
   5 -12  -2    7.80    3.30
  -5  12   2   10.80    3.70
   5  12  -2   13.20    2.50
  -5  12   2    5.60    1.60
   4 -12  -2   34.30    4.90
  -4 -12   2   34.30    4.60
  -4 -12   2   28.40    4.20
   4 -12  -2   29.40    4.00
   4 -12  -2   32.70    4.20
  -4 -12   2   28.00    3.40
  -4 -12   2   22.40    5.40
  -4 -12   2   33.80    3.50
  -4 -12   2   31.80    3.20
   4 -12  -2   38.60    3.80
   4 -12  -2   29.00    7.20
   4 -12  -2   32.30    4.40
   4  12  -2   28.60    4.50
   4  12  -2   25.30    4.60
  -4  12   2   26.30    3.30
  -4  12   2   27.60    3.50
  -4  12   2   26.50    4.10
   4  12  -2   30.60    4.80
   3 -12  -2  154.18   11.20
   3 -12  -2  172.18   12.20
   3 -12  -2  133.99   11.30
   3 -12  -2  167.28   13.50
  -3 -12   2  124.99   11.90
  -3 -12   2  150.88   11.30
   3 -12  -2  167.98   12.10
  -3 -12   2  141.99   12.20
  -3 -12   2  130.99   11.20
  -3 -12   2  129.09   11.80
  -3 -12   2  151.08   10.60
  -3 -12   2  131.19   10.60
  -3 -12   2  161.58   11.80
   3 -12  -2  140.99   11.80
  -3  12   2  151.78   10.80
   3  12  -2  152.68   11.60
   3  12  -2  164.58   12.40
   3  12  -2  150.18   11.90
   3  12  -2  162.18   12.20
   3  12  -2  156.58   12.10
  -3  12   2  152.48   11.50
   3  12  -2  132.29   12.00
  -2 -12   2   23.80    3.80
  -2 -12   2   22.00    3.10
  -2 -12   2   18.40    3.00
  -2 -12   2   17.60    3.20
  -2 -12   2   26.20    3.10
  -2 -12   2   19.50    3.60
  -2 -12   2   28.20    3.40
   2  12  -2   19.70    3.70
   2  12  -2   18.40    3.00
   2  12  -2   19.60    3.20
  -2  12   2   23.40    2.90
   2  12  -2   27.70    3.40
   2  12  -2   20.20    3.10
  -2  12   2   25.70    3.20
  -2  12   2   29.50    3.20
  -2  12   2   24.10    2.60
   2  12  -2   25.70    3.00
   1 -12  -2  297.77   19.20
  -1 -12   2  311.07   19.80
  -1 -12   2  293.87   19.90
  -1 -12   2  254.47   19.10
  -1 -12   2  312.37   19.90
  -1  12   2  248.08   21.40
   1  12  -2  258.97   20.20
  -1  12   2  322.87   20.20
   1  12  -2  310.87   20.00
   1  12  -2  264.37   19.90
   1  12  -2  276.37   19.90
  -1  12   2  275.77   20.30
   0 -12  -2    4.20    1.40
   0 -12   2   -0.80    1.80
   0 -12   2    3.10    1.80
   0 -12  -2    1.40    0.70
   0 -12  -2    0.80    1.10
   0  12   2   -0.30    1.00
   0  12   2   -0.10    1.50
   0  12   2    3.80    1.30
   0  12  -2    2.50    1.30
   0  12  -2    3.20    1.10
   0  12   2    1.40    1.20
  -1 -12  -2  368.16   27.80
  -1 -12  -2  368.46   27.90
  -1 -12  -2  420.96   27.90
  -1 -12  -2  418.26   27.80
  -1 -12  -2  457.85   27.80
  -1 -12  -2  388.86   27.60
   1  12   2  444.16   28.30
   1  12   2  451.85   28.40
   1  12   2  385.36   27.60
   1  12   2  381.36   28.10
   1  12   2  423.66   27.90
  -1  12  -2  406.96   27.60
   1  12   2  400.26   28.10
  -1  12  -2  387.96   27.40
  -2 -12  -2  202.48   15.30
  -2 -12  -2  196.48   15.40
  -2 -12  -2  195.28   14.60
   2 -12   2  222.68   18.40
   2 -12   2  196.38   15.40
   2 -12   2  228.68   16.60
   2 -12   2  227.48   16.20
  -2 -12  -2  199.68   14.70
  -2 -12  -2  207.78   15.10
  -2 -12  -2  216.88   14.90
   2 -12   2  206.48   16.50
   2  12   2  198.78   15.30
   2  12   2  220.08   15.00
   2  12   2  179.88   15.20
   2  12   2  200.48   15.80
   2  12   2  231.98   15.80
   3 -12   2    1.50    1.80
   3 -12   2    4.20    1.80
  -3 -12  -2    3.40    2.00
  -3 -12  -2   -0.40    2.40
  -3 -12  -2    1.20    2.00
  -3 -12  -2    1.10    1.40
   3 -12   2    2.90    1.90
  -3 -12  -2    1.90    1.80
   3 -12   2    1.70    2.60
   3 -12   2   -0.60    2.80
  -3 -12  -2    1.30    1.60
  -3 -12  -2    3.00    1.60
   3 -12   2    0.60    2.20
   3 -12   2    0.10    2.60
   3 -12   2   -0.70    1.40
   3  12   2   -3.50    3.00
   3  12   2    1.90    2.60
   3  12   2    0.60    2.30
  -4 -12  -2  221.48   15.10
   4 -12   2  220.58   15.20
   4 -12   2  211.88   15.20
   4 -12   2  217.28   15.50
  -4 -12  -2  204.78   15.60
   4 -12   2  202.78   15.60
   4 -12   2  205.78   15.00
  -4 -12  -2  232.28   14.90
   4 -12   2  195.18   15.80
   4 -12   2  186.78   15.20
  -4 -12  -2  177.68   15.30
  -4 -12  -2  208.68   15.20
   4 -12   2  211.58   15.40
   4 -12   2  184.18   15.80
   4  12   2  198.58   15.40
   4  12   2  233.28   17.80
   4  12   2  216.68   15.90
  -5 -12  -2    1.30    1.10
  -5 -12  -2    1.50    1.50
   5 -12   2    1.60    1.20
   5 -12   2    1.10    3.00
  -5 -12  -2    3.20    1.10
   5 -12   2    2.80    1.10
  -5 -12  -2    1.20    2.10
   5  12   2    1.50    1.70
   5  12   2    0.40    1.10
   5  12   2   -0.10    1.90
   5 -13  -2   35.70    4.00
   5 -13  -2   31.80    3.60
   5 -13  -2   25.80    4.60
   5 -13  -2   33.00    3.80
  -5 -13   2   37.30    3.10
   5  13  -2   37.50    4.10
  -5  13   2   28.50    3.70
  -5  13   2   28.90    3.30
  -5  13   2   35.60    3.60
   4 -13  -2  102.89    9.10
  -4 -13   2   83.39    8.00
  -4 -13   2   98.09    9.40
  -4 -13   2   98.49    7.40
   4 -13  -2  109.99    8.60
   4 -13  -2  106.49    8.70
   4 -13  -2  100.99    8.80
   4 -13  -2   99.09    7.80
   4 -13  -2  110.49   12.20
  -4 -13   2   99.19    8.80
  -4 -13   2   93.19    7.30
   4  13  -2  102.59    8.70
   4  13  -2   83.89    8.40
  -4  13   2   85.49    7.50
  -4  13   2   99.69    8.50
   4  13  -2   87.09    8.20
  -4  13   2  103.79    8.10
  -4  13   2   82.69    7.40
   3 -13  -2    8.10    2.50
  -3 -13   2   13.00    3.10
  -3 -13   2   13.20    1.90
   3 -13  -2   14.30    6.80
  -3 -13   2    5.90    3.50
  -3 -13   2    8.60    2.00
  -3 -13   2   10.30    3.80
   3 -13  -2   12.40    2.70
   3 -13  -2   13.60    3.60
   3 -13  -2   14.00    3.00
   3 -13  -2   10.50    2.70
  -3 -13   2   10.50    2.50
  -3 -13   2   11.10    2.00
   3 -13  -2   15.10    2.80
   3  13  -2   11.50    2.90
   3  13  -2   12.30    2.80
   3  13  -2    8.30    2.30
  -3  13   2    8.60    1.70
  -3  13   2    9.20    2.40
   3  13  -2   13.30    2.90
   3  13  -2   17.70    3.80
  -3  13   2    6.50    2.80
   2 -13  -2   23.10    3.80
  -2 -13   2   24.60    3.50
  -2 -13   2   24.50    3.40
   2 -13  -2   26.00    4.30
  -2 -13   2   24.50    3.20
   2 -13  -2   20.30    3.70
   2  13  -2   29.30    3.50
   2  13  -2   18.50    3.20
   2  13  -2   21.80    3.70
  -2  13   2   23.40    2.60
  -2  13   2   22.10    3.30
   2  13  -2   22.90    3.50
  -2  13   2   30.20    3.40
   2  13  -2   22.50    3.60
   2  13  -2   22.80    4.00
   2  13  -2   26.40    3.10
   2  13  -2   22.40    3.50
  -2  13   2   21.40    4.60
  -1 -13   2   22.50    3.50
  -1 -13   2   31.00    3.00
   1 -13  -2   28.80    2.40
  -1 -13   2   26.60    3.20
  -1 -13   2   28.00    3.30
   1  13  -2   28.40    3.80
  -1  13   2   30.80    3.40
   1  13  -2   23.90    3.40
  -1  13   2   24.10    3.20
   1  13  -2   35.40    3.40
  -1  13   2   29.40    4.00
   1  13  -2   34.00    4.50
  -1  13   2   35.70    4.90
  -1  13   2   32.80    3.10
   1  13  -2   29.70    3.70
  -1  13   2   33.40    3.50
   0 -13   2   34.40    3.80
   0 -13   2   28.90    3.60
   0 -13  -2   29.30    3.40
   0 -13  -2   33.30    2.80
   0 -13  -2   33.00    3.10
   0  13   2   34.50    3.40
   0  13   2   35.00    3.80
   0  13   2   32.20    3.70
   0  13  -2   27.50    3.40
   0  13  -2   29.30    5.50
   0  13   2   34.10    3.70
   0  13  -2   37.70    3.30
   0  13  -2   37.90    3.80
  -1 -13  -2   66.39    5.70
  -1 -13  -2   79.29    5.80
  -1 -13  -2   60.49    5.90
  -1 -13  -2   67.19    6.20
  -1 -13  -2   74.69    6.10
   1  13   2   71.59    6.00
   1  13   2   73.99    6.70
   1  13   2   79.49    6.60
  -1  13  -2   68.39    5.60
   1  13   2   76.59    6.20
   1  13   2   68.29    6.40
   1  13   2   79.59    6.50
  -2 -13  -2  438.26   29.00
  -2 -13  -2  397.76   29.20
   2 -13   2  425.56   30.60
  -2 -13  -2  431.56   28.90
   2 -13   2  395.46   28.60
  -2 -13  -2  413.16   28.90
   2 -13   2  444.96   30.10
  -2 -13  -2  404.26   28.70
   2  13   2  411.76   29.30
   2  13   2  439.26   28.90
   2  13   2  398.76   29.20
  -3 -13  -2  362.36   26.80
   3 -13   2  399.16   28.30
  -3 -13  -2  377.66   26.50
  -3 -13  -2  395.66   26.20
   3 -13   2  408.56   27.30
   3 -13   2  377.66   26.40
  -3 -13  -2  384.96   26.90
   3 -13   2  375.76   26.40
   3 -13   2  384.76   28.00
   3 -13   2  355.56   27.20
   3  13   2  401.76   27.40
   3  13   2  359.76   25.90
   4 -13   2    6.70    3.00
   4 -13   2   12.00    3.20
   4 -13   2   17.90    4.60
  -4 -13  -2    9.30    2.00
  -4 -13  -2   10.60    4.30
  -4 -13  -2    9.70    1.90
   4 -13   2    7.80    2.80
  -4 -13  -2    5.90    1.80
  -4 -13  -2    9.30    2.70
  -4 -13  -2    7.30    2.10
   4  13   2    4.70    3.00
   4  13   2    5.70    2.80
   4  13   2   10.30    2.90
   5 -13   2    2.80    3.80
  -5 -13  -2    3.20    1.20
   5 -13   2    2.00    1.00
  -5 -13  -2    3.10    2.00
   5 -13   2    2.40    1.10
   5 -13   2    3.50    1.40
   5 -13   2    1.70    2.80
  -5 -13  -2    2.60    2.20
   5 -13   2    4.10    1.20
  -5 -13  -2    3.90    1.80
   5  13   2    1.20    1.00
   5  13   2    2.60    1.40
   5 -14  -2   16.00    2.20
   5 -14  -2   11.50    2.00
   5 -14  -2    8.60    3.80
   5 -14  -2   22.90    6.00
  -5 -14   2   14.90    2.50
   5 -14  -2   15.60    2.30
  -5  14   2   15.10    2.70
  -5  14   2   18.80    2.50
  -5  14   2   12.70    2.30
   5  14  -2   14.80    2.80
   4 -14  -2   76.69    7.20
   4 -14  -2   89.19    7.80
   4 -14  -2   88.99   11.70
  -4 -14   2   86.79    7.70
   4 -14  -2   89.39    8.80
  -4 -14   2   81.09    6.30
   4 -14  -2   81.79    7.40
  -4 -14   2   83.89    7.40
  -4 -14   2   83.29    6.60
   4 -14  -2   81.69    6.80
   4  14  -2   89.19    7.90
   4  14  -2   70.19    7.30
  -4  14   2   73.29    6.60
  -4  14   2   79.69    6.80
   4  14  -2   72.49    7.90
  -3 -14   2    5.50    2.00
   3 -14  -2    5.60    2.70
   3 -14  -2   -2.30    5.30
  -3 -14   2    5.50    2.90
  -3 -14   2    2.60    1.90
  -3 -14   2    1.30    1.20
   3 -14  -2    4.80    2.10
   3 -14  -2    4.80    3.60
   3 -14  -2    2.20    2.10
  -3 -14   2    2.90    2.90
  -3 -14   2    0.90    1.60
   3 -14  -2    1.00    2.00
   3  14  -2    0.20    2.00
   3  14  -2    3.40    2.00
   3  14  -2    3.90    2.40
  -3  14   2    1.50    1.90
   3  14  -2   -2.30    2.30
   3  14  -2    4.80    3.20
  -3  14   2    3.30    1.90
  -3  14   2    2.00    1.20
  -3  14   2    2.80    1.90
   2 -14  -2  120.99   10.00
   2 -14  -2  103.39   10.10
   2 -14  -2  107.69    9.30
  -2 -14   2  112.69    9.00
   2 -14  -2  110.79    9.50
   2 -14  -2  125.59    9.70
  -2 -14   2  121.69    9.00
  -2 -14   2  100.09    9.20
  -2  14   2  117.59    9.30
  -2  14   2  122.99    9.30
  -2  14   2  123.89    8.80
   2  14  -2   97.19    9.60
   2  14  -2  111.19    9.40
   2  14  -2  107.39    9.30
   2  14  -2  112.99    9.10
  -2  14   2  129.99   10.40
   2  14  -2  116.99    9.80
  -1 -14   2   34.20    3.20
  -1 -14   2   27.80    3.60
  -1 -14   2   29.20    3.70
  -1 -14   2   32.90    3.70
  -1  14   2   30.40    4.40
  -1  14   2   33.60    3.70
  -1  14   2   36.10    3.90
  -1  14   2   36.70    3.40
   1  14  -2   41.70    4.90
  -1  14   2   39.10    5.70
   1  14  -2   39.10    4.70
  -1  14   2   42.70    4.10
   1  14  -2   33.30    3.90
   0 -14  -2    4.00    1.40
   0 -14   2    2.70    1.70
   0 -14   2    1.20    1.80
   0 -14  -2    3.10    0.90
   0  14  -2    4.70    1.50
   0  14  -2    5.00    1.30
   0  14   2    2.60    1.10
   0  14   2    3.20    1.90
   0  14   2    1.50    1.60
   0  14   2    5.30    1.90
  -1 -14  -2   10.10    2.10
  -1 -14  -2   12.50    2.30
  -1 -14  -2   10.10    2.20
  -1 -14  -2   14.10    2.40
  -1 -14  -2   14.20    2.30
  -1 -14  -2   13.40    2.30
  -1  14  -2   14.90    1.90
   1  14   2   12.10    2.80
   1  14   2   11.60    2.30
   1  14   2   12.10    2.90
  -1  14  -2   13.00    1.90
   1  14   2   12.70    2.50
   1  14   2    9.20    2.10
  -1  14  -2    9.10    1.90
   2 -14   2  225.18   16.50
  -2 -14  -2  211.68   15.50
   2 -14   2  229.38   16.30
   2 -14   2  230.78   17.60
  -2 -14  -2  200.78   15.60
  -2 -14  -2  228.68   16.20
  -2 -14  -2  205.38   15.40
   2 -14   2  230.98   16.40
  -2 -14  -2  219.58   15.90
   2 -14   2  236.58   17.40
   2  14   2  217.38   16.10
   2  14   2  203.88   16.40
   2  14   2  199.98   16.30
  -2  14  -2  232.88   15.30
   2  14   2  211.78   17.20
   2  14   2  220.48   16.60
  -2  14  -2  238.08   15.20
  -3 -14  -2   65.19    5.40
   3 -14   2   55.99    6.80
   3 -14   2   55.39    5.70
   3 -14   2   61.79    5.60
  -3 -14  -2   69.59    5.80
  -3 -14  -2   57.59    5.70
  -3 -14  -2   63.59    6.50
  -3 -14  -2   54.39    6.40
  -3 -14  -2   63.59    5.50
   3 -14   2   61.19    5.90
   3 -14   2   66.69    7.00
   3 -14   2   63.89    5.70
   3  14   2   51.59    6.10
   3  14   2   58.99    6.70
   3  14   2   53.09    5.20
   4 -14   2   45.80    4.70
   4 -14   2   42.20    4.60
   4 -14   2   46.80    4.30
  -4 -14  -2   44.00    4.30
   4 -14   2   40.00    4.80
   4 -14   2   43.10    4.30
   4 -14   2   43.30    4.60
  -4 -14  -2   40.20    4.90
  -4 -14  -2   36.90    4.60
   4 -14   2   42.20    5.00
   4 -14   2   46.60    5.10
  -4 -14  -2   51.09    6.70
  -4 -14  -2   52.69    4.40
   4 -14   2   42.20    4.50
   4  14   2   46.50    5.00
   4  14   2   37.80    5.10
   4  14   2   45.20    5.40
   5 -14   2    0.60    1.70
   5 -14   2    2.30    1.40
   5 -14   2    1.90    1.10
   5 -14   2    0.00    0.90
  -5 -14  -2    1.50    2.80
  -5 -14  -2    1.30    1.50
   5 -14   2    1.30    1.00
   5 -14   2    6.30    3.80
  -5 -14  -2    2.80    0.80
   5  14   2    1.00    1.30
   5  14   2    0.90    0.90
   5 -15  -2   -0.20    0.90
   5 -15  -2    0.70    1.40
   5 -15  -2    0.00    2.50
   5 -15  -2   -1.30    1.00
   5 -15  -2    1.10    5.40
   5 -15  -2   -1.60    1.00
  -5  15   2   -1.40    1.40
  -5  15   2    0.40    1.70
  -4 -15   2   57.39    6.40
  -4 -15   2   61.29    6.20
   4 -15  -2   66.89   10.40
  -4 -15   2   54.89    5.60
  -4 -15   2   51.59    5.90
   4 -15  -2   55.89    7.30
  -4  15   2   48.80    5.00
   4  15  -2   56.39    5.80
   4  15  -2   67.79    6.80
  -4  15   2   58.79    5.50
   3 -15  -2  123.39   12.70
   3 -15  -2  137.29   10.70
   3 -15  -2  132.99   11.10
  -3 -15   2  105.79    9.30
   3 -15  -2  124.79    9.40
   3 -15  -2  112.09   12.30
   3 -15  -2  106.59    9.70
   3 -15  -2  125.59   10.20
  -3 -15   2  120.09   10.60
   3  15  -2  104.69    9.80
  -3  15   2  122.69    9.70
   3  15  -2  116.49   10.10
  -3  15   2   98.79    9.00
  -3  15   2  125.09    9.70
   2 -15  -2    9.60    2.90
   2 -15  -2    8.60    2.60
  -2 -15   2   10.20    2.80
   2 -15  -2    9.40    2.80
   2 -15  -2   10.50    2.30
  -2 -15   2   10.60    2.60
  -2 -15   2    9.20    2.20
   2 -15  -2    3.90    2.90
   2 -15  -2    6.40    2.60
  -2 -15   2    8.70    2.20
  -2 -15   2   11.70    3.60
  -2  15   2   11.10    2.10
   2  15  -2    6.30    2.40
  -2  15   2   10.60    2.00
  -2  15   2    9.20    2.30
  -2  15   2    2.00    3.90
  -2  15   2    8.30    2.10
   2  15  -2   10.90    2.60
   2  15  -2    8.90    2.50
   2  15  -2    4.50    2.30
   2  15  -2    7.30    2.90
  -2  15   2    3.90    4.30
   2  15  -2   10.70    2.30
   2  15  -2    8.10    2.40
   2  15  -2   12.00    3.50
  -1 -15   2    3.90    1.30
  -1 -15   2    4.00    2.00
  -1 -15   2    4.10    1.50
  -1 -15   2    3.80    2.50
   1 -15  -2    1.30    1.90
   1 -15  -2    0.70    3.20
  -1 -15   2    2.10    1.50
   1  15  -2    4.80    1.60
  -1  15   2    2.40    1.30
  -1  15   2    7.40    2.50
   1  15  -2    7.20    2.60
  -1  15   2    4.20    4.70
  -1  15   2    0.60    1.60
   1  15  -2    2.50    1.70
   1  15  -2    2.90    1.60
  -1  15   2    2.20    1.50
   1  15  -2    3.50    3.40
   1  15  -2    1.50    1.60
  -1  15   2    3.40    1.50
   0 -15  -2  249.88   16.80
   0 -15  -2  248.58   17.50
   0 -15   2  263.17   17.80
   0 -15  -2  222.18   17.50
   0 -15  -2  263.97   17.30
   0 -15   2  243.68   17.80
   0  15   2  268.27   17.90
   0  15  -2  221.68   17.80
   0  15   2  254.47   17.60
   0  15  -2  269.47   17.80
   0  15  -2  268.57   17.80
   0  15   2  220.98   18.20
   1 -15   2  127.79    9.90
   1 -15   2  123.89   10.00
  -1 -15  -2  129.99   11.20
  -1 -15  -2  110.49    9.40
   1 -15   2  130.19   10.80
  -1 -15  -2  114.09    9.50
  -1 -15  -2  122.59    9.50
   1 -15   2  127.09    9.90
  -1 -15  -2  135.39    9.20
   1  15   2  140.59   10.40
   1  15   2  121.99   10.60
   1  15   2  109.09   10.00
   1  15   2  130.49   10.40
   1  15   2  124.69    9.50
  -1  15  -2  136.19    9.30
  -1  15  -2  116.79    9.30
   1  15   2  114.69    9.50
   1  15   2  120.99   10.00
   1  15   2  109.09    9.50
  -1  15  -2  139.69    9.40
  -2 -15  -2  742.13   52.09
   2 -15   2  792.52   52.89
   2 -15   2  776.62   53.09
   2 -15   2  822.62   53.09
   2 -15   2  834.92   54.29
  -2 -15  -2  700.33   52.19
   2 -15   2  798.12   54.39
  -2 -15  -2  817.72   52.79
  -2 -15  -2  874.81   52.69
  -2 -15  -2  749.53   51.99
  -2 -15  -2  791.02   52.79
  -2 -15  -2  750.32   53.99
   2 -15   2  755.82   52.39
   2  15   2  786.42   53.39
   2  15   2  792.42   52.79
   2  15   2  738.13   53.49
   2  15   2  728.23   52.99
  -2  15  -2  850.81   51.99
   2  15   2  758.82   53.19
  -2  15  -2  743.23   51.89
   3 -15   2    0.40    2.50
   3 -15   2   -2.10    2.20
   3 -15   2    2.60    1.60
  -3 -15  -2    1.40    2.80
  -3 -15  -2   -0.80    1.90
   3 -15   2    1.40    1.60
   3 -15   2   -0.60    1.30
   3 -15   2   -2.70    1.80
   3 -15   2   -0.90    1.80
   3 -15   2   -5.30    3.10
   3 -15   2    2.20    2.20
  -3 -15  -2    2.70    2.00
  -3 -15  -2    0.20    1.20
  -3 -15  -2    3.80    4.70
  -3 -15  -2    1.30    1.60
   3  15   2   -0.20    1.80
   3  15   2    4.00    2.50
   3  15   2    0.50    1.70
   3  15   2   -1.00    2.20
   4 -15   2   36.70    4.60
   4 -15   2   40.70    4.70
   4 -15   2   39.40    4.20
  -4 -15  -2   38.80    5.40
   4 -15   2   35.70    4.00
  -4 -15  -2   41.10    3.70
   4 -15   2   32.10    4.40
   4 -15   2   38.10    3.80
  -4 -15  -2   33.70    3.80
   4 -15   2   34.40    4.00
   4 -15   2   35.90    4.40
   4 -15   2   38.00    4.10
  -4 -15  -2   36.10    4.30
   4  15   2   39.80    4.40
  -5 -15  -2    5.20    1.50
   5 -15   2    5.00    1.40
   5 -15   2    4.90    1.20
   5 -15   2    7.20    1.30
   5 -15   2    6.40    2.40
   5 -15   2    4.10    1.30
   5  15   2    3.70    1.10
   5  15   2    6.90    1.40
   5 -16  -2    0.70    1.00
   5 -16  -2    1.10    0.90
   5 -16  -2    1.60    2.00
   5 -16  -2    0.70    1.10
   5 -16  -2    5.00    3.30
   5  16  -2    3.20    1.60
  -5  16   2   -1.40    2.20
  -5  16   2    3.10    1.40
   4 -16  -2   64.79    6.00
  -4 -16   2   79.49    6.80
   4 -16  -2   81.99    7.00
   4 -16  -2   72.29    6.50
   4 -16  -2   83.59   10.50
   4 -16  -2   80.89    7.80
  -4 -16   2   65.99    5.30
   4 -16  -2   64.59    6.30
  -4  16   2   70.99    6.20
   4  16  -2   67.39    6.50
   3 -16  -2    4.40    1.90
  -3 -16   2    4.50    1.80
   3 -16  -2    1.90    1.70
   3 -16  -2    3.00    4.40
   3 -16  -2   -1.10    4.00
  -3 -16   2    2.00    1.60
   3 -16  -2    3.80    2.10
  -3 -16   2    0.70    1.50
   3 -16  -2    1.60    1.90
  -3 -16   2    2.90    2.40
   3 -16  -2    3.90    4.90
  -3 -16   2    2.60    1.80
   3 -16  -2    4.20    2.80
   3  16  -2    0.70    2.90
   3  16  -2    1.90    3.00
   3  16  -2    2.60    2.10
   3  16  -2    0.60    1.90
  -3  16   2    2.30    2.10
  -3  16   2    2.70    2.30
   3  16  -2   -4.20    3.00
   3  16  -2    5.50    2.50
  -3  16   2    2.20    1.50
  -3  16   2    0.60    2.10
   2 -16  -2   42.40    5.20
  -2 -16   2   48.80    4.80
  -2 -16   2   45.60    4.00
   2 -16  -2   48.70    4.90
   2 -16  -2   46.00    4.90
   2 -16  -2   36.70    5.70
  -2 -16   2   42.40    4.70
  -2 -16   2   47.70    4.90
   2 -16  -2   45.10    5.20
   2 -16  -2   41.90    5.00
   2 -16  -2   37.90    5.50
  -2  16   2   47.10    4.90
   2  16  -2   50.09    5.50
  -2  16   2   55.89    6.60
  -2  16   2   53.89    4.60
   2  16  -2   39.80    5.50
   2  16  -2   44.70    5.10
   2  16  -2   49.60    5.20
   2  16  -2   52.39    6.10
  -2  16   2   58.39    6.70
   2  16  -2   49.00    5.30
   2  16  -2   34.40    6.40
  -2  16   2   45.20    4.50
  -2  16   2   50.39    5.00
   2  16  -2   58.39    5.60
   2  16  -2   43.90    4.70
  -1 -16   2   35.30    4.80
   1 -16  -2   42.80    4.70
  -1 -16   2   41.80    4.40
  -1 -16   2   45.10    4.30
  -1 -16   2   32.50    2.90
   1  16  -2   36.80    5.00
  -1  16   2   36.00    4.10
   1  16  -2   35.80    4.30
  -1  16   2   38.00    4.20
   1  16  -2   37.50    4.30
   1  16  -2   33.90    5.90
  -1  16   2   35.50    4.70
  -1  16   2   36.40    4.40
   1  16  -2   42.80    4.30
   1  16  -2   42.10    4.20
  -1  16   2   41.10    4.00
   0 -16  -2  152.58   12.00
   0 -16   2  164.18   12.40
   0 -16  -2  175.28   11.80
   0 -16   2  168.78   12.80
   0 -16   2  168.38   12.90
   0 -16   2  161.08   12.60
   0 -16  -2  155.08   14.20
   0 -16  -2  168.98   12.80
   0 -16   2  169.08   13.30
   0 -16   2  176.18   13.70
   0  16  -2  170.08   12.50
   0  16  -2  150.18   12.30
   0  16   2  160.78   13.70
   0  16   2  181.78   13.50
   0  16   2  173.28   12.60
   0  16   2  175.28   13.00
   0  16   2  174.58   13.00
   0  16  -2  163.38   12.90
   0  16  -2  168.08   12.70
   0  16  -2  178.68   12.50
   0  16   2  159.88   12.50
  -1 -16  -2  114.49    8.30
   1 -16   2  107.59    9.70
   1 -16   2  104.29    8.50
  -1 -16  -2  104.99    7.60
  -1 -16  -2  102.19   10.70
   1 -16   2  109.69    8.40
  -1 -16  -2   98.59    8.00
  -1 -16  -2   94.59    8.10
  -1 -16  -2   86.19    7.40
   1 -16   2  104.39    9.20
   1 -16   2   97.39    8.40
   1  16   2  110.59   11.00
   1  16   2   96.59    8.00
  -1  16  -2   88.99    8.00
   1  16   2   96.89    8.60
   1  16   2  113.99    9.00
   1  16   2   91.89    8.60
   1  16   2  110.19    9.00
   1  16   2   85.69    7.90
  -1  16  -2  103.09    7.90
  -1  16  -2   96.09    7.90
   1  16   2  113.59    8.80
   2 -16   2    9.50    2.30
   2 -16   2   10.30    3.20
   2 -16   2    5.50    2.10
   2 -16   2    7.70    2.70
   2 -16   2    3.30    2.30
  -2 -16  -2    2.80    1.80
  -2 -16  -2   -1.20    3.10
  -2 -16  -2    5.00    1.50
  -2 -16  -2    3.90    1.60
  -2 -16  -2    5.60    2.00
   2 -16   2    5.70    1.80
   2 -16   2    7.10    3.70
  -2 -16  -2    6.60    2.20
   2  16   2    4.80    2.00
   2  16   2    0.10    2.90
  -2  16  -2    7.60    1.60
   2  16   2    5.70    2.50
   2  16   2    2.50    3.10
   2  16   2    1.70    2.40
  -3 -16  -2    1.90    1.70
  -3 -16  -2   -0.60    1.40
  -3 -16  -2   -0.50    1.00
   3 -16   2    1.20    1.30
  -3 -16  -2    0.70    2.30
   3 -16   2    0.50    1.50
  -3 -16  -2    3.60    2.20
   3 -16   2   -2.00    1.30
   3 -16   2    0.80    1.50
  -3 -16  -2   -2.90    1.80
   3 -16   2   -0.30    2.20
   3 -16   2    3.40    2.10
   3 -16   2   -0.90    2.90
   3 -16   2   -1.00    2.30
   3  16   2    1.90    2.20
   3  16   2   -0.40    1.80
   3  16   2   -1.60    2.30
   3  16   2   -1.20    2.50
  -4 -16  -2   -1.70    1.80
   4 -16   2    0.50    1.20
  -4 -16  -2   -0.50    3.30
   4 -16   2    0.40    1.10
   4 -16   2   -2.10    1.80
   4 -16   2    4.40    4.00
  -4 -16  -2   -0.50    1.30
   4 -16   2   -1.90    1.20
   4 -16   2   -0.20    2.00
  -4 -16  -2   -0.70    1.00
   4 -16   2    0.90    2.30
   4 -16   2    1.10    0.90
  -4 -16  -2    1.80    1.40
   4  16   2    2.20    1.90
   4  16   2    1.70    1.60
   5 -16   2   -0.80    1.10
   5 -16   2    1.90    1.00
   5 -16   2    0.60    2.90
  -5 -16  -2    0.90    0.70
   5 -16   2   -0.40    2.10
   5 -16   2   -0.70    0.70
   5  16   2   -0.40    0.70
   5 -17  -2    6.10    2.10
   5 -17  -2    5.10    1.30
   5 -17  -2    7.30    1.90
   5 -17  -2    4.50    1.10
   5 -17  -2    6.30    1.40
   5 -17  -2    3.20    1.20
   5  17  -2    5.40    1.40
   5  17  -2    5.10    1.70
   4 -17  -2    9.30    1.90
  -4 -17   2    7.30    2.20
   4 -17  -2    5.70    2.00
   4 -17  -2    7.60    2.00
   4 -17  -2    6.50    1.80
   4 -17  -2   11.50    5.70
   4 -17  -2    8.30    5.00
  -4 -17   2    4.80    2.80
   4  17  -2    4.80    2.70
  -4  17   2    8.20    1.90
   4  17  -2   10.70    2.40
   4  17  -2    3.20    2.70
  -4  17   2    8.30    2.30
  -3 -17   2   72.19    6.10
   3 -17  -2   87.29    8.80
   3 -17  -2   73.49    7.00
   3 -17  -2   61.19    7.10
   3 -17  -2   68.09    6.60
   3 -17  -2   76.89    8.80
   3 -17  -2   67.59    6.20
  -3 -17   2   82.39    6.90
   3 -17  -2   61.09    6.30
  -3 -17   2   61.19    6.40
  -3  17   2   71.39    6.20
  -3  17   2   60.09    6.30
   3  17  -2   82.09    7.90
   3  17  -2   80.29    7.60
  -3  17   2   68.89    7.30
   3  17  -2   69.29    6.80
   3  17  -2   72.79    7.90
  -3  17   2   60.59    6.10
  -2 -17   2    2.50    1.70
   2 -17  -2    1.60    2.00
   2 -17  -2   -0.40    1.50
  -2 -17   2   -1.00    1.40
   2 -17  -2    0.40    2.00
   2 -17  -2   -1.80    2.00
  -2 -17   2    2.00    4.70
   2 -17  -2    3.40    2.00
   2 -17  -2    2.30    2.10
  -2  17   2    1.50    1.30
   2  17  -2   -0.90    2.20
   2  17  -2    0.30    2.20
  -2  17   2    1.60    1.90
   2  17  -2    0.80    1.90
   2  17  -2    0.90    1.80
   2  17  -2    1.80    4.40
   2  17  -2    2.20    2.60
  -2  17   2    2.60    1.60
  -2  17   2   -2.30    2.90
   2  17  -2    5.60    2.20
  -2  17   2   -0.40    2.40
  -2  17   2   -5.30    4.10
   2  17  -2   -0.90    1.70
  -1 -17   2   -0.20    1.70
   1 -17  -2    3.10    2.60
  -1 -17   2   -6.50    3.40
   1 -17  -2   -1.90    1.50
  -1 -17   2   -3.10    1.70
  -1 -17   2   -0.10    1.70
   1 -17  -2    0.60    3.00
   1 -17  -2    1.70    2.40
   1 -17  -2    5.10    2.10
   1  17  -2   -4.50    3.00
  -1  17   2   -0.90    1.00
   1  17  -2   -1.90    1.70
  -1  17   2    2.60    2.80
  -1  17   2    2.30    2.00
   1  17  -2    2.20    2.70
   1  17  -2   -1.30    1.50
  -1  17   2    0.00    2.20
   1  17  -2   -1.60    1.70
  -1  17   2    0.70    1.80
   1  17  -2   -0.20    1.50
   1  17  -2   -3.10    2.10
  -1  17   2    0.80    1.90
   1  17  -2    0.70    2.80
  -1  17   2    0.00    1.50
   0 -17   2  104.69    8.90
   0 -17   2  109.39    8.70
   0 -17  -2  101.09    9.20
   0 -17   2  115.59   10.40
   0 -17   2  105.19    9.10
   0 -17   2  104.49    8.80
   0 -17  -2  111.69    7.90
   0 -17  -2   97.89    9.90
   0 -17  -2  104.09    8.30
   0  17   2  116.49    8.90
   0  17  -2  104.19   10.10
   0  17  -2  117.09    8.90
   0  17   2  115.49    9.40
   0  17  -2   88.79    9.20
   0  17  -2  103.49    8.50
   0  17   2  109.79    8.60
   0  17   2  112.19    9.70
   0  17   2  107.19    8.60
   0  17  -2  116.39    9.40
   0  17   2  124.99    9.60
   0  17  -2  105.99    8.80
   0  17   2  112.79    9.20
   0  17   2   96.79    9.90
   1 -17   2   90.39    7.60
  -1 -17  -2  101.69    9.10
   1 -17   2   89.69    7.70
  -1 -17  -2   88.09    6.70
   1 -17   2   88.99    7.90
   1 -17   2   81.99    7.70
  -1 -17  -2   84.39    7.40
   1 -17   2   99.99    8.70
  -1 -17  -2   95.69    7.50
   1  17   2   76.39    8.80
  -1  17  -2   87.89    7.20
   1  17   2   97.79    8.10
   1  17   2   91.39    7.50
   1  17   2   92.99    8.50
   1  17   2   90.89    8.00
   1  17   2   75.59    8.40
  -1  17  -2   76.59    7.00
  -1  17  -2   81.99    9.80
   1  17   2   80.89    7.10
   1  17   2   88.69    7.50
   1  17   2   84.99    8.00
   2 -17   2   91.59    8.50
  -2 -17  -2   95.39    8.00
   2 -17   2  109.59   11.00
  -2 -17  -2   83.99    7.00
  -2 -17  -2   88.69    7.90
  -2 -17  -2   93.89    7.40
  -2 -17  -2   94.09    7.90
   2  17   2   85.99    8.50
  -2  17  -2   94.29    7.20
   2  17   2  102.59    9.00
  -2  17  -2   80.59    7.00
   2  17   2   80.99    8.20
   2  17   2   90.59    8.80
   3 -17   2  117.19    9.10
   3 -17   2  115.49    9.10
  -3 -17  -2  103.29    9.90
  -3 -17  -2   97.99    9.00
   3 -17   2  108.49    8.90
  -3 -17  -2  101.89   10.60
   3 -17   2  116.49    9.80
  -3 -17  -2   92.89    8.40
  -3 -17  -2  109.29    9.40
   3 -17   2  115.59    9.20
  -3 -17  -2  116.79    8.20
   3 -17   2  106.49   10.10
  -3 -17  -2  109.89    8.20
   3 -17   2  104.39    9.90
   3  17   2  101.59    9.40
   3  17   2  120.59    9.90
   3  17   2  106.29    9.00
  -3  17  -2  109.59    9.00
   4 -17   2  115.59    9.10
   4 -17   2  119.59    9.60
   4 -17   2  109.49    9.50
   4 -17   2  108.29    8.90
  -4 -17  -2  116.09    9.80
  -4 -17  -2  121.89    8.50
   4 -17   2  107.79    9.10
   4 -17   2  104.49    9.20
  -4 -17  -2  123.79    8.60
   4 -17   2  124.19    9.20
  -4 -17  -2  108.49    9.10
   4  17   2  126.29    9.50
   4  17   2  128.99    9.80
   5 -18  -2    3.50    1.10
   5 -18  -2    2.40    1.40
   5 -18  -2    3.10    0.90
   5 -18  -2    2.30    0.70
   5  18  -2    2.50    1.40
   5  18  -2    5.40    1.30
  -4 -18   2   86.39    7.20
   4 -18  -2   79.59    7.30
   4 -18  -2   78.99    8.80
  -4 -18   2   79.99    7.20
   4 -18  -2   68.29    6.70
   4 -18  -2   90.09    8.80
   4 -18  -2   74.89    6.70
  -4  18   2   87.39    6.90
  -4  18   2   79.89    7.80
   4  18  -2   84.39    7.70
   4  18  -2   78.09    7.70
  -4  18   2   92.19    8.30
   3 -18  -2   13.00    2.50
   3 -18  -2    6.80    2.80
  -3 -18   2   10.20    2.70
   3 -18  -2    8.60    2.10
   3 -18  -2   11.10    2.50
   3 -18  -2    5.10    4.30
   3 -18  -2   12.30    4.20
  -3 -18   2    9.60    2.70
   3 -18  -2    8.80    2.60
  -3  18   2    6.30    2.10
  -3  18   2    8.50    2.30
   3  18  -2    9.10    2.60
  -3  18   2    6.40    2.10
   3  18  -2    7.10    2.50
   3  18  -2    5.30    3.10
   3  18  -2   14.00    4.00
  -3  18   2   11.10    3.30
  -3  18   2    9.50    2.70
  -2 -18   2    5.00    2.30
  -2 -18   2    7.90    2.50
   2 -18  -2    9.60    3.70
   2 -18  -2    6.20    2.10
   2 -18  -2    6.80    3.20
  -2 -18   2    7.30    2.00
   2  18  -2    0.30    4.00
  -2  18   2    9.70    2.10
  -2  18   2   12.30    5.20
  -2  18   2    4.40    1.70
   2  18  -2   15.80    5.20
   2  18  -2    7.70    2.60
  -2  18   2    4.90    2.20
  -2  18   2   10.20    4.90
   2  18  -2    5.30    2.30
   2  18  -2    5.70    2.90
   2  18  -2    9.50    3.30
   2  18  -2    8.60    2.60
   2  18  -2    7.70    2.70
  -2  18   2    6.70    2.50
  -1 -18   2  363.56   28.70
   1 -18  -2  427.06   29.20
  -1 -18   2  454.95   28.90
   1 -18  -2  402.06   29.20
   1 -18  -2  419.96   28.80
  -1 -18   2  431.96   28.80
  -1 -18   2  389.96   29.50
  -1 -18   2  438.06   29.60
   1  18  -2  459.75   28.80
  -1  18   2  419.46   28.50
   1  18  -2  413.26   29.50
   1  18  -2  403.16   30.10
   1  18  -2  445.76   29.70
   1  18  -2  380.46   29.30
  -1  18   2  395.56   29.70
  -1  18   2  373.36   29.40
  -1  18   2  409.16   28.70
   0 -18   2   81.09    7.70
   0 -18  -2   92.09    7.70
   0 -18   2   85.19    7.60
   0 -18   2   92.19    9.10
   0 -18   2   91.29    7.90
   0 -18  -2   84.99    8.70
   0 -18  -2   93.09    6.80
   0 -18  -2   93.99    8.10
   0 -18   2   94.09    7.70
   0 -18   2  101.89    8.20
   0 -18  -2   84.49    7.60
   0  18  -2   91.19    7.80
   0  18   2  102.49    8.60
   0  18   2   94.49    8.40
   0  18  -2   96.19    8.00
   0  18   2   97.59    7.90
   0  18  -2   87.99    7.60
   0  18  -2   89.99    7.60
   0  18  -2   73.89    8.70
   0  18   2   97.99    7.70
   0  18   2   80.09    8.20
   0  18   2  104.69    8.90
   0  18   2  102.89    9.60
   0  18   2   92.29    7.60
   0  18   2   88.29    8.10
  -1 -18  -2  244.08   16.60
   1 -18   2  235.68   17.00
  -1 -18  -2  249.18   18.30
  -1 -18  -2  221.88   15.80
  -1 -18  -2  237.48   16.50
   1 -18   2  242.18   17.10
   1 -18   2  241.48   17.10
   1 -18   2  231.48   16.90
   1  18   2  209.38   17.20
   1  18   2  247.08   17.30
   1  18   2  215.08   16.30
  -1  18  -2  204.68   16.30
   1  18   2  231.18   16.80
  -1  18  -2  264.37   18.30
   1  18   2  222.08   17.70
   1  18   2  199.28   17.90
   1  18   2  226.28   16.50
  -1  18  -2  207.68   16.40
   2 -18   2  322.27   24.30
  -2 -18  -2  314.07   22.40
   2 -18   2  333.67   23.30
  -2 -18  -2  318.47   23.00
  -2 -18  -2  348.87   23.00
   2 -18   2  343.07   23.20
   2 -18   2  315.97   23.00
   2 -18   2  340.27   24.60
   2 -18   2  301.27   22.80
   2  18   2  312.07   23.20
  -2  18  -2  305.37   22.80
  -2  18  -2  292.67   22.30
  -2  18  -2  289.77   22.20
   2  18   2  342.37   23.60
   2  18   2  324.47   23.80
   2  18   2  359.56   24.30
   3 -18   2    3.60    1.60
  -3 -18  -2    0.40    2.20
   3 -18   2    1.20    1.10
  -3 -18  -2    0.40    1.80
   3 -18   2   -0.20    3.70
   3 -18   2    2.10    6.00
  -3  18  -2    0.60    1.80
   4 -18   2   23.00    3.20
   4 -18   2   22.00    2.70
  -4 -18  -2   16.50    2.70
  -4 -18  -2   20.20    2.00
   4 -18   2   14.10    2.10
  -4 -18  -2   16.20    3.00
   4 -18   2   13.30    2.90
   4 -18   2   18.40    2.60
   4 -18   2   15.60    3.80
   4 -18   2   20.20    2.90
   4  18   2   18.60    3.10
   4  18   2   13.90    2.70
  -4 -19   2    3.90    2.20
   4 -19  -2    2.20    1.80
   4 -19  -2    0.90    1.00
   4 -19  -2    0.20    2.30
   4 -19  -2    0.90    1.00
   4 -19  -2    2.80    3.50
  -4  19   2   -0.30    1.50
  -4  19   2    3.10    1.60
  -3 -19   2   21.40    3.60
   3 -19  -2   10.10    2.40
   3 -19  -2    9.80    2.80
   3 -19  -2   15.80    4.20
   3  19  -2   14.00    3.40
   3  19  -2   18.70    3.10
  -3  19   2   15.50    2.90
  -3  19   2   15.60    2.50
  -3  19   2   13.70    3.90
  -2 -19   2  262.77   19.00
   2 -19  -2  269.17   19.50
   2 -19  -2  229.78   18.80
   2 -19  -2  239.98   19.00
   2 -19  -2  264.17   19.50
   2 -19  -2  263.07   19.00
   2 -19  -2  282.07   19.10
   2  19  -2  297.77   20.90
  -2  19   2  228.78   18.90
  -2  19   2  244.18   19.60
   2  19  -2  298.67   20.20
   2  19  -2  274.37   20.30
   2  19  -2  292.77   20.10
   2  19  -2  245.58   19.20
  -2  19   2  250.17   18.90
  -2  19   2  284.87   21.70
   2  19  -2  272.87   20.90
  -2  19   2  262.37   19.50
  -2  19   2  239.48   19.40
  -2  19   2  278.67   19.60
   1 -19  -2    5.90    3.20
   1 -19  -2    4.20    2.90
  -1 -19   2    7.40    2.50
  -1 -19   2    9.50    2.30
   1 -19  -2    6.30    3.10
  -1 -19   2    7.30    2.10
  -1 -19   2   10.00    2.50
  -1 -19   2    8.60    3.00
   1 -19  -2    7.30    2.40
  -1  19   2    7.40    2.40
   1  19  -2    9.20    2.70
   1  19  -2   11.80    3.00
   1  19  -2    3.20    3.10
   1  19  -2   11.80    2.70
  -1  19   2    3.80    2.30
   1  19  -2    9.50    4.50
   1  19  -2    3.70    2.60
  -1  19   2    5.40    2.40
   1  19  -2    5.00    2.20
  -1  19   2    9.10    2.90
  -1  19   2   13.10    6.50
   1  19  -2   10.20    2.50
  -1  19   2   10.60    2.40
   0 -19   2  403.86   27.50
   0 -19  -2  393.16   27.80
   0 -19   2  353.26   27.00
   0 -19  -2  363.76   26.50
   0 -19   2  377.36   26.90
   0 -19  -2  368.86   26.50
   0 -19  -2  361.36   25.60
   0 -19   2  416.46   28.40
   0 -19   2  388.26   27.00
   0 -19   2  388.76   26.90
   0 -19  -2  355.86   27.10
   0  19  -2  421.26   28.00
   0  19   2  416.26   27.40
   0  19   2  412.06   26.90
   0  19   2  408.76   26.80
   0  19   2  410.86   28.10
   0  19   2  345.67   28.40
   0  19  -2  337.37   27.00
   0  19  -2  384.16   26.80
   0  19  -2  358.96   27.60
   0  19   2  412.96   27.90
   0  19  -2  373.06   27.00
   0  19   2  431.16   27.80
   0  19   2  377.16   27.80
  -1 -19  -2    5.60    2.20
  -1 -19  -2    4.60    1.90
   1 -19   2    9.70    3.40
   1 -19   2    4.90    2.90
  -1 -19  -2    5.70    1.40
  -1 -19  -2    4.50    2.10
   1 -19   2    8.90    4.00
  -1  19  -2    5.20    2.10
   1  19   2    8.50    3.50
   1  19   2    9.00    2.70
  -1  19  -2    4.90    2.10
   1  19   2    2.10    2.90
   1  19   2   10.00    4.20
  -1  19  -2    8.10    2.30
  -1  19  -2    4.30    1.80
   1  19   2    4.60    2.20
   1  19   2    9.80    3.70
   2 -19   2  132.19   10.00
   2 -19   2  114.29   10.20
  -2 -19  -2  131.09    9.80
  -2 -19  -2  128.89    9.70
  -2 -19  -2  114.99   11.30
   2 -19   2  127.99   11.10
   2 -19   2  119.99    9.90
   2 -19   2  126.29    9.90
   2 -19   2  117.29   11.10
  -2 -19  -2  126.39    9.70
  -2 -19  -2  107.89    9.00
   2  19   2  105.39   10.50
  -2  19  -2  106.99    9.20
  -2  19  -2  118.79    9.60
   2  19   2  119.49   10.20
   2  19   2  122.39   10.80
   2  19   2  126.89   10.50
   3 -19   2    9.60    2.60
  -3 -19  -2   17.10    2.90
  -3 -19  -2   16.40    4.00
  -3 -19  -2   10.20    2.80
   3 -19   2   13.90    2.40
   3 -19   2   15.00    5.00
   3 -19   2   12.50    2.90
   3 -19   2    9.70    2.60
   3 -19   2   14.70    2.60
  -3 -19  -2   16.40    1.90
  -3 -19  -2   15.50    2.80
   3  19   2   15.90    2.90
   3  19   2   12.10    2.70
   3  19   2   11.30    2.80
   3  19   2   10.70    3.80
   4 -19   2    2.70    2.90
   4 -19   2    2.60    1.30
   4 -19   2    2.50    1.00
  -4 -19  -2    2.90    1.00
   4 -19   2    3.50    1.90
  -4 -19  -2    4.50    1.70
   4 -19   2    2.70    1.60
   4  19   2    2.70    1.30
   4  19   2    4.60    2.10
   4  19   2    6.70    2.70
   4 -20  -2    0.60    0.70
   4 -20  -2   -0.10    2.50
   4 -20  -2    1.80    2.10
   4 -20  -2    0.60    0.80
   4 -20  -2    2.10    1.20
   4  20  -2    2.60    1.70
  -4  20   2    1.00    1.30
  -4  20   2    3.40    1.70
  -4  20   2   -1.00    1.40
   4  20  -2    4.10    2.20
   3 -20  -2   10.80    2.20
   3 -20  -2   15.70    2.50
   3 -20  -2   10.10    3.20
   3 -20  -2    7.10    2.20
   3 -20  -2   17.10    3.80
  -3 -20   2   10.40    2.60
  -3 -20   2    9.60    2.20
   3 -20  -2    7.00    2.30
   3  20  -2    9.80    3.90
   3  20  -2   12.70    3.10
   3  20  -2    7.20    3.00
  -3  20   2   13.90    2.40
   3  20  -2    9.40    2.50
  -3  20   2   14.00    3.40
  -3  20   2   15.10    2.40
   2 -20  -2    4.60    1.70
   2 -20  -2    2.70    2.00
  -2 -20   2    3.70    1.90
   2 -20  -2    6.10    2.40
   2 -20  -2    3.50    2.00
   2 -20  -2    1.00    1.60
   2  20  -2    4.50    2.40
   2  20  -2    6.00    4.20
   2  20  -2    4.10    2.40
  -2  20   2    5.10    1.80
  -2  20   2    0.60    1.80
   2  20  -2    4.00    2.70
  -2  20   2    2.60    2.60
   2  20  -2    6.80    4.40
  -2  20   2    4.40    2.30
   1 -20  -2    9.60    4.20
  -1 -20   2    6.50    2.10
  -1 -20   2    2.70    2.10
   1 -20  -2    3.60    1.90
   1 -20  -2    3.10    2.10
   1 -20  -2   -3.40    2.90
  -1 -20   2    5.90    4.00
  -1 -20   2    1.70    2.40
  -1  20   2    2.20    6.40
  -1  20   2    6.90    2.40
   1  20  -2    0.00    4.30
   1  20  -2    5.00    2.60
  -1  20   2    4.20    2.60
  -1  20   2    1.50    1.50
   1  20  -2    7.80    2.40
   1  20  -2    1.80    3.10
  -1  20   2    2.00    1.80
   1  20  -2    6.40    2.70
   1  20  -2    2.50    3.30
   1  20  -2   -0.10    1.90
   0 -20  -2   28.20    4.20
   0 -20   2   30.90    4.30
   0 -20  -2   36.20    5.50
   0 -20   2   29.00    4.60
   0 -20   2   32.60    6.10
   0 -20   2   31.90    4.10
   0 -20  -2   27.20    4.30
   0 -20   2   36.20    4.40
   0  20  -2   35.60    4.20
   0  20   2   27.50    4.80
   0  20  -2   25.90    3.90
   0  20   2   38.50    4.10
   0  20   2   40.00    4.20
   0  20  -2   32.00    3.90
   0  20  -2   40.20    5.40
   0  20  -2   26.50    5.20
   0  20   2   25.90    6.20
   0  20   2   33.90    5.10
   0  20   2   39.30    4.30
   0  20   2   30.40    4.70
   0  20   2   31.10    4.20
   0  20  -2   39.40    4.90
  -1 -20  -2   66.09    5.90
   1 -20   2   54.69    5.80
   1 -20   2   70.39    7.10
   1 -20   2   66.49    6.10
  -1 -20  -2   49.60    6.80
   1 -20   2   61.19    6.30
   1 -20   2   56.19    5.70
  -1 -20  -2   61.29    5.20
  -1  20  -2   63.99    5.90
  -1  20  -2   54.79    5.50
   1  20   2   61.79    6.50
  -1  20  -2   62.59    6.00
   1  20   2   63.69    6.80
   1  20   2   45.50    7.80
  -1  20  -2   74.69    7.50
   1  20   2   48.40    6.20
   1  20   2   66.29    7.90
   1  20   2   49.50    7.80
   1  20   2   58.59    5.90
  -2 -20  -2   23.10    3.50
   2 -20   2   30.70    3.80
   2 -20   2   31.80    3.90
  -2 -20  -2   32.30    3.90
   2 -20   2   23.90    4.10
   2 -20   2   31.50    4.80
   2 -20   2   28.70    5.10
  -2 -20  -2   35.40    3.90
  -2 -20  -2   33.40    5.40
   2 -20   2   27.30    4.60
   2  20   2   30.30    4.20
   2  20   2   23.00    4.60
   2  20   2   39.40    5.10
   2  20   2   24.20    5.00
   2  20   2   36.40    5.50
  -2  20  -2   33.60    4.40
   2  20   2   26.80    4.50
  -3 -20  -2   53.69    6.80
   3 -20   2   59.89    6.60
   3 -20   2   68.39    5.80
   3 -20   2   66.49    5.90
   3 -20   2   53.79    7.20
  -3 -20  -2   60.29    4.80
  -3 -20  -2   73.79    6.30
   3 -20   2   64.99    6.20
   3 -20   2   61.19    6.30
   3 -20   2   62.09    5.80
  -3 -20  -2   69.79    5.90
   3  20   2   50.19    5.90
   3  20   2   63.99    5.90
   4 -20   2   -0.50    1.30
   4 -20   2    1.80    2.00
   4 -20   2    4.70    1.80
   4 -20   2    1.40    0.70
   4 -20   2    3.00    0.90
   4 -20   2    0.70    1.20
   4  20   2    3.10    2.00
   4  20   2    1.20    1.00
   4 -21  -2   45.70    4.40
   4 -21  -2   49.80    4.40
   4 -21  -2   46.10    4.10
  -4 -21   2   51.69    4.60
   4 -21  -2   40.30    4.30
  -4  21   2   52.09    4.30
   4  21  -2   47.10    4.30
   4  21  -2   44.90    4.80
   3 -21  -2    9.70    2.30
   3 -21  -2    6.80    2.60
   3 -21  -2   14.00    2.90
   3 -21  -2    7.40    1.90
   3 -21  -2   11.60    2.30
  -3 -21   2    9.00    2.20
   3 -21  -2   12.10    2.20
   3  21  -2   11.50    3.20
   3  21  -2   10.40    3.40
  -3  21   2    8.20    1.90
  -3  21   2   14.90    3.30
  -3  21   2   12.00    2.10
  -3  21   2   11.80    3.80
   3  21  -2   11.40    3.60
   3  21  -2   15.00    2.70
   2 -21  -2   26.90    3.50
  -2 -21   2   17.40    3.70
   2 -21  -2   17.30    3.10
  -2 -21   2   23.80    3.70
   2 -21  -2   19.90    3.10
   2 -21  -2   30.10    3.70
   2 -21  -2   25.30    3.50
   2  21  -2   30.60    4.10
  -2  21   2   24.30    3.50
   2  21  -2   28.10    4.20
   2  21  -2   26.80    3.90
  -2  21   2   20.70    3.70
   2  21  -2   26.40    4.30
  -2  21   2   21.30    3.20
  -2  21   2   19.40    3.30
   1 -21  -2    2.50    1.90
  -1 -21   2    1.40    3.10
  -1 -21   2   -3.80    2.00
   1 -21  -2    1.20    2.30
   1 -21  -2    3.20    2.20
   1 -21  -2    1.20    1.70
  -1 -21   2   -1.00    1.50
  -1 -21   2   -0.20    1.60
  -1  21   2   -4.80    7.00
   1  21  -2   -3.10    2.70
  -1  21   2   -1.60    1.40
   1  21  -2   -1.30    2.80
  -1  21   2   -1.20    1.60
   1  21  -2   -2.60    2.40
  -1  21   2   -8.10    4.30
  -1  21   2   -0.20    2.20
   1  21  -2    3.00    2.10
  -1  21   2    1.10    1.60
  -1  21   2    0.50    2.30
   1  21  -2   -1.60    2.70
  -1  21   2    0.40    2.20
   1  21  -2   -3.50    4.30
   0 -21   2  107.79    9.00
   0 -21  -2   90.69    8.20
   0 -21   2   97.79    8.50
   0 -21  -2  105.19    9.50
   0 -21   2  107.79    9.30
   0 -21  -2   93.89    8.60
   0 -21   2   89.89    9.30
   0 -21   2   92.89    8.40
   0  21  -2  117.59    9.20
   0  21   2  107.99    8.40
   0  21  -2   97.79    8.50
   0  21  -2   89.99    9.30
   0  21   2  100.99    8.70
   0  21   2   84.79   10.50
   0  21   2   94.79    9.20
   0  21   2  110.49    8.60
   0  21   2  105.29    9.30
   0  21   2  108.79    9.80
   0  21   2  114.99    9.60
   0  21  -2  108.99   10.80
   0  21  -2  104.69    9.20
   1 -21   2   51.29    5.30
   1 -21   2   45.30    5.90
  -1 -21  -2   54.49    4.40
   1 -21   2   48.40    5.20
  -1 -21  -2   50.29    6.10
   1 -21   2   52.39    5.30
   1 -21   2   42.90    4.90
  -1 -21  -2   48.30    4.90
   1  21   2   57.39    6.50
  -1  21  -2   44.80    4.90
   1  21   2   47.70    5.00
   1  21   2   44.40    6.50
   1  21   2   44.60    5.20
   1  21   2   48.10    5.60
   1  21   2   49.40    6.10
   1  21   2   39.70    6.50
   2 -21   2  332.57   23.80
   2 -21   2  326.77   24.90
  -2 -21  -2  351.86   23.60
   2 -21   2  335.47   23.70
   2 -21   2  340.97   23.90
  -2 -21  -2  352.16   23.70
   2  21   2  328.77   24.60
  -2  21  -2  295.17   23.20
   2  21   2  343.67   24.50
  -3 -21  -2   -0.60    2.10
   3 -21   2   -2.50    1.70
   3 -21   2    0.90    1.50
   3 -21   2    0.30    1.00
   3 -21   2    3.00    3.90
  -3 -21  -2    1.90    1.80
   3 -21   2    2.70    2.40
   3 -21   2   -1.30    1.60
  -3 -21  -2   -0.70    1.40
   3 -21   2    0.70    1.20
   3  21   2    0.80    1.80
  -3  21  -2    1.90    2.40
   3  21   2    3.20    1.70
   3  21   2    2.30    1.90
   4 -21   2    1.40    0.80
   4 -21   2   -2.30    1.10
   4 -21   2    0.30    1.00
  -4 -21  -2    1.80    1.20
   4 -21   2   -0.10    0.80
   4  21   2   -1.50    1.10
   4  21   2    1.30    1.10
   4  21   2    1.90    1.40
   4 -22  -2   21.40    2.60
   4 -22  -2   21.20    2.40
   4 -22  -2   20.80    2.50
   4 -22  -2   22.90    2.60
   4  22  -2   27.00    3.30
  -4  22   2   26.00    2.80
   4  22  -2   28.90    3.30
   4  22  -2   23.60    3.20
   3 -22  -2    8.80    2.10
  -3 -22   2    7.20    2.20
  -3 -22   2    8.90    2.20
   3 -22  -2    8.40    1.90
   3 -22  -2    5.60    2.50
   3 -22  -2    9.60    1.90
   3 -22  -2   12.90    2.20
  -3  22   2    5.30    1.90
   3  22  -2   14.00    2.70
   3  22  -2   15.90    5.50
   3  22  -2    7.40    3.70
  -3  22   2   12.70    2.40
   2 -22  -2   -0.30    1.30
   2 -22  -2   -0.60    2.30
  -2 -22   2    1.60    2.10
  -2 -22   2   -0.60    1.60
   2 -22  -2   -1.10    1.30
   2 -22  -2    1.80    1.60
   2 -22  -2    0.50    2.40
  -2  22   2    1.30    1.30
  -2  22   2    0.80    1.30
   2  22  -2    3.00    2.10
   2  22  -2   -1.70    4.70
   2  22  -2   -2.60    2.30
  -2  22   2    0.10    1.70
   2  22  -2   -0.70    2.30
  -2  22   2   -0.60    1.70
   2  22  -2    1.30    3.80
   2  22  -2   -1.10    2.30
  -1 -22   2    6.20    3.10
   1 -22  -2    1.80    1.80
  -1 -22   2    5.90    2.10
  -1 -22   2    6.30    1.80
  -1 -22   2    0.90    1.80
  -1 -22   2    5.20    1.70
   1 -22  -2    6.80    2.10
   1 -22  -2    6.20    2.10
   1 -22  -2    4.40    2.10
  -1  22   2    3.00    1.70
  -1  22   2    0.70    1.90
  -1  22   2    3.80    2.80
   1  22  -2    7.80    2.20
  -1  22   2    7.40    2.00
   1  22  -2    4.00    1.90
   1  22  -2    5.70    3.00
   1  22  -2    6.20    3.00
  -1  22   2    3.80    1.90
  -1  22   2    2.80    1.70
   1  22  -2    5.60    2.60
  -1  22   2    3.70    2.10
   0 -22   2    4.20    2.00
   0 -22   2    1.30    2.30
   0 -22   2    3.00    1.60
   0 -22  -2    3.30    2.20
   0 -22  -2    4.80    2.40
   0  22   2    6.30    5.00
   0  22   2    1.10    1.90
   0  22  -2    4.40    2.80
   0  22   2    3.60    2.20
   0  22  -2    4.20    2.70
   0  22   2    2.80    2.30
   0  22  -2    8.40    2.30
   0  22  -2    2.50    2.70
   0  22   2    4.80    3.40
   0  22   2    8.30    2.00
   0  22   2    2.30    2.30
   0  22  -2   10.10    5.30
  -1 -22  -2   17.10    2.90
  -1 -22  -2   15.20    3.60
  -1 -22  -2   12.20    2.70
   1 -22   2   13.30    3.20
   1 -22   2   12.50    2.50
   1 -22   2   13.00    2.60
   1 -22   2   11.50    2.40
   1  22   2   18.70    4.90
   1  22   2   10.60    2.70
   1  22   2   15.40    3.30
   1  22   2   12.70    3.80
   1  22   2   13.00    2.80
   1  22   2    6.20    4.20
  -2 -22  -2   40.80    5.70
  -2 -22  -2   57.59    5.30
   2 -22   2   49.99    5.90
  -2 -22  -2   56.29    4.80
   2 -22   2   46.50    5.10
   2 -22   2   44.30    5.70
   2 -22   2   54.29    5.10
  -2 -22  -2   51.09    5.00
   2 -22   2   43.90    5.10
   2 -22   2   46.90    4.90
   2  22   2   53.69    5.50
   2  22   2   44.90    5.70
   2  22   2   56.69    6.30
   2  22   2   52.09    6.20
  -2  22  -2   44.70    4.50
   3 -22   2   24.10    2.90
  -3 -22  -2   28.40    3.30
   3 -22   2   24.60    3.40
   3 -22   2   21.80    2.80
   3 -22   2   25.40    2.90
   3 -22   2   26.40    3.60
   3  22   2   18.40    3.50
   3  22   2   23.90    3.20
   4 -23  -2    0.30    0.60
   3 -23  -2   11.00    2.20
  -3 -23   2   12.30    2.50
   3 -23  -2    8.40    1.80
   3 -23  -2    7.10    1.80
  -3 -23   2    8.00    1.70
   3 -23  -2    6.30    1.70
   3  23  -2    9.60    3.20
  -3  23   2    5.20    1.60
   3  23  -2   11.30    2.30
  -2 -23   2   12.60    2.60
   2 -23  -2    7.40    3.10
   2 -23  -2   10.50    2.30
   2 -23  -2   14.70    2.40
   2 -23  -2   18.60    2.50
   2  23  -2   10.80    3.70
  -2  23   2   15.20    2.60
  -2  23   2   15.00    3.10
  -2  23   2   15.00    2.80
   2  23  -2   19.50    3.30
   2  23  -2   16.10    5.20
   2  23  -2   12.30    3.10
  -1 -23   2    7.10    3.10
   1 -23  -2    9.60    2.00
  -1 -23   2    8.70    2.20
  -1 -23   2   11.20    2.30
   1 -23  -2   10.40    2.30
  -1 -23   2    9.60    1.90
  -1  23   2    8.30    2.10
   1  23  -2   -1.90    5.70
  -1  23   2   11.30    2.70
   1  23  -2    8.70    3.10
  -1  23   2   12.40    2.50
   1  23  -2   11.00    2.80
  -1  23   2   13.60    4.10
   1  23  -2    5.70    2.30
  -1  23   2   10.20    6.90
   0 -23   2    6.10    2.00
   0 -23  -2    5.60    3.30
   0 -23  -2   12.10    2.80
   0 -23   2    6.50    2.30
   0 -23  -2    9.00    3.00
   0  23   2   11.20    2.20
   0  23  -2   13.30    3.60
   0  23   2    9.80    2.50
   0  23  -2    9.40    2.40
   0  23  -2    9.20    2.70
   0  23  -2    7.80    3.90
   0  23   2   13.40    2.80
   0  23   2    6.70    2.30
   0  23   2   10.10    2.50
   1 -23   2   21.20    5.50
  -1 -23  -2   26.50    4.00
   1 -23   2   33.90    7.80
  -1 -23  -2   35.70    3.70
   1 -23   2   38.90    4.60
  -1  23  -2   25.60    4.60
  -1  23  -2   35.00    4.20
  -1  23  -2   30.50    3.70
   1  23   2   21.50    4.40
   1  23   2   32.60    5.90
   1  23   2   33.60    4.70
   1  23   2   37.80    4.70
   1  23   2   24.10    4.90
   2 -23   2    4.30    2.10
  -2 -23  -2    8.50    2.40
   2 -23   2    9.50    2.60
  -2 -23  -2    8.50    2.50
   2 -23   2    5.30    1.60
   2 -23   2    6.50    1.70
   2 -23   2    6.20    2.10
  -2 -23  -2    5.20    1.80
   2 -23   2    7.40    2.00
   2  23   2    5.80    2.90
   2  23   2    9.10    2.20
  -2  23  -2    8.30    2.50
   2  23   2   12.80    3.10
   2  23   2   12.90    3.60
   3 -23   2    3.10    1.20
   3 -23   2    6.80    2.20
  -3 -23  -2    3.30    1.30
   3 -23   2    5.60    1.60
  -3 -23  -2    8.60    2.40
  -3 -23  -2    6.80    2.50
   3 -23   2    5.80    1.90
   3  23   2    4.00    1.90
   3  23   2    7.90    2.00
   3  23   2    5.80    1.80
   3 -24  -2    6.60    1.40
   3 -24  -2    5.50    1.90
   3 -24  -2    7.30    1.40
   3 -24  -2    7.60    1.60
  -3  24   2   12.30    2.50
   3  24  -2   12.60    2.50
   3  24  -2    9.90    3.00
  -3  24   2    8.50    1.90
   2 -24  -2    1.90    1.40
   2 -24  -2    7.10    1.80
  -2 -24   2    6.30    2.10
   2 -24  -2    2.90    1.40
   2 -24  -2    2.60    1.60
   2  24  -2    4.40    1.90
   2  24  -2    2.90    2.10
  -2  24   2    2.80    1.90
  -2  24   2    3.60    1.90
  -2  24   2    5.20    1.60
   2  24  -2    7.00    2.50
  -2  24   2    7.40    2.50
  -2  24   2    8.10    2.60
   2  24  -2    6.40    3.40
  -1 -24   2   20.10    3.20
   1 -24  -2   13.00    2.60
  -1 -24   2   19.20    2.80
   1 -24  -2   15.30    2.70
  -1 -24   2   18.20    3.20
   1  24  -2   21.60    3.60
  -1  24   2   16.80    3.20
  -1  24   2   20.10    3.30
  -1  24   2   15.70    2.70
  -1  24   2   19.70    3.20
   1  24  -2   22.50    7.20
   1  24  -2   22.70    3.50
   1  24  -2   13.10    3.20
   1  24  -2   15.10    3.40
  -1  24   2   17.60    2.60
   0 -24   2    6.00    1.60
   0 -24   2    6.60    1.90
   0 -24  -2    2.80    2.00
   0 -24   2    3.00    2.20
   0  24  -2    3.10    1.90
   0  24   2    6.10    2.10
   0  24   2    6.10    2.30
   0  24  -2    3.40    1.90
   0  24   2    2.70    1.70
   0  24   2    8.30    4.80
   0  24   2    4.50    2.10
   0  24   2    7.30    2.00
   0  24  -2    3.70    2.00
   1 -24   2    5.60    1.80
  -1 -24  -2    6.90    2.10
   1 -24   2    2.90    1.40
   1 -24   2    3.40    2.60
   1 -24   2    3.80    1.50
   1 -24   2    3.90    2.00
  -1 -24  -2    4.30    2.40
   1  24   2   -0.30    2.70
   1  24   2    3.40    3.20
   1  24   2    1.40    2.80
   1  24   2    1.00    5.20
   1  24   2    5.60    1.80
  -1  24  -2   -2.00    3.20
  -1  24  -2    5.30    1.90
   2 -24   2    2.00    1.20
   2 -24   2    3.90    2.00
  -2 -24  -2    3.60    2.00
   2 -24   2    5.80    1.60
   2 -24   2   -0.70    2.00
  -2 -24  -2    6.60    1.90
   2 -24   2    3.20    1.40
   2  24   2    6.40    5.40
   2  24   2    6.20    2.00
  -2  24  -2    3.60    2.10
  -2  24  -2   -0.70    1.80
   2  24   2    7.80    2.30
   3 -24   2    1.40    0.90
   3 -24   2    1.40    1.30
  -3 -24  -2    3.10    1.60
   3 -24   2    1.30    1.10
   3 -24   2    3.20    1.00
  -3 -24  -2    3.90    1.60
   3  24   2    2.50    1.60
   3  24   2    3.30    1.60
   3 -25  -2   -0.40    0.80
  -3 -25   2    1.50    1.20
   3 -25  -2   -1.50    0.70
   3 -25  -2    1.00    1.00
   3 -25  -2   -0.20    1.20
  -3  25   2   -0.50    1.30
   3  25  -2   -1.00    2.70
  -3  25   2   -1.50    1.40
   3  25  -2   -0.60    1.50
   2 -25  -2    4.80    2.00
   2 -25  -2    2.20    1.20
   2 -25  -2    5.50    1.60
  -2 -25   2    3.20    1.40
   2 -25  -2    2.90    1.20
   2  25  -2    5.50    1.80
  -2  25   2    4.90    1.80
  -2  25   2    4.60    1.90
  -2  25   2    3.40    1.60
  -2  25   2    0.60    1.40
  -2  25   2    3.90    1.30
  -1 -25   2    3.50    2.50
  -1  25   2    2.00    1.60
   1  25  -2   -2.80    2.70
  -1  25   2    0.50    1.10
   1  25  -2    3.90    1.80
  -1  25   2    0.30    1.70
  -1  25   2    1.20    1.60
   1  25  -2   -3.00    1.90
  -1  25   2    3.00    1.30
   0 -25   2    2.50    1.30
   0 -25   2    2.10    1.40
   0 -25  -2    1.70    1.80
   0 -25   2    0.30    1.70
   0  25  -2   -0.20    2.20
   0  25   2    1.60    5.00
   0  25   2    3.00    1.60
   0  25  -2    3.00    1.90
   0  25   2    2.00    2.30
   1 -25   2   63.39    6.20
   1 -25   2   65.39    7.10
  -1 -25  -2   81.49    6.20
   1 -25   2   68.49    6.50
  -1 -25  -2   68.09    6.50
   1  25   2   88.39   10.60
   1  25   2   78.99    7.00
  -1  25  -2   74.99    6.60
   1  25   2   81.39    7.10
   1  25   2   66.39    7.00
  -1  25  -2   87.29    7.80
  -1  25  -2   72.49    8.10
   2 -25   2    2.10    1.30
  -2 -25  -2    4.80    1.70
  -2 -25  -2    3.50    1.80
   2 -25   2    0.90    1.60
   2 -25   2    3.90    1.80
   2 -25   2    5.60    1.60
   2 -25   2    2.90    1.30
   2  25   2    4.30    1.90
   2  25   2    7.00    2.20
   2  25   2    6.10    2.90
  -2  25  -2    3.10    2.00
   3 -25   2    0.90    0.90
   3 -25   2    1.60    0.60
   3 -25   2    1.80    0.90
   3 -25   2    1.10    0.60
   3  25   2    0.50    1.30
   3  25   2    3.50    1.40
   3 -26  -2    9.40    1.40
  -3  26   2    9.00    1.90
   2 -26  -2    2.40    1.80
   2 -26  -2    1.50    1.30
   2 -26  -2    1.20    1.80
   2 -26  -2    1.60    1.30
  -2  26   2    1.70    1.60
   2  26  -2    3.10    2.80
  -2  26   2    0.20    1.40
  -2  26   2    0.20    1.60
   2  26  -2    3.90    1.70
  -2  26   2    3.10    1.20
  -2  26   2    3.80    1.80
  -1 -26   2   44.40    4.90
   1 -26  -2   34.40    4.80
   1  26  -2   35.80    6.30
  -1  26   2   48.50    5.00
  -1  26   2   49.40    4.70
   1  26  -2   46.50    4.90
   1  26  -2   47.20    4.90
  -1  26   2   40.60    4.80
  -1  26   2   42.40    4.30
   0 -26   2    9.10    2.40
   0 -26   2   13.60    2.50
   0 -26  -2    9.90    2.40
   0  26  -2   17.00    2.80
   0  26  -2   14.50    2.80
   0  26   2    7.40    2.40
   0  26   2   13.50    2.90
   0  26  -2   12.00    3.40
   0  26   2   13.00    2.70
   1 -26   2    0.50    1.70
   1 -26   2    1.10    1.20
  -1 -26  -2    0.50    3.70
   1 -26   2    3.70    1.80
   1 -26   2    1.80    1.30
  -1 -26  -2    0.80    2.60
  -1 -26  -2    4.20    1.90
   1  26   2    0.20    1.70
   1  26   2    5.60    3.90
  -1  26  -2    1.40    1.80
   1  26   2   -0.20    1.50
  -1  26  -2    1.80    3.70
   2 -26   2    1.20    1.00
  -2 -26  -2   -1.60    1.60
   2 -26   2    0.70    0.90
  -2  26  -2   -1.70    1.80
   2  26   2   -1.70    1.80
   2  26   2    1.70    1.30
   2 -27  -2    7.40    1.70
  -2  27   2    4.90    1.70
   2  27  -2    9.60    2.00
   1 -27  -2   -0.80    1.90
   1  27  -2    0.90    1.90
  -1  27   2    1.30    1.70
  -1  27   2   -0.80    1.60
   1  27  -2    6.80    2.80
   1  27  -2    2.10    1.40
  -1  27   2    2.30    1.30
   0 -27   2    0.70    1.50
   0 -27   2    1.40    1.20
   0 -27   2   -1.20    1.40
   0  27   2    1.10    2.00
   0  27   2    1.30    3.10
   0  27  -2    4.50    1.60
   0  27   2    2.70    2.90
   0  27  -2   -0.80    1.50
   0  27   2    0.90    1.60
   1 -27   2   27.80    2.90
   1 -27   2   23.50    3.20
   1 -27   2   21.80    3.20
   1 -27   2   29.50    3.10
  -1 -27  -2   25.70    3.80
  -1  27  -2   31.20    3.60
   2 -27   2    1.60    0.80
  -2 -27  -2    3.40    1.80
   2 -27   2    2.10    1.20
   2 -27   2    2.00    1.50
   2 -27   2    1.70    0.90
   2  27   2    2.00    1.80
   1 -28  -2    2.30    1.10
   1  28  -2    4.70    1.60
  -1  28   2    3.80    1.70
  -1  28   2    6.00    1.60
   1  28  -2    4.60    1.50
   0 -28   2    7.70    2.00
   0 -28  -2    2.30    1.70
   0 -28   2    3.80    1.60
   0  28   2    4.80    1.60
   0  28  -2    4.60    2.00
   0  28   2    6.80    1.70
  -1 -28  -2  104.69    7.90
   1 -28   2  103.99    8.20
  -1  28  -2  102.99    7.80
   1  28   2   96.19    8.20
   1  28   2   98.99    8.00
   1 -29  -2   -1.00    0.90
   0 -29   2    1.30    1.00
   0 -29   2    0.00    1.20
   0 -29  -2    1.90    1.00
   0  29   2    1.60    1.10
   0  29  -2    4.40    1.60
   6   0  -3    0.90    0.80
  -6   0   3    0.00    0.70
  -5   0   3    0.80    1.40
   5   0  -3   -1.80    1.40
   5   0  -3    1.70    1.80
  -4   0   3   -3.90    2.10
  -4   0   3   -5.10    4.80
   4   0  -3    2.50    2.20
  -4   0   3    3.40    1.90
  -4   0   3   -1.50    2.20
  -4   0   3   -0.70    1.40
   4   0  -3    3.40    2.40
   4   0  -3    0.60    1.70
  -4   0   3   -2.00    1.30
  -4   0   3    0.70    1.20
   4   0  -3   -0.90    2.10
  -3   0   3   -1.20    1.40
  -3   0   3    0.20    1.50
   3   0  -3   -0.30    1.30
  -3   0   3    1.50    2.00
  -3   0   3   -1.10    2.70
  -3   0   3    0.00    1.10
  -2   0   3    1.30    1.30
  -2   0   3    1.70    1.10
   2   0  -3    2.40    1.30
  -2   0   3    1.20    1.30
  -2   0   3    1.30    1.40
   1   0  -3    1.60    0.90
  -1   0   3    0.20    1.00
  -1   0   3    0.10    0.70
  -1   0   3    0.30    1.00
  -1   0   3    0.40    1.20
   1   0  -3   -1.80    1.10
   0   0   3    1.90    0.80
   0   0  -3    0.60    1.30
   0   0   3   -0.10    0.70
   0   0   3   -0.30    0.70
   0   0   3    0.70    1.00
   1   0   3   -0.30    0.80
  -1   0  -3    1.20    1.00
   3   0   3    0.20    1.70
  -3   0  -3    2.50    1.20
   3   0   3    0.30    2.20
   3   0   3   -1.30    2.00
   4   0   3   -3.00    1.80
   4   0   3    1.20    2.90
   4   0   3   -0.40    1.80
  -4   0  -3    0.50    1.20
  -4   0  -3    2.30    2.90
   4   0   3   -1.00    1.50
   4   0   3   -0.20    1.60
  -5   0  -3    3.50    1.70
   5   0   3    0.40    0.90
  -5   0  -3    2.50    1.80
   5   0   3    1.00    1.30
   6  -1  -3    0.80    0.90
   6  -1  -3    0.70    0.90
   6  -1  -3   -0.20    1.50
  -6  -1   3   -0.70    0.90
  -6   1   3    2.10    1.00
   5  -1  -3   11.60    2.30
   5  -1  -3    9.30    2.20
  -5  -1   3    7.80    2.00
   5   1  -3    8.60    1.90
  -5   1   3   10.40    2.80
  -5   1   3   11.20    2.20
  -4  -1   3    2.20    4.30
  -4  -1   3    7.60    1.90
  -4  -1   3    9.40    1.80
   4  -1  -3    8.40    2.40
  -4  -1   3    5.90    2.90
  -4  -1   3    8.70    1.80
   4  -1  -3    3.20    2.30
  -4  -1   3    5.40    2.00
  -4   1   3    8.20    2.70
  -4   1   3    9.00    1.90
  -4   1   3    3.60    2.50
   4   1  -3    5.80    2.10
   4   1  -3    8.80    2.60
  -4   1   3    4.90    4.80
  -4   1   3   10.50    2.60
  -4   1   3    6.90    1.90
   4   1  -3    7.50    2.70
  -3  -1   3    2.00    1.10
   3  -1  -3    3.30    1.40
  -3  -1   3    2.00    2.00
  -3  -1   3   -2.30    3.00
  -3  -1   3    2.30    1.30
  -3   1   3   -0.10    1.40
  -3   1   3    0.10    0.90
  -3   1   3    0.00    3.40
  -3   1   3    2.30    1.60
   3   1  -3    3.10    1.60
  -3   1   3    1.90    1.60
  -2  -1   3  283.97   20.00
  -2  -1   3  293.47   20.10
   2  -1  -3  260.97   19.60
   2  -1  -3  291.47   19.40
  -2  -1   3  267.27   20.00
  -2  -1   3  256.67   20.30
  -2  -1   3  308.07   19.60
  -2   1   3  280.67   19.40
   2   1  -3  306.27   19.60
  -2   1   3  290.97   20.10
  -2   1   3  302.37   20.10
  -2   1   3  250.77   20.30
  -2   1   3  307.17   19.60
   2   1  -3  294.17   19.80
  -1  -1   3  415.96   27.10
   1  -1  -3  399.16   27.00
  -1  -1   3  414.86   27.10
   1  -1  -3  361.86   26.60
  -1  -1   3  438.66   27.20
   1   1  -3  382.86   26.90
  -1   1   3  430.06   26.80
  -1   1   3  353.36   27.00
   1   1  -3  367.16   26.60
  -1   1   3  422.56   27.10
   0  -1   3  105.69    7.90
   0  -1  -3  117.49    8.00
   0  -1   3  110.09    7.60
   0  -1   3  117.19    8.00
   0  -1   3  107.69    7.90
   0  -1  -3  102.19    7.80
   0   1  -3   97.09    8.00
   0   1   3  106.49    8.00
   0   1   3  123.99    7.90
   0   1  -3  104.29    7.80
   0   1   3  120.09    8.10
   1  -1   3   41.40    3.20
  -1  -1  -3   40.10    3.50
  -1   1  -3   35.00    3.30
   1   1   3   43.10    3.30
  -2  -1  -3   74.99    6.20
  -2  -1  -3   76.39    5.90
  -2   1  -3   71.09    5.70
   3  -1   3  310.67   22.80
   3  -1   3  322.97   22.60
   3  -1   3  310.07   22.70
   3  -1   3  321.07   22.00
  -3   1  -3  276.17   21.00
   3   1   3  318.77   22.70
   3   1   3  261.97   21.70
   3   1   3  328.77   22.80
   4  -1   3   32.60    4.20
   4  -1   3   37.20    5.20
   4  -1   3   35.90    3.90
  -4  -1  -3   33.30    3.70
   4  -1   3   35.90    4.90
  -4  -1  -3   39.60    6.20
   4  -1   3   39.80    4.30
  -4   1  -3   43.30    5.90
   4   1   3   35.00    4.20
  -4   1  -3   32.00    3.60
   4   1   3   38.00    4.90
   4   1   3   32.80    4.50
   4   1   3   37.70    4.50
   5  -1   3    1.70    0.90
  -5  -1  -3    2.60    1.90
   5  -1   3    0.80    1.80
  -5  -1  -3    1.60    1.70
   5  -1   3    0.60    1.10
  -5   1  -3    1.60    1.20
   5   1   3    0.00    1.10
   6  -2  -3   25.60    3.10
  -6  -2   3   24.30    2.70
   6  -2  -3   26.50    3.00
  -6  -2   3   29.60    2.80
   6  -2  -3   36.20    5.00
   6   2  -3   26.60    3.10
  -6   2   3   27.70    2.70
  -5  -2   3    3.30    2.30
   5  -2  -3    1.90    1.50
  -5  -2   3    1.70    1.50
  -5  -2   3   16.00    7.10
  -5  -2   3    0.90    1.60
   5  -2  -3    2.20    1.90
   5   2  -3    4.60    2.00
  -5   2   3    2.50    1.20
  -5   2   3    0.40    1.40
  -4  -2   3    6.20    4.50
   4  -2  -3    5.00    2.30
  -4  -2   3   11.80    2.20
   4  -2  -3    4.60    2.40
  -4  -2   3   10.70    1.90
  -4  -2   3    9.20    2.00
  -4  -2   3    7.00    2.90
   4  -2  -3    8.00    3.00
   4  -2  -3    9.80    2.20
  -4   2   3    6.40    2.50
   4   2  -3   11.60    2.70
   4   2  -3    8.60    2.80
  -4   2   3   11.40    2.20
  -4   2   3    4.10    3.50
  -4   2   3   13.50    2.10
  -4   2   3    6.80    2.60
  -4   2   3   14.70    5.80
   4   2  -3   10.60    2.70
  -4   2   3    9.60    2.00
  -3  -2   3    3.90    1.50
  -3  -2   3    2.40    1.40
  -3  -2   3    2.40    2.00
  -3  -2   3    4.30    1.90
  -3  -2   3    0.40    1.80
  -3   2   3    3.80    1.90
  -3   2   3    3.10    2.00
   3   2  -3    2.70    1.30
   3   2  -3    3.50    1.80
  -3   2   3    4.10    1.30
  -3   2   3    7.00    1.90
  -3   2   3    6.70    1.60
  -3   2   3    0.90    2.80
  -2  -2   3  100.19    7.10
  -2  -2   3   98.39    7.40
   2  -2  -3   94.99    6.70
  -2  -2   3   96.79    7.30
   2  -2  -3   88.59    6.80
  -2  -2   3   78.59    7.60
  -2  -2   3   99.19    6.80
  -2   2   3   97.09    6.80
  -2   2   3   92.59    7.30
  -2   2   3   79.39    7.30
  -2   2   3   88.09    6.70
   2   2  -3   79.39    7.00
  -2   2   3   96.19    7.30
  -2   2   3   77.99    7.50
   2   2  -3   77.29    6.90
  -1  -2   3    4.40    1.50
   1  -2  -3    2.80    1.00
   1  -2  -3    8.20    1.60
  -1  -2   3    1.80    1.60
   1  -2  -3    3.80    1.30
   1   2  -3    7.70    1.70
  -1   2   3    5.50    1.40
  -1   2   3    3.40    1.20
  -1   2   3    5.30    1.10
  -1   2   3    6.40    1.40
   1   2  -3    4.90    1.40
   0  -2   3  414.56   27.50
   0  -2   3  463.15   27.90
   0  -2  -3  410.16   27.90
   0  -2  -3  406.56   27.80
   0  -2   3  415.76   27.90
   0   2   3  384.36   27.90
   0   2  -3  431.46   28.00
   0   2   3  369.76   28.30
   0   2   3  457.45   28.00
   0   2   3  434.46   28.10
   0   2  -3  382.76   27.70
  -1  -2  -3   15.30    1.90
  -1  -2  -3   15.00    2.60
  -1  -2  -3   13.50    1.80
  -1   2  -3   13.90    2.10
   1   2   3   12.30    1.60
  -2   2  -3   -0.90    1.20
   3  -2   3   27.80    4.40
   3  -2   3   32.70    4.60
   3  -2   3   28.80    4.60
  -3  -2  -3   30.70    3.40
   3  -2   3   38.40    5.30
  -3   2  -3   30.40    3.30
   3   2   3   30.60    4.20
   3   2   3   32.80    4.70
   3   2   3   30.30    4.50
   3   2   3   36.20    5.30
   4  -2   3   87.59    8.20
  -4  -2  -3   89.59    8.00
   4  -2   3   87.79    7.50
   4  -2   3   83.79    7.30
  -4  -2  -3   72.39    6.70
   4  -2   3   86.69    8.10
  -4  -2  -3   70.89    7.40
   4  -2   3   82.89    6.80
   4   2   3   89.79    8.10
   4   2   3   81.89    7.00
   4   2   3   79.69    7.30
  -4   2  -3   83.49    6.70
   4   2   3   79.89    7.60
  -5  -2  -3   60.99    5.10
   5  -2   3   65.09    5.40
   5  -2   3   60.89    6.10
  -5  -2  -3   61.39    6.10
   5  -2   3   64.99    5.50
   5  -2   3   55.79    5.00
   5   2   3   56.19    6.30
   5   2   3   63.09    5.60
   5   2   3   50.39    5.20
  -5   2  -3   61.09    5.00
   6  -3  -3    6.00    1.40
  -6  -3   3    4.10    1.50
  -6  -3   3    4.10    1.20
   6  -3  -3    3.50    1.40
   6   3  -3    4.30    1.20
  -6   3   3    4.60    1.30
   5  -3  -3    5.70    1.70
   5  -3  -3    4.80    2.40
   5  -3  -3    7.80    2.60
  -5  -3   3    5.90    6.30
   5  -3  -3    9.20    2.20
  -5  -3   3    9.70    2.00
  -5  -3   3    8.80    2.60
  -5  -3   3    6.60    1.80
   5  -3  -3    6.80    1.80
  -5   3   3    8.80    1.80
  -5   3   3    7.40    1.70
  -5   3   3    4.20    1.60
   5   3  -3    6.50    2.40
   4  -3  -3    2.10    1.60
   4  -3  -3   -3.10    2.10
  -4  -3   3    4.00    2.20
  -4  -3   3    2.40    2.40
  -4  -3   3    0.80    1.80
  -4  -3   3    1.00    1.60
  -4  -3   3    0.70    1.30
  -4  -3   3   -1.50    2.00
  -4   3   3   -1.00    6.60
  -4   3   3   -0.80    1.40
   4   3  -3    2.40    1.90
  -4   3   3    0.40    1.90
  -4   3   3    3.30    3.30
  -4   3   3    0.80    1.40
  -4   3   3    1.60    2.10
  -4   3   3   -0.10    1.20
  -3  -3   3  123.99    9.10
  -3  -3   3  131.99   10.30
  -3  -3   3  123.39    9.30
  -3  -3   3  127.79   10.80
   3   3  -3  121.69    9.60
  -3   3   3  123.29   10.00
  -3   3   3  133.29   10.10
  -3   3   3  111.09   11.10
  -3   3   3  115.99   10.30
   3   3  -3  121.99    9.20
  -3   3   3  131.69    9.30
  -3   3   3  138.49    9.30
  -2  -3   3   42.90    3.80
  -2  -3   3   52.09    4.90
  -2  -3   3   45.30    4.30
   2  -3  -3   47.70    3.90
   2  -3  -3   45.00    3.60
  -2  -3   3   42.10    3.70
  -2  -3   3   45.00    4.30
  -2  -3   3   38.70    4.10
   2   3  -3   42.70    4.00
  -2   3   3   46.90    4.30
  -2   3   3   39.70    4.80
   2   3  -3   45.60    4.00
  -2   3   3   40.10    4.00
  -2   3   3   46.70    3.70
  -2   3   3   36.00    3.60
   2   3  -3   36.70    4.00
   1  -3  -3  270.67   18.70
  -1  -3   3  257.27   18.70
  -1  -3   3  268.97   19.00
  -1  -3   3  276.27   18.80
   1  -3  -3  244.28   18.50
  -1  -3   3  298.77   19.10
   1   3  -3  301.37   19.40
  -1   3   3  245.98   18.80
   1   3  -3  262.37   18.50
  -1   3   3  298.97   18.90
   0  -3   3  139.89    9.00
   0  -3  -3  122.09    9.20
   0  -3   3  126.79    9.10
   0  -3  -3  122.29    9.00
   0   3   3  133.19    9.30
   0   3   3  126.09    9.20
   0   3   3  122.49    9.40
   0   3  -3  120.49    8.90
   0   3  -3  135.99    9.30
   0   3   3  130.69    9.20
  -1  -3  -3  154.78   10.70
  -1  -3  -3  151.28   10.60
  -1  -3  -3  141.09   10.90
   1   3   3  145.09   10.60
   1   3   3  152.48   10.50
  -1   3  -3  157.28   10.50
  -1   3  -3  142.09   10.40
  -2  -3  -3  281.27   18.10
  -2  -3  -3  230.38   17.70
  -2  -3  -3  270.97   17.90
  -2   3  -3  238.58   17.40
   3  -3   3  445.26   30.50
   3  -3   3  405.66   29.90
   3  -3   3  406.46   29.30
  -3  -3  -3  464.55   30.30
   3  -3   3  373.56   29.30
   3  -3   3  439.96   30.50
  -3  -3  -3  423.66   29.00
  -3  -3  -3  382.26   29.30
   3   3   3  461.05   30.40
   3   3   3  445.36   30.40
   3   3   3  405.96   29.70
  -3   3  -3  370.36   28.40
   3   3   3  459.65   29.30
   4  -3   3   58.49    5.40
  -4  -3  -3   58.09    5.90
   4  -3   3   43.70    6.90
  -4  -3  -3   58.29    5.80
   4  -3   3   60.19    5.20
   4  -3   3   57.09    5.70
  -4  -3  -3   49.40    5.00
   4  -3   3   59.19    6.30
   4   3   3   61.79    6.30
   4   3   3   49.80    5.50
   4   3   3   47.30    5.40
   4   3   3   53.49    5.70
  -4   3  -3   52.19    4.70
   5  -3   3   21.60    3.20
   5  -3   3   26.00    3.10
  -5  -3  -3   23.20    2.90
  -5  -3  -3   22.70    2.90
   5  -3   3   21.80    3.00
  -5  -3  -3   21.10    2.90
   5  -3   3   20.90    2.80
  -5   3  -3   22.50    3.30
   5   3   3   22.00    2.80
  -5   3  -3   20.80    2.60
   5   3   3   22.40    4.10
   5   3   3   21.50    2.90
   6  -4  -3   16.80    3.00
  -6  -4   3   25.70    2.50
   6  -4  -3   21.00    2.50
   6  -4  -3   20.20    2.40
  -6   4   3   23.10    2.40
   6   4  -3   20.40    2.50
  -6   4   3   26.40    2.60
   5  -4  -3   12.20    2.30
   5  -4  -3    9.90    1.90
   5  -4  -3    8.20    2.10
   5  -4  -3    6.90    2.50
   5  -4  -3   11.30    2.60
  -5  -4   3    8.90    2.20
  -5  -4   3    9.80    1.90
   5  -4  -3    5.20    1.90
   5   4  -3   11.50    2.70
  -5   4   3   10.90    1.90
  -5   4   3    8.10    1.80
  -5   4   3    8.90    1.70
  -4  -4   3    2.80    2.30
  -4  -4   3   -0.70    1.30
  -4  -4   3    0.30    1.50
  -4  -4   3   -1.30    2.20
   4  -4  -3    1.00    1.80
   4  -4  -3   -0.60    2.00
  -4  -4   3   -1.80    1.50
  -4   4   3    1.90    1.40
  -4   4   3    0.00    1.00
   4   4  -3    2.60    2.30
  -4   4   3    0.60    1.50
  -4   4   3   -2.90    2.00
  -4   4   3   -4.30    3.00
  -4   4   3    1.20    1.60
  -3  -4   3    0.70    2.10
  -3  -4   3    3.20    2.70
  -3  -4   3    0.60    1.30
   3  -4  -3   -2.80    2.80
  -3  -4   3    0.70    1.30
  -3  -4   3    1.50    1.40
  -3   4   3   -0.40    1.40
  -3   4   3    0.20    1.50
   3   4  -3   -0.90    1.20
  -3   4   3   -1.30    3.80
   3   4  -3   -2.80    2.50
  -3   4   3    0.70    1.70
  -3   4   3   -1.20    1.00
   3   4  -3    2.00    1.80
  -2  -4   3    6.10    1.50
  -2  -4   3    2.70    1.40
   2  -4  -3    5.80    1.50
  -2  -4   3    4.30    2.50
  -2  -4   3    5.60    1.80
  -2  -4   3    4.40    1.50
  -2  -4   3    4.70    1.70
  -2  -4   3    6.90    1.80
   2  -4  -3    5.00    1.10
   2   4  -3    7.40    1.60
   2   4  -3    4.90    1.80
  -2   4   3    4.40    1.80
  -2   4   3    7.20    1.70
  -2   4   3    4.80    1.50
  -2   4   3    5.60    2.30
   1  -4  -3   53.19    4.40
  -1  -4   3   53.89    4.60
  -1  -4   3   53.09    4.60
  -1  -4   3   50.39    4.70
  -1   4   3   59.89    4.70
   1   4  -3   50.89    4.60
   1   4  -3   53.09    4.40
  -1   4   3   56.79    4.30
  -1   4   3   50.69    5.50
  -1   4   3   53.09    4.50
   0  -4  -3    5.00    1.10
   0  -4  -3    5.80    1.50
   0  -4   3    5.90    1.10
   0  -4   3    4.60    1.10
   0   4  -3    4.50    1.00
   0   4   3    4.50    1.30
   0   4   3    5.70    1.80
   0   4   3    4.40    1.20
   0   4  -3    5.90    1.20
   0   4   3    2.50    1.20
  -1  -4  -3    2.20    1.10
  -1  -4  -3    0.20    1.50
  -1  -4  -3    0.20    1.10
   1   4   3    1.20    0.90
   1   4   3    0.80    0.60
  -1   4  -3    2.40    1.00
  -1   4  -3    2.90    1.20
   1   4   3    0.90    1.40
  -1   4  -3    1.70    1.50
  -2  -4  -3  754.52   47.00
  -2  -4  -3  726.03   47.50
  -2  -4  -3  659.93   47.30
  -2   4  -3  653.53   46.30
  -3  -4  -3  115.99   10.30
   3  -4   3  117.39   10.40
   3  -4   3  137.59   10.30
   3  -4   3  144.19   11.60
   3  -4   3  123.99   10.10
   3  -4   3  128.39   11.60
   3   4   3  119.09   10.50
   3   4   3  139.39   11.30
   3   4   3  148.49   11.50
  -3   4  -3  144.49    9.60
   3   4   3  117.89   10.40
  -4  -4  -3  654.83   46.00
   4  -4   3  738.23   47.20
   4  -4   3  723.73   46.20
  -4  -4  -3  647.44   45.70
  -4  -4  -3  679.53   45.50
  -4  -4  -3  629.64   45.60
   4  -4   3  631.34   46.00
   4  -4   3  736.33   46.10
   4  -4   3  686.83   45.40
   4   4   3  652.83   45.60
   4   4   3  627.94   46.00
   4   4   3  680.93   46.90
   4   4   3  615.34   46.10
  -4   4  -3  729.13   45.70
  -5  -4  -3   12.40    1.90
   5  -4   3   10.30    2.00
  -5  -4  -3    6.30    1.70
  -5  -4  -3   10.60    1.90
   5  -4   3    9.10    1.70
   5  -4   3   10.80    2.40
   5   4   3    3.70    3.60
   5   4   3    8.50    1.70
   6  -5  -3    8.30    1.70
   6  -5  -3    5.90    1.40
   6  -5  -3    2.30    2.10
   6  -5  -3    9.60    1.80
   6  -5  -3    8.50    1.50
   6   5  -3    6.00    1.40
   6   5  -3    7.30    1.30
   5  -5  -3   -0.20    2.50
  -5  -5   3    0.80    1.40
  -5  -5   3    1.90    1.30
   5  -5  -3   -0.20    1.60
  -5  -5   3   10.50    4.70
   5  -5  -3    1.30    1.20
  -5  -5   3    1.30    1.50
   5  -5  -3    4.90    1.90
   5  -5  -3    4.40    2.00
   5  -5  -3    2.80    1.70
   5   5  -3    0.00    1.90
  -5   5   3    1.70    1.30
  -5   5   3   -1.20    1.40
  -5   5   3    2.60    1.10
  -4  -5   3   11.90    2.80
   4  -5  -3    9.70    2.20
  -4  -5   3   11.60    3.30
  -4  -5   3   13.00    3.50
  -4   5   3   11.40    2.20
  -4   5   3   14.20    3.40
   4   5  -3   14.90    3.20
  -4   5   3   11.10    4.40
  -4   5   3   12.90    2.80
  -4   5   3   10.00    2.10
  -3  -5   3   29.70    4.90
  -3  -5   3   26.10    3.00
   3  -5  -3   30.80    4.30
   3  -5  -3   29.30    4.30
  -3  -5   3   24.40    3.00
  -3  -5   3   27.00    3.90
  -3  -5   3   27.80    3.80
  -3  -5   3   26.50    3.50
  -3  -5   3   28.00    3.10
   3   5  -3   24.20    4.00
  -3   5   3   27.90    4.30
   3   5  -3   28.90    3.70
  -3   5   3   32.60    3.80
  -3   5   3   22.80    5.50
  -3   5   3   28.80    3.40
  -3   5   3   27.70    2.90
  -3   5   3   27.10    3.20
   3   5  -3   29.60    3.20
  -2  -5   3    1.00    1.50
  -2  -5   3    0.40    1.20
  -2  -5   3    0.50    1.20
  -2  -5   3    2.20    1.80
   2  -5  -3   -0.10    0.70
  -2  -5   3    0.00    1.10
   2  -5  -3    2.70    1.30
  -2  -5   3   -2.30    1.40
  -2   5   3   -0.40    0.90
   2   5  -3    1.30    1.80
   2   5  -3    0.40    1.20
   2   5  -3    0.60    1.20
  -2   5   3   -1.20    0.80
   2   5  -3    1.50    1.60
  -2   5   3    1.20    1.20
  -2   5   3    3.10    2.40
  -1  -5   3  450.85   32.60
  -1  -5   3  468.75   32.50
  -1  -5   3  519.55   32.80
   1  -5  -3  461.35   32.30
  -1  -5   3  526.85   32.50
   1  -5  -3  477.35   32.20
   1   5  -3  475.95   32.30
  -1   5   3  491.75   32.60
  -1   5   3  468.25   33.10
   0  -5  -3   14.10    1.80
   0  -5  -3   18.30    2.20
   0   5   3   15.50    2.40
   0   5   3   15.70    2.10
   0   5  -3   15.60    1.90
   0   5   3   16.50    2.00
   0   5  -3   13.60    1.70
  -1  -5  -3   75.69    5.90
  -1  -5  -3   65.09    5.60
   1   5   3   69.69    5.60
  -1   5  -3   75.49    5.40
   1   5   3   76.99    5.80
   1   5   3   76.19    5.30
   1   5   3   60.39    5.60
  -2  -5  -3    1.90    1.80
  -2  -5  -3   -0.20    1.20
  -2  -5  -3    2.30    1.50
   2   5   3    0.60    1.70
  -2   5  -3    0.00    1.20
   3  -5   3   18.10    3.30
   3  -5   3   19.60    4.10
  -3  -5  -3   17.40    2.90
   3  -5   3   18.30    4.40
   3  -5   3   15.60    2.70
  -3  -5  -3   16.80    3.20
  -3  -5  -3   16.60    2.50
  -3  -5  -3   10.20    3.70
   3  -5   3   19.20    3.50
   3  -5   3   15.10    3.00
   3   5   3   14.90    3.30
  -3   5  -3   21.30    2.60
   3   5   3   17.40    3.30
   3   5   3   23.50    3.70
   3   5   3   18.20    3.80
  -4  -5  -3    5.60    2.70
  -4  -5  -3    1.40    2.10
  -4  -5  -3    5.10    1.80
   4  -5   3   10.10    2.00
  -4  -5  -3    4.70    2.90
   4  -5   3    2.10    3.10
   4  -5   3    8.50    3.10
   4  -5   3    5.20    2.10
   4  -5   3    4.70    3.20
  -4  -5  -3    5.50    2.10
   4  -5   3    6.70    2.50
   4  -5   3    6.80    1.90
   4   5   3    4.20    2.10
   4   5   3    7.70    2.40
   4   5   3    8.00    2.20
   4   5   3    4.80    2.00
   5  -5   3    7.10    1.60
  -5  -5  -3    8.60    1.80
  -5  -5  -3    5.40    1.40
   5  -5   3    4.00    1.40
  -5  -5  -3    6.30    1.50
   5  -5   3    5.50    2.00
   5  -5   3    7.50    1.70
   5   5   3    2.40    3.90
   6  -6  -3    6.60    1.30
   6  -6  -3    2.30    1.50
   6  -6  -3    5.00    1.60
  -6  -6   3    8.90    2.00
   6  -6  -3    4.70    1.10
   6  -6  -3    4.70    1.80
  -6   6   3    7.30    1.50
   6   6  -3    4.90    1.50
   5  -6  -3    0.70    2.10
   5  -6  -3    4.30    1.90
  -5  -6   3    3.30    1.70
   5  -6  -3    3.70    3.00
  -5  -6   3    2.70    4.20
   5  -6  -3    3.80    1.70
  -5  -6   3    0.70    1.00
   5  -6  -3    2.00    1.20
   5  -6  -3    2.60    1.70
   5  -6  -3    1.40    1.60
  -5  -6   3    1.50    1.20
  -5   6   3    3.90    1.40
  -5   6   3    0.30    1.20
  -5   6   3    2.00    1.30
   4  -6  -3   12.60    3.40
  -4  -6   3   15.20    2.50
  -4  -6   3   12.10    4.50
  -4  -6   3   10.70    2.30
   4  -6  -3   12.90    3.10
   4  -6  -3   14.40    2.90
  -4  -6   3   12.30    3.30
  -4  -6   3   10.40    2.70
  -4  -6   3   12.30    2.10
  -4   6   3    8.40    2.90
  -4   6   3    9.70    2.90
  -4   6   3   10.70    2.10
  -4   6   3    8.30    2.00
  -3  -6   3   21.30    3.40
   3  -6  -3   27.10    4.80
   3  -6  -3   23.60    4.50
  -3  -6   3   26.40    4.20
  -3  -6   3   18.30    2.90
  -3  -6   3   17.60    3.20
  -3  -6   3   21.80    3.50
  -3  -6   3   12.90    3.00
  -3  -6   3   19.20    2.40
  -3  -6   3   18.10    3.40
  -3   6   3   20.60    2.40
  -3   6   3   20.50    5.50
  -3   6   3   22.40    3.20
   3   6  -3   16.80    3.10
   3   6  -3   13.40    3.10
   3   6  -3   17.40    3.50
  -3   6   3   14.60    3.30
   3   6  -3   18.30    2.90
   3   6  -3   15.80    4.30
  -2  -6   3  349.67   23.40
  -2  -6   3  306.97   23.40
   2  -6  -3  368.36   22.60
  -2  -6   3  323.17   23.20
  -2  -6   3  326.27   22.40
  -2  -6   3  368.56   23.30
  -2  -6   3  337.97   22.60
  -2   6   3  323.67   23.80
  -2   6   3  371.36   23.40
  -2   6   3  313.37   22.70
  -2   6   3  336.07   23.20
   2   6  -3  360.66   23.00
  -2   6   3  310.87   23.30
   2   6  -3  286.77   23.00
   2   6  -3  306.07   22.90
   1  -6  -3  101.59    8.10
  -1  -6   3  117.69    8.40
  -1  -6   3  113.69    8.40
   1  -6  -3  115.89    7.90
  -1  -6   3  111.59    8.30
  -1  -6   3  111.69    8.10
  -1   6   3   98.29    8.40
  -1   6   3   98.49    8.70
  -1   6   3  120.69    8.50
  -1   6   3  118.49    8.10
   0  -6  -3  667.23   44.50
   0  -6   3  662.53   44.30
   0   6   3  668.73   44.60
   0   6   3  684.03   44.70
   0   6   3  597.14   44.80
   0   6  -3  640.24   44.20
   0   6   3  723.83   44.50
   0   6   3  682.23   44.70
  -1  -6  -3 1149.98   75.79
   1   6   3 1116.19   75.49
   1   6   3 1191.28   75.89
   1   6   3 1109.69   75.79
  -2  -6  -3    1.70    2.60
   2   6   3    6.40    1.80
  -3  -6  -3  209.68   17.10
   3  -6   3  245.38   17.20
  -3  -6  -3  251.57   17.30
   3  -6   3  263.67   18.50
   3  -6   3  240.58   18.20
   3  -6   3  253.47   18.70
   3  -6   3  238.18   17.50
   3  -6   3  259.37   18.90
   3   6   3  212.38   18.00
   3   6   3  230.08   17.60
   3   6   3  239.48   17.30
   3   6   3  265.97   18.20
   3   6   3  212.88   17.50
   4  -6   3   75.79    6.60
   4  -6   3   62.89    6.50
  -4  -6  -3   64.39    6.70
   4  -6   3   70.79    5.90
  -4  -6  -3   60.09    6.10
   4  -6   3   73.19    7.20
   4  -6   3   73.69    6.20
   4  -6   3   63.59    6.70
   4  -6   3   70.19    7.00
  -4  -6  -3   72.79    6.00
   4   6   3   57.39    6.30
   4   6   3   67.39    6.80
   4   6   3   65.69    5.90
  -5  -6  -3   11.70    2.00
   5  -6   3    9.30    2.30
   5  -6   3   14.60    2.10
  -5  -6  -3   13.00    2.20
  -5  -6  -3   12.50    2.10
   5  -6   3   15.50    2.50
   5   6   3    8.40    1.90
   5   6   3    4.90    4.40
   6  -7  -3    6.70    1.70
   6  -7  -3    6.40    1.20
   6  -7  -3    7.90    1.30
   6   7  -3    8.00    1.60
   5  -7  -3    0.50    1.70
   5  -7  -3    1.60    1.70
  -5  -7   3    3.90    3.80
   5  -7  -3   -2.80    1.20
  -5  -7   3    0.10    1.10
   5  -7  -3   -1.60    3.10
   5  -7  -3   -1.80    1.20
  -5  -7   3   -0.20    1.50
   5  -7  -3   -0.60    1.40
   5   7  -3   -2.00    1.70
  -5   7   3    0.20    1.10
  -5   7   3    0.90    1.30
  -4  -7   3   30.70    3.50
   4  -7  -3   34.20    4.60
  -4  -7   3   34.40    3.70
   4  -7  -3   25.80    4.50
   4  -7  -3   33.20    4.40
   4  -7  -3   37.60    4.00
  -4  -7   3   39.30    4.80
  -4  -7   3   39.20    4.80
   4  -7  -3   33.00    4.70
   4   7  -3   39.60    5.00
  -4   7   3   31.50    4.60
  -4   7   3   32.30    4.80
  -4   7   3   30.40    3.40
   4   7  -3   29.00    3.60
  -3  -7   3   21.20    2.90
  -3  -7   3   29.30    4.70
  -3  -7   3   21.30    3.90
  -3  -7   3   24.70    3.60
  -3  -7   3   20.80    3.60
  -3  -7   3   29.80    4.10
   3  -7  -3   26.00    5.60
  -3  -7   3   25.50    3.70
  -3  -7   3   31.20    3.90
   3  -7  -3   27.10    4.00
  -3   7   3   27.20    3.50
  -3   7   3   27.80    2.90
  -3   7   3   25.30    3.40
  -3   7   3   29.10    3.30
  -3   7   3   35.60    6.90
   3   7  -3   20.80    4.20
   3   7  -3   26.20    3.70
  -2  -7   3  158.88   12.90
   2  -7  -3  185.58   12.20
  -2  -7   3  177.98   12.30
  -2  -7   3  196.28   13.00
  -2  -7   3  159.78   12.10
  -2  -7   3  173.48   12.70
  -2  -7   3  180.78   13.10
  -2  -7   3  152.28   13.10
  -2   7   3  180.18   12.90
  -2   7   3  174.78   12.90
  -2   7   3  193.68   12.50
   2   7  -3  160.38   12.90
  -2   7   3  185.18   12.30
   2   7  -3  172.68   12.70
  -2   7   3  165.68   13.20
  -2   7   3  171.18   13.90
   1  -7  -3   78.89    5.80
  -1  -7   3   76.49    6.20
  -1  -7   3   85.59    6.40
   1  -7  -3   70.89    5.90
  -1  -7   3   87.19    6.40
  -1  -7   3   69.29    5.80
  -1   7   3   83.89    6.50
  -1   7   3   79.99    6.00
   1   7  -3   75.69    6.10
  -1   7   3   79.39    6.30
  -1   7   3   72.89    6.90
   0  -7  -3  159.08   11.20
   0  -7   3  158.08   11.20
   0  -7  -3  149.09   11.40
   0   7   3  162.58   12.00
   0   7  -3  144.99   11.10
   0   7   3  159.98   11.70
   0   7   3  174.28   11.70
   0   7  -3  173.08   12.10
   0   7   3  165.98   11.60
  -1  -7  -3  349.96   22.70
  -1  -7  -3  299.07   22.40
  -1  -7  -3  301.17   22.40
  -1  -7  -3  313.07   22.70
   1   7   3  324.27   22.60
   1   7   3  360.46   22.90
   1   7   3  336.27   22.40
  -1   7  -3  341.37   22.10
  -2  -7  -3   33.60    3.90
  -2  -7  -3   35.80    4.00
  -2  -7  -3   38.90    4.30
  -2  -7  -3   44.40    4.90
   2   7   3   38.70    3.90
   2   7   3   35.50    3.10
  -2   7  -3   39.20    3.70
   3  -7   3    3.90    2.20
  -3  -7  -3   -2.50    4.50
   3  -7   3    3.80    2.90
   3  -7   3   -0.50    1.60
   3  -7   3   -9.90    4.80
   3  -7   3    3.30    2.30
  -3  -7  -3    3.30    2.20
  -3  -7  -3   -1.10    1.70
  -3  -7  -3   -1.10    2.10
   3  -7   3   -0.70    3.10
   3  -7   3   -0.30    2.10
  -3  -7  -3   -1.40    1.20
   3   7   3   -0.90    2.30
   3   7   3    0.30    1.90
   3   7   3   -0.60    2.10
   4  -7   3  438.06   28.70
   4  -7   3  443.06   29.30
  -4  -7  -3  396.56   29.30
   4  -7   3  427.26   29.00
  -4  -7  -3  369.66   28.70
   4  -7   3  441.46   30.40
   4  -7   3  476.35   30.60
   4  -7   3  401.56   29.50
  -4  -7  -3  384.96   28.90
   4   7   3  398.16   29.80
   4   7   3  440.66   28.70
   5  -7   3   84.99    7.10
   5  -7   3   87.59    6.50
  -5  -7  -3   89.09    6.30
  -5  -7  -3   71.99    6.40
  -5  -7  -3   83.69    6.50
   5  -7   3   69.69    6.10
   5   7   3   74.29    8.30
   6  -8  -3   12.00    1.90
   6  -8  -3   12.90    2.20
   6  -8  -3   14.70    2.00
   6  -8  -3   19.00    2.30
   6   8  -3   14.30    1.90
   5  -8  -3   -0.70    1.70
   5  -8  -3    1.80    3.80
   5  -8  -3   -0.30    1.20
   5  -8  -3    1.50    1.50
  -5  -8   3   -0.60    1.70
  -5  -8   3   -0.70    1.00
   5  -8  -3    1.90    1.30
   5  -8  -3   -2.70    1.80
   5   8  -3    4.00    1.90
  -5   8   3    0.60    1.30
   5   8  -3   -0.50    1.50
  -5   8   3   -0.10    1.00
  -4  -8   3   60.29    6.60
   4  -8  -3   55.89    6.10
   4  -8  -3   59.59    6.10
  -4  -8   3   46.30    6.50
   4  -8  -3   58.79    5.60
  -4  -8   3   64.79    5.10
   4  -8  -3   51.99    5.20
  -4  -8   3   60.39    6.60
  -4  -8   3   47.20    6.90
   4  -8  -3   64.29    6.30
  -4  -8   3   59.29    5.40
   4   8  -3   60.59    6.40
   4   8  -3   65.69    6.60
  -4   8   3   53.79    5.90
   4   8  -3   63.29    5.30
   3  -8  -3   33.90    5.10
  -3  -8   3   33.40    4.90
  -3  -8   3   34.80    3.80
  -3  -8   3   44.80    5.00
   3  -8  -3   37.40    5.10
   3  -8  -3   37.00    4.80
  -3  -8   3   47.30    4.80
  -3  -8   3   39.90    5.10
  -3  -8   3   44.90    4.00
   3  -8  -3   43.40    5.20
   3  -8  -3   39.60    4.70
   3   8  -3   44.40    5.00
  -3   8   3   44.30    4.60
  -3   8   3   31.70    8.20
   3   8  -3   48.20    4.60
   3   8  -3   47.60    5.30
   3   8  -3   48.50    6.00
   3   8  -3   47.00    5.20
  -3   8   3   50.39    6.10
  -2  -8   3  807.02   58.49
  -2  -8   3  941.01   58.49
  -2  -8   3  868.71   58.69
   2  -8  -3  932.81   57.59
  -2  -8   3  871.01   58.19
  -2  -8   3  849.32   57.79
  -2  -8   3  798.92   57.59
  -2  -8   3  860.71   58.29
  -2   8   3  945.21   58.79
  -2   8   3  837.62   57.79
  -2   8   3  913.41   58.59
   2   8  -3  911.71   58.39
  -2   8   3  930.71   58.09
   2   8  -3  854.21   58.29
  -2   8   3  842.22   59.39
   2   8  -3  801.02   58.39
  -2   8   3  839.92   58.79
  -1  -8   3  546.15   34.10
   1  -8  -3  504.85   33.80
  -1  -8   3  531.45   34.10
   1  -8  -3  542.65   33.60
  -1  -8   3  509.65   33.60
  -1  -8   3  439.86   34.30
  -1  -8   3  499.85   34.10
  -1   8   3  492.55   34.80
  -1   8   3  521.45   34.20
   1   8  -3  462.25   34.10
   1   8  -3  546.25   34.20
   1   8  -3  478.45   33.90
  -1   8   3  491.85   33.80
   1   8  -3  471.85   33.90
   0  -8  -3   88.69    6.70
   0  -8  -3   84.69    6.90
   0  -8   3   85.29    6.70
   0   8   3   96.99    7.20
   0   8   3   81.89    7.40
   0   8  -3   98.49    6.90
   0   8   3   97.19    7.40
   0   8   3  103.79    7.40
   0   8  -3   85.19    6.70
  -1  -8  -3  365.36   27.00
  -1  -8  -3  408.66   27.40
   1   8   3  359.36   27.10
   1   8   3  405.16   27.30
   1   8   3  434.86   27.10
   1   8   3  417.86   27.50
  -1   8  -3  388.26   26.60
  -2  -8  -3  209.08   13.80
  -2  -8  -3  192.38   13.90
  -2  -8  -3  188.38   14.30
  -2  -8  -3  180.18   13.40
  -2  -8  -3  175.58   13.60
   2   8   3  177.68   13.70
  -2   8  -3  189.78   13.30
   2   8   3  181.58   15.00
  -3  -8  -3  400.46   26.40
  -3  -8  -3  367.26   26.10
   3  -8   3  377.06   27.40
   3  -8   3  367.66   26.30
   3  -8   3  412.46   27.80
  -3  -8  -3  383.16   26.00
  -3  -8  -3  392.26   26.80
   3  -8   3  385.46   25.90
   3  -8   3  395.56   26.20
   3  -8   3  352.96   26.20
   3  -8   3  374.36   26.40
   3  -8   3  364.06   26.20
  -3  -8  -3  352.46   26.50
   3  -8   3  389.56   27.80
   3   8   3  326.07   26.70
   3   8   3  368.96   26.40
   3   8   3  384.86   26.80
  -4  -8  -3   38.40    4.10
   4  -8   3   34.50    4.70
   4  -8   3   41.10    4.20
   4  -8   3   33.10    5.10
  -4  -8  -3   39.40    4.20
   4  -8   3   42.00    4.70
  -4  -8  -3   40.10    4.20
   4  -8   3   32.30    4.60
  -4  -8  -3   35.10    4.80
   4  -8   3   37.10    4.00
   4  -8   3   34.70    4.70
   4  -8   3   38.10    3.90
   4   8   3   41.50    4.10
   4   8   3   30.40    4.40
   5  -8   3   -0.40    1.30
   5  -8   3    0.80    1.00
   5  -8   3    2.00    1.10
  -5  -8  -3   -0.40    1.30
  -5  -8  -3   -1.60    1.50
   5  -8   3   -0.40    1.10
   5   8   3   -1.40    2.80
   5   8   3    1.70    1.10
   5   8   3    2.90    1.20
   5   8   3    0.40    1.40
   5  -9  -3    4.00    4.40
  -5  -9   3    7.10    1.80
  -5  -9   3    6.40    1.30
   5  -9  -3    4.90    1.40
   5  -9  -3    3.50    2.00
   5  -9  -3    5.20    1.70
  -5  -9   3    5.50    1.60
   5  -9  -3    2.20    1.60
   5  -9  -3    7.00    2.60
  -5   9   3    6.50    1.60
  -5   9   3    3.00    1.40
   5   9  -3    9.40    2.40
   5   9  -3    5.70    1.70
   4  -9  -3   56.99    5.40
   4  -9  -3   49.70    5.60
  -4  -9   3   55.99    4.70
   4  -9  -3   52.39    4.80
  -4  -9   3   55.29    5.90
   4  -9  -3   56.89    7.30
   4  -9  -3   56.59    5.50
  -4  -9   3   50.89    7.70
  -4  -9   3   55.69    7.00
   4  -9  -3   44.20    5.30
  -4  -9   3   45.80    4.70
  -4  -9   3   49.00    4.40
   4   9  -3   53.89    6.10
   4   9  -3   53.39    5.00
  -4   9   3   43.30    4.60
   4   9  -3   47.00    5.70
  -4   9   3   50.59    5.80
  -4   9   3   46.10    4.50
  -4   9   3   46.80    4.70
  -4   9   3   53.79    5.50
  -4   9   3   33.20    8.20
   3  -9  -3    2.60    2.80
   3  -9  -3    7.90    2.70
  -3  -9   3    0.80    1.50
  -3  -9   3    3.40    1.40
  -3  -9   3    2.60    1.20
   3  -9  -3    4.80    2.00
  -3  -9   3    1.50    1.50
   3  -9  -3    0.90    2.20
  -3  -9   3    0.10    2.10
  -3  -9   3    0.80    1.50
  -3  -9   3    3.00    2.10
   3  -9  -3    0.10    2.60
  -3  -9   3   -0.30    2.50
   3   9  -3    3.00    2.30
   3   9  -3    6.00    1.90
   3   9  -3   -1.10    3.10
  -3   9   3    8.60    2.70
  -3   9   3    1.60    1.60
   3   9  -3   -0.50    2.00
  -3   9   3   -0.20    1.40
  -3   9   3    2.30    1.20
  -2  -9   3   41.10    4.30
   2  -9  -3   42.50    3.20
  -2  -9   3   40.80    4.40
  -2  -9   3   40.20    4.60
  -2  -9   3   37.50    4.10
  -2  -9   3   39.80    4.00
  -2  -9   3   32.50    4.30
  -2   9   3   41.70    3.60
   2   9  -3   35.30    4.00
  -2   9   3   45.20    3.90
  -2   9   3   42.00    6.00
   2   9  -3   31.10    4.00
   2   9  -3   37.20    4.10
  -2   9   3   45.90    4.20
  -1  -9   3 1162.88   80.49
  -1  -9   3 1268.37   79.99
   1  -9  -3 1264.57   79.49
   1  -9  -3 1242.48   79.79
  -1  -9   3 1088.79   79.39
  -1  -9   3 1235.28   80.69
  -1   9   3 1223.78   80.29
   1   9  -3 1351.86   80.39
  -1   9   3 1343.67   80.59
  -1   9   3 1072.19   80.29
   1   9  -3 1195.28   79.99
   1   9  -3 1156.38   80.29
  -1   9   3 1070.29   80.69
   0  -9  -3   54.69    4.70
   0  -9  -3   58.99    4.50
   0  -9   3   50.79    4.40
   0  -9  -3   52.29    4.80
   0   9   3   46.80    5.20
   0   9  -3   55.79    4.60
   0   9  -3   52.39    4.60
   0   9   3   58.59    4.70
   0   9   3   64.79    5.10
   0   9   3   60.09    5.20
   0   9   3   61.29    5.00
  -1  -9  -3   40.50    4.20
  -1  -9  -3   42.00    3.80
  -1  -9  -3   42.90    3.90
  -1  -9  -3   34.00    3.80
  -1  -9  -3   40.30    4.10
   1   9   3   42.80    4.40
   1   9   3   48.00    4.50
  -1   9  -3   35.20    3.40
   1   9   3   46.50    4.30
   1   9   3   42.20    4.00
   2  -9   3  534.75   40.40
   2  -9   3  588.44   40.40
  -2  -9  -3  593.84   38.80
  -2  -9  -3  604.14   39.40
  -2  -9  -3  592.54   39.00
  -2  -9  -3  613.44   39.20
   2   9   3  524.35   39.00
   2   9   3  592.84   38.70
   2   9   3  547.35   39.60
   2   9   3  537.85   39.20
   3  -9   3  147.19   11.40
  -3  -9  -3  124.59   11.40
  -3  -9  -3  137.69   11.40
   3  -9   3  139.89   11.20
   3  -9   3  154.28   12.30
   3  -9   3  137.19   10.80
  -3  -9  -3  150.78   10.90
   3  -9   3  148.99   11.40
   3  -9   3  149.39   11.00
   3  -9   3  141.79   12.20
   3  -9   3  144.89   12.50
  -3  -9  -3  155.58   11.10
  -3  -9  -3  140.69   11.50
  -3  -9  -3  151.88   11.20
   3  -9   3  146.09   11.30
   3   9   3  126.69   11.50
   3   9   3  142.39   11.50
   3   9   3  160.58   12.20
  -4  -9  -3   11.50    2.20
  -4  -9  -3    8.00    2.70
  -4  -9  -3    5.40    2.10
   4  -9   3   10.70    1.80
  -4  -9  -3    5.00    2.10
  -4  -9  -3    8.80    1.70
   4  -9   3   12.20    3.20
   4  -9   3    6.50    2.60
   4  -9   3    9.20    2.60
   4  -9   3   12.00    2.20
   4  -9   3    6.80    1.70
   4  -9   3    7.20    2.00
   4   9   3   10.00    2.30
   4   9   3   14.00    3.40
   5  -9   3   31.70    4.00
   5  -9   3   27.90    2.80
  -5  -9  -3   25.80    2.70
   5  -9   3   25.20    2.60
  -5  -9  -3   25.80    2.90
   5   9   3   25.20    3.00
   5   9   3   16.30    4.10
   5   9   3   21.50    2.70
  -5 -10   3    8.10    4.40
   5 -10  -3    7.00    1.80
   5 -10  -3   10.30    3.00
   5 -10  -3    9.50    1.70
  -5 -10   3    5.70    1.70
   5 -10  -3   11.20    2.20
   5 -10  -3   13.70    2.40
   5 -10  -3    6.30    4.50
  -5 -10   3   12.00    2.60
  -5  10   3    9.40    1.90
   5  10  -3    5.60    2.20
  -5  10   3    6.50    1.80
   5  10  -3   13.90    2.70
  -5  10   3   11.30    2.00
  -4 -10   3   94.89    8.30
  -4 -10   3   78.19    7.10
   4 -10  -3   88.09    7.30
  -4 -10   3   86.39    8.90
  -4 -10   3   89.69    6.80
   4 -10  -3   89.09    7.70
   4 -10  -3   84.29    7.90
   4 -10  -3   89.39    7.90
   4 -10  -3   93.79    7.10
   4 -10  -3   97.59    9.00
  -4  10   3   77.19    7.00
  -4  10   3   88.99    7.00
   4  10  -3   77.39    7.40
   4  10  -3   83.59    8.00
  -3 -10   3   16.50    3.00
   3 -10  -3   21.10    3.40
  -3 -10   3   19.70    3.20
  -3 -10   3   17.00    2.50
  -3 -10   3   15.10    2.70
  -3 -10   3   21.30    3.80
   3 -10  -3   20.10    4.40
   3 -10  -3   16.90    3.30
  -3 -10   3   23.20    3.40
  -3 -10   3   18.10    2.60
   3 -10  -3   17.10    2.70
   3 -10  -3   25.00    3.50
  -3  10   3   14.20    2.80
   3  10  -3   14.20    3.40
   3  10  -3   20.00    3.60
  -3  10   3   11.00    3.90
  -3  10   3   20.60    2.40
   3  10  -3   16.90    3.20
   3  10  -3   19.90    3.20
  -3  10   3   19.00    2.90
   3  10  -3   15.30    3.60
  -3  10   3   23.40    3.30
  -2 -10   3   12.90    2.40
  -2 -10   3   13.10    2.50
  -2 -10   3   13.50    2.70
  -2 -10   3   13.10    3.30
  -2 -10   3   21.00    3.30
  -2 -10   3   14.20    2.30
   2  10  -3   14.40    3.10
  -2  10   3   14.30    2.10
   2  10  -3   15.10    2.50
  -2  10   3   12.30    3.20
  -2  10   3   18.30    4.80
   2  10  -3   13.90    2.40
  -2  10   3   17.90    2.70
   2  10  -3   16.00    2.70
  -2  10   3   17.70    2.70
  -1 -10   3    1.50    1.90
  -1 -10   3    3.80    1.60
  -1 -10   3   -0.60    1.50
   1 -10  -3    2.90    0.90
  -1 -10   3    0.60    1.30
   1 -10  -3    0.80    1.40
   1  10  -3    0.90    1.30
  -1  10   3    1.40    1.10
   1  10  -3    1.70    1.50
  -1  10   3   -0.80    2.30
   1  10  -3    3.10    2.40
  -1  10   3    1.30    1.40
  -1  10   3    0.80    1.20
  -1  10   3    4.20    1.90
   1  10  -3    0.10    1.70
  -1  10   3    3.90    1.50
   0 -10  -3  376.86   26.80
   0 -10  -3  357.26   26.70
   0  10   3  401.76   27.80
   0  10  -3  409.06   26.80
   0  10   3  419.46   27.00
   0  10   3  390.96   27.30
   0  10   3  384.66   26.70
   0  10   3  415.16   27.30
  -1 -10  -3  588.84   38.90
  -1 -10  -3  624.94   39.10
  -1 -10  -3  559.34   38.60
  -1 -10  -3  575.24   38.50
  -1 -10  -3  605.74   38.80
   1  10   3  534.45   38.80
  -1  10  -3  531.15   38.20
   1  10   3  596.84   39.60
   1  10   3  536.75   39.60
  -2 -10  -3    3.00    2.40
   2 -10   3    4.80    2.40
   2 -10   3    5.30    2.50
   2 -10   3    0.60    3.10
  -2 -10  -3    3.60    1.80
  -2 -10  -3    7.70    1.80
   2 -10   3    6.80    2.80
  -2 -10  -3    6.60    2.10
   2  10   3   10.20    2.40
   2  10   3    7.20    2.30
   2  10   3    5.40    2.70
   3 -10   3  269.67   19.50
  -3 -10  -3  300.27   19.50
  -3 -10  -3  270.57   20.30
   3 -10   3  287.97   21.30
  -3 -10  -3  279.87   20.10
   3 -10   3  255.67   19.60
  -3 -10  -3  268.67   20.00
   3 -10   3  261.37   19.60
  -3 -10  -3  291.47   19.80
   3 -10   3  266.97   19.20
   3 -10   3  274.97   19.90
   3 -10   3  280.97   20.90
   3 -10   3  294.87   19.50
   3 -10   3  278.77   20.90
   3  10   3  262.77   20.10
   3  10   3  246.88   20.00
  -4 -10  -3   19.60    3.30
  -4 -10  -3   22.10    3.90
  -4 -10  -3   18.20    2.90
   4 -10   3   18.70    4.40
  -4 -10  -3   25.80    3.10
   4 -10   3   20.70    4.60
   4 -10   3   22.60    3.60
  -4 -10  -3   24.80    3.20
   4 -10   3   20.70    3.80
   4  10   3   14.00    4.00
   4  10   3   23.40    5.10
   5 -10   3    6.70    1.60
  -5 -10  -3    6.80    1.70
   5 -10   3    6.60    1.40
  -5 -10  -3    7.10    1.40
   5 -10   3    9.00    1.60
  -5 -10  -3    7.40    1.60
   5  10   3    5.30    1.50
   5  10   3    5.20    3.10
   5  10   3    5.30    1.50
   5 -11  -3    2.30    4.10
  -5 -11   3    1.30    0.90
   5 -11  -3    2.40    1.70
   5 -11  -3    2.30    1.20
   5 -11  -3    3.00    1.40
  -5 -11   3    4.30    1.90
   5 -11  -3    2.50    2.00
   5 -11  -3    2.50    1.20
  -5  11   3    4.20    1.50
  -5  11   3    2.50    1.60
  -5  11   3    1.10    1.10
   5  11  -3   -0.10    1.60
   4 -11  -3    4.40    2.10
   4 -11  -3    2.80    2.50
   4 -11  -3    2.20    4.10
   4 -11  -3    2.80    2.00
  -4 -11   3    3.40    2.70
   4 -11  -3    5.60    2.30
  -4 -11   3   -0.20    2.10
  -4 -11   3   -0.90    3.30
  -4 -11   3    1.80    1.60
  -4 -11   3    4.10    3.10
   4 -11  -3    3.30    1.50
  -4 -11   3    2.30    1.20
  -4 -11   3    3.00    3.90
   4 -11  -3    3.90    1.90
  -4  11   3    4.60    1.60
  -4  11   3    0.00    2.40
   4  11  -3   -1.30    2.30
   4  11  -3    2.30    2.30
  -4  11   3    2.00    1.70
  -4  11   3    4.20    2.00
   4  11  -3    3.80    2.80
   3 -11  -3  117.99    9.40
  -3 -11   3   98.59    8.20
  -3 -11   3  113.29    9.30
  -3 -11   3  109.39    9.80
  -3 -11   3  119.99    9.50
  -3 -11   3  102.79    9.80
   3 -11  -3  126.89    9.70
  -3 -11   3  116.89    8.50
   3 -11  -3   98.39    9.30
   3 -11  -3  120.19    9.50
   3 -11  -3   99.59    8.70
  -3  11   3  117.19    8.80
   3  11  -3  129.09   10.50
   3  11  -3   99.19    9.40
  -3  11   3  130.49   10.60
  -3  11   3  122.39    9.70
  -3  11   3  117.79    8.60
   3  11  -3  120.89    9.40
   3  11  -3  104.89    9.50
  -3  11   3  106.29    8.80
  -2 -11   3    0.90    1.60
   2 -11  -3    2.00    2.00
  -2 -11   3    1.20    2.00
   2 -11  -3    0.70    2.90
  -2 -11   3    1.90    1.60
   2 -11  -3    5.30    2.40
   2  11  -3    1.00    2.40
   2  11  -3    2.10    2.40
  -2  11   3    5.80    4.30
   2  11  -3    3.00    1.70
  -2  11   3    1.60    1.40
  -2  11   3    0.20    1.10
  -2  11   3    2.00    2.30
  -2  11   3    2.40    1.30
   2  11  -3    1.20    1.60
  -1 -11   3   45.30    4.40
  -1 -11   3   38.50    4.10
   1 -11  -3   45.20    3.50
  -1 -11   3   41.80    4.50
  -1 -11   3   47.90    4.00
  -1  11   3   47.70    4.10
   1  11  -3   47.60    4.50
   1  11  -3   49.60    4.40
  -1  11   3   36.50    4.80
   1  11  -3   43.50    4.70
   1  11  -3   48.50    5.10
  -1  11   3   36.60    4.50
  -1  11   3   48.30    4.50
  -1  11   3   49.99    4.20
  -1  11   3   45.10    5.40
   0 -11  -3   56.19    5.20
   0 -11  -3   49.60    5.60
   0 -11  -3   67.39    4.90
   0  11   3   58.79    5.50
   0  11   3   54.79    5.90
   0  11  -3   63.39    5.60
   0  11   3   67.49    5.60
   0  11  -3   68.19    5.20
   0  11   3   55.49    5.40
   0  11  -3   60.19    5.20
   0  11   3   64.69    5.80
  -1 -11  -3  273.77   18.30
  -1 -11  -3  248.68   18.30
  -1 -11  -3  274.17   18.60
   1  11   3  285.07   19.30
   1  11   3  241.88   19.30
   1  11   3  241.78   18.70
   1  11   3  263.77   18.90
  -2 -11  -3  150.58   12.00
  -2 -11  -3  148.39   11.80
   2 -11   3  165.98   13.00
  -2 -11  -3  150.28   12.30
  -2 -11  -3  158.28   11.50
   2 -11   3  156.58   11.90
  -2 -11  -3  156.48   11.60
  -2 -11  -3  152.18   11.40
  -2 -11  -3  151.48   11.20
   2 -11   3  163.98   13.90
   2 -11   3  144.19   12.90
   2 -11   3  153.48   11.70
   2  11   3  141.49   11.80
  -2  11  -3  148.99   10.70
   2  11   3  148.59   12.40
   2  11   3  155.88   12.30
   2  11   3  138.49   12.00
   2  11   3  164.08   11.70
   3 -11   3    0.20    1.90
  -3 -11  -3    0.60    1.50
  -3 -11  -3   -1.90    1.40
   3 -11   3    0.40    1.70
  -3 -11  -3    1.70    1.80
  -3 -11  -3   -0.10    1.50
   3 -11   3    0.00    2.00
   3  11   3    3.10    2.10
   3  11   3    6.40    3.20
   3  11   3    1.10    2.30
  -4 -11  -3    4.70    2.00
   4 -11   3    2.00    1.70
   4 -11   3    7.00    1.80
   4 -11   3    5.10    1.70
   4 -11   3    6.40    1.60
  -4 -11  -3    4.90    1.70
  -4 -11  -3    3.00    1.60
   4 -11   3    1.30    2.30
   4 -11   3    4.60    1.60
  -4 -11  -3    4.80    2.00
   4 -11   3    3.70    1.30
  -4 -11  -3    5.10    2.30
   4 -11   3    0.00    2.00
   4  11   3    7.70    3.20
   4  11   3    4.10    2.10
   4  11   3    3.20    2.00
   5 -11   3    8.20    1.40
  -5 -11  -3    8.40    1.80
   5 -11   3    8.40    1.80
   5 -11   3    7.30    2.00
   5 -11   3    9.00    1.60
  -5 -11  -3    9.40    1.50
   5 -11   3   12.00    2.00
  -5 -11  -3    2.60    3.10
   5  11   3    8.80    1.60
   5 -12  -3    2.10    2.60
   5 -12  -3    1.70    1.70
   5 -12  -3    4.90    2.90
  -5 -12   3    3.00    1.70
   5 -12  -3    4.00    1.30
   5 -12  -3    5.80    1.50
   5  12  -3    3.10    1.40
  -5  12   3    2.90    1.50
  -5  12   3    2.90    1.40
  -5  12   3    8.40    2.80
   5  12  -3    3.90    1.70
  -4 -12   3    4.20    1.90
   4 -12  -3    3.10    2.30
  -4 -12   3    5.50    2.80
   4 -12  -3    3.20    2.80
   4 -12  -3    6.60    2.00
   4 -12  -3    5.40    2.00
   4 -12  -3    5.70    2.20
  -4 -12   3    4.40    1.30
  -4 -12   3    7.90    3.90
   4 -12  -3    3.70    1.50
   4  12  -3    4.00    2.40
  -4  12   3    3.90    1.40
  -4  12   3    8.80    2.20
  -4  12   3    6.50    1.80
   3 -12  -3   18.20    3.20
   3 -12  -3   24.30    3.70
   3 -12  -3   19.10    3.30
  -3 -12   3   19.30    3.20
   3 -12  -3   21.30    3.20
   3 -12  -3   21.40    3.70
  -3 -12   3   14.60    2.70
   3 -12  -3   20.50    3.70
  -3 -12   3   20.30    3.30
  -3 -12   3   23.70    3.40
  -3 -12   3   17.50    2.40
   3  12  -3   22.60    4.10
   3  12  -3   19.80    3.30
  -3  12   3   26.40    3.40
  -3  12   3   20.90    2.60
  -3  12   3   18.40    3.60
   3  12  -3   25.20    4.40
  -3  12   3   19.50    4.40
  -2 -12   3    3.10    1.40
  -2 -12   3    5.50    2.50
  -2 -12   3   -0.10    1.70
  -2 -12   3    3.30    2.30
  -2 -12   3    6.50    1.90
  -2  12   3    1.60    2.60
   2  12  -3    6.00    2.40
  -2  12   3    2.70    1.60
  -2  12   3    4.20    1.50
   2  12  -3    3.00    1.60
  -2  12   3    7.90    2.00
  -2  12   3    3.20    1.20
   2  12  -3    4.40    1.60
   2  12  -3   -0.40    2.60
   1 -12  -3    3.90    1.60
  -1 -12   3    5.70    1.70
  -1 -12   3    2.40    1.60
  -1 -12   3    2.70    1.60
   1  12  -3    3.50    2.20
  -1  12   3    1.20    3.10
  -1  12   3    2.10    1.90
   1  12  -3    3.80    1.60
   1  12  -3    1.70    2.80
  -1  12   3    4.60    1.40
  -1  12   3    3.40    1.60
   1  12  -3    3.80    1.40
   0 -12  -3  224.08   14.50
   0 -12  -3  202.68   14.70
   0  12   3  205.18   15.40
   0  12   3  204.98   14.90
   0  12   3  192.68   14.70
   0  12  -3  224.98   14.90
   0  12   3  205.88   15.90
   0  12  -3  218.08   15.00
   0  12   3  198.68   15.20
  -1 -12  -3  144.49   10.10
  -1 -12  -3  122.09    9.90
  -1 -12  -3  123.99    9.60
  -1 -12  -3  134.69   10.10
  -1 -12  -3  131.59    9.50
   1  12   3  130.09   10.30
   1  12   3  110.19    9.80
  -1  12  -3  123.79    9.30
   1  12   3  141.19   10.70
   1  12   3  124.49   10.30
   2 -12   3  170.58   14.50
  -2 -12  -3  194.58   13.20
   2 -12   3  167.18   13.10
  -2 -12  -3  173.08   16.70
   2 -12   3  175.88   13.30
   2 -12   3  163.78   13.00
  -2 -12  -3  171.08   13.20
  -2 -12  -3  181.28   13.30
  -2 -12  -3  174.98   12.70
  -2 -12  -3  152.08   13.20
  -2 -12  -3  179.38   12.80
   2 -12   3  174.58   14.10
   2 -12   3  178.18   14.30
   2 -12   3  181.18   13.20
   2  12   3  157.68   13.30
   2  12   3  162.58   13.80
  -2  12  -3  180.48   12.20
   2  12   3  173.28   13.70
   2  12   3  193.38   13.30
  -3 -12  -3    4.90    1.70
   3 -12   3    6.30    2.50
  -3 -12  -3    7.90    2.70
   3 -12   3    4.60    2.40
   3 -12   3    6.00    2.10
   3 -12   3    8.00    2.70
  -3 -12  -3    1.00    3.00
   3 -12   3    5.70    2.00
   3 -12   3    5.30    2.30
  -3 -12  -3    6.00    2.00
   3 -12   3    3.80    1.80
   3 -12   3   10.10    2.40
   3  12   3    2.10    2.20
   3  12   3    6.20    2.40
   3  12   3    3.40    2.30
  -4 -12  -3   65.39    6.10
  -4 -12  -3   61.89    6.20
   4 -12   3   59.89    5.60
   4 -12   3   59.89    5.50
   4 -12   3   63.29    6.30
   4 -12   3   69.19    5.50
   4 -12   3   60.39    5.50
   4 -12   3   57.89    6.30
  -4 -12  -3   66.59    5.50
   4 -12   3   62.19    6.50
   4 -12   3   58.29    5.20
  -4 -12  -3   69.29    5.50
  -4 -12  -3   60.59    5.60
   4 -12   3   62.99    5.40
   4  12   3   62.39    6.00
   4  12   3   56.59    6.10
   5 -12   3    2.40    1.60
   5 -12   3    1.70    1.10
   5 -12   3    1.90    1.40
   5 -12   3    2.00    2.60
  -5 -12  -3    0.50    0.80
   5 -12   3   -0.10    1.70
  -5 -12  -3    2.00    0.90
   5  12   3    0.00    0.90
   5  12   3    1.90    1.30
   5 -13  -3    0.50    1.10
   5 -13  -3    2.10    2.20
   5 -13  -3    3.60    3.90
   5 -13  -3   -0.70    1.50
  -5 -13   3    0.10    0.90
   5 -13  -3   -0.60    1.00
  -5  13   3    2.10    1.50
   5  13  -3    1.00    1.50
  -5  13   3   -1.10    1.20
  -5  13   3   -0.20    1.00
  -4 -13   3   -3.20    2.60
  -4 -13   3   -0.90    2.40
   4 -13  -3    3.60    4.10
   4 -13  -3    1.40    1.80
   4 -13  -3    0.20    2.70
   4 -13  -3    1.30    1.50
  -4  13   3    4.70    1.70
  -4  13   3    1.80    1.30
   3 -13  -3   21.60    4.50
  -3 -13   3   13.80    2.90
   3 -13  -3   16.50    3.30
   3 -13  -3   14.20    3.60
  -3 -13   3   14.60    3.00
   3 -13  -3   20.40    3.80
  -3 -13   3   13.50    2.90
  -3  13   3    6.50    4.60
  -3  13   3   12.80    3.20
   3  13  -3   10.70    2.70
   3  13  -3   19.40    4.30
   3  13  -3   12.90    3.50
   3  13  -3   23.40    4.70
  -3  13   3   17.60    4.30
  -3  13   3   18.30    3.00
  -3  13   3   18.80    2.50
  -2 -13   3  110.89   10.30
   2 -13  -3  123.89   10.30
  -2 -13   3  129.09   10.30
   2 -13  -3  131.89   10.50
   2 -13  -3  124.29   10.60
   2 -13  -3  121.49   10.40
  -2  13   3  130.59   13.40
  -2  13   3  127.19   10.40
   2  13  -3  131.79   13.80
  -2  13   3  150.38   11.20
  -2  13   3  129.59    9.80
   2  13  -3  143.39   10.10
   2  13  -3  128.89   10.30
   2  13  -3  127.99   10.90
  -2  13   3  109.29   11.60
   2  13  -3  136.69   10.60
   2  13  -3  137.19   10.90
  -2  13   3  148.19   10.70
  -1 -13   3  722.43   47.70
   1 -13  -3  733.23   47.00
  -1 -13   3  730.83   48.50
  -1 -13   3  670.53   47.60
  -1  13   3  733.03   48.30
   1  13  -3  771.72   48.00
   1  13  -3  615.34   48.10
  -1  13   3  702.23   47.60
   1  13  -3  661.03   47.80
   1  13  -3  691.83   47.50
  -1  13   3  697.63   47.30
  -1  13   3  738.13   48.10
  -1  13   3  716.33   48.40
   0 -13  -3   16.20    2.70
   0 -13  -3   15.10    2.30
   0 -13  -3   12.60    1.90
   0 -13  -3   14.70    2.70
   0  13  -3    9.00    2.60
   0  13   3   12.40    2.60
   0  13  -3    9.20    2.60
   0  13  -3   14.10    2.10
   0  13   3   14.20    2.40
   0  13   3   10.50    2.30
   0  13   3   11.60    2.60
   0  13   3   13.00    2.10
   0  13   3   10.10    3.00
  -1 -13  -3   20.40    3.10
   1 -13   3   21.70    3.10
  -1 -13  -3   22.20    2.80
   1 -13   3   24.80    4.50
   1 -13   3   24.50    4.20
  -1 -13  -3   20.70    2.70
   1 -13   3   23.80    3.30
  -1 -13  -3   16.90    3.00
   1 -13   3   26.80    4.10
  -1 -13  -3   17.40    3.00
   1  13   3   25.50    4.10
   1  13   3   21.00    3.90
   1  13   3   23.80    4.90
   1  13   3   27.40    4.00
   1  13   3   16.60    3.40
   1  13   3   23.50    3.50
  -1  13  -3   22.40    2.50
   1  13   3   21.90    3.10
   1  13   3   18.50    3.30
   2 -13   3    1.00    3.00
   2 -13   3    5.20    2.70
  -2 -13  -3    1.40    1.60
   2 -13   3    0.20    2.60
  -2 -13  -3    0.60    1.70
   2 -13   3    1.20    1.50
   2 -13   3    0.10    1.40
   2 -13   3   -1.30    2.20
  -2 -13  -3    3.60    1.80
   2 -13   3    2.80    1.80
  -2 -13  -3    3.90    1.80
  -2 -13  -3    1.00    1.80
   2  13   3    3.10    2.20
   2  13   3    0.80    2.40
  -2  13  -3    1.70    1.50
   2  13   3    2.50    2.30
   2  13   3    1.10    1.60
   2  13   3    2.90    2.40
   2  13   3    7.00    2.80
   3 -13   3  397.76   28.00
  -3 -13  -3  413.66   28.60
  -3 -13  -3  436.96   28.00
   3 -13   3  381.86   27.70
   3 -13   3  400.16   28.30
   3 -13   3  388.66   29.50
   3 -13   3  391.56   29.10
  -3 -13  -3  448.76   28.20
  -3 -13  -3  433.66   28.70
   3 -13   3  403.66   28.50
   3 -13   3  388.86   28.30
   3 -13   3  425.26   30.00
   3 -13   3  404.56   27.90
  -3 -13  -3  374.36   28.20
  -3 -13  -3  377.56   28.50
   3  13   3  414.36   28.90
   3  13   3  416.16   29.00
   4 -13   3  192.88   14.90
   4 -13   3  207.28   15.40
   4 -13   3  196.58   15.90
  -4 -13  -3  206.38   15.70
   4 -13   3  217.48   15.40
   4 -13   3  213.78   15.90
   4 -13   3  212.58   16.30
   4 -13   3  219.18   15.20
   4 -13   3  227.38   15.20
   4 -13   3  197.48   15.20
  -4 -13  -3  205.48   15.30
  -4 -13  -3  231.58   15.30
   4  13   3  211.48   15.50
   4  13   3  214.88   16.00
   4  13   3  227.68   15.60
  -5 -13  -3    5.50    1.30
   5 -13   3    7.40    2.70
   5 -13   3    3.80    1.50
  -5 -13  -3    4.00    1.00
   5 -13   3    4.70    2.60
   5  13   3    3.60    1.10
   5 -14  -3   10.80    2.20
   5 -14  -3    6.50    1.50
   5 -14  -3    5.60    1.70
   5 -14  -3   13.80    2.10
   5 -14  -3    7.70    2.30
   5  14  -3    6.90    2.30
  -5  14   3   11.30    2.00
  -5  14   3   11.60    1.90
   4 -14  -3    4.60    1.80
  -4 -14   3    5.00    1.20
   4 -14  -3    4.80    5.10
   4 -14  -3    7.10    1.60
   4 -14  -3    4.50    3.20
   4 -14  -3    6.50    2.80
   4 -14  -3    3.80    1.60
   4  14  -3    6.40    2.30
  -4  14   3    2.80    1.60
   4  14  -3    0.50    2.70
  -4  14   3    5.20    1.70
  -4  14   3    2.60    1.30
  -3 -14   3    1.50    1.50
   3 -14  -3   -0.10    1.50
   3 -14  -3    0.30    1.70
  -3 -14   3    0.60    2.20
   3 -14  -3    0.80    1.80
  -3 -14   3    2.10    2.90
   3 -14  -3    2.20    2.10
   3 -14  -3    1.00    1.90
  -3 -14   3   -1.40    2.20
   3 -14  -3    0.30    1.60
   3 -14  -3    4.60    2.60
   3  14  -3    0.10    2.70
  -3  14   3   -0.20    2.10
   3  14  -3   -0.50    2.00
   3  14  -3   -0.90    2.60
   3  14  -3    4.50    2.30
  -3  14   3    1.60    1.20
  -3  14   3   -0.80    2.10
  -3  14   3   -1.10    1.80
   3  14  -3   -0.50    2.10
  -2 -14   3  106.99    9.00
   2 -14  -3   97.69    9.20
  -2 -14   3   92.09    8.70
   2 -14  -3  103.59    8.80
   2 -14  -3   95.19    8.80
   2 -14  -3   98.29    8.40
  -2 -14   3  115.99    8.70
   2 -14  -3  102.49    8.40
  -2 -14   3  116.19    8.80
  -2  14   3  118.79    8.50
   2  14  -3   85.79    9.00
  -2  14   3  112.19    8.30
  -2  14   3  111.59    9.00
   2  14  -3  100.59    9.00
  -2  14   3  114.29    9.00
   2  14  -3  101.29    9.10
   2  14  -3  101.69    9.50
  -2  14   3  100.29    9.50
  -2  14   3   94.39    8.30
   2  14  -3  109.79    9.20
   2  14  -3  115.19    8.50
   2  14  -3   99.59    9.10
  -1 -14   3  133.29   11.40
  -1 -14   3  168.88   12.30
  -1 -14   3  156.48   12.90
  -1 -14   3  146.09   11.30
   1 -14  -3  147.49   10.50
  -1  14   3  130.49   11.80
   1  14  -3  157.78   11.50
  -1  14   3  140.09   11.60
  -1  14   3  148.59   12.90
   1  14  -3  173.58   12.40
  -1  14   3  144.29   11.20
   1  14  -3  143.49   12.70
  -1  14   3  156.78   12.40
   0 -14   3  210.78   14.70
   0 -14  -3  176.78   13.90
   0 -14  -3  214.38   14.00
   0 -14   3  177.38   16.20
   0 -14  -3  180.98   14.10
   0 -14  -3  181.58   15.80
   0 -14   3  204.98   14.80
   0  14   3  194.68   14.30
   0  14   3  201.18   15.10
   0  14   3  170.48   15.20
   0  14   3  222.78   15.10
   0  14   3  201.08   14.20
   0  14  -3  207.98   14.30
   0  14   3  202.48   14.10
   0  14  -3  175.88   14.10
   0  14   3  207.38   14.90
   1 -14   3   16.60    4.20
  -1 -14  -3    7.90    2.30
  -1 -14  -3    6.90    1.90
  -1 -14  -3    6.20    2.60
  -1 -14  -3    7.80    2.20
   1 -14   3   11.10    2.30
  -1 -14  -3   10.40    2.40
  -1 -14  -3    8.70    1.80
   1 -14   3   12.20    3.50
   1  14   3    9.20    2.90
   1  14   3   11.60    2.70
   1  14   3    6.70    2.00
   1  14   3    8.00    3.40
  -1  14  -3   12.30    1.90
   1  14   3    5.70    2.60
   1  14   3    6.10    2.70
  -1  14  -3    9.70    1.90
   1  14   3    7.50    2.50
   1  14   3   12.50    2.40
  -2 -14  -3  256.57   18.30
   2 -14   3  278.87   20.20
   2 -14   3  267.37   18.80
  -2 -14  -3  272.37   18.20
   2 -14   3  227.88   18.20
  -2 -14  -3  285.07   19.00
   2 -14   3  273.77   19.00
   2 -14   3  238.58   19.80
   2 -14   3  259.57   20.30
  -2 -14  -3  273.47   19.00
  -2 -14  -3  241.58   18.40
   2 -14   3  277.87   18.90
   2  14   3  261.57   19.60
   2  14   3  262.97   19.10
   2  14   3  238.78   19.20
   2  14   3  227.88   18.00
   2  14   3  270.17   19.40
   3 -14   3    0.10    1.40
   3 -14   3    4.40    2.80
  -3 -14  -3    0.80    2.50
  -3 -14  -3    1.90    2.00
  -3 -14  -3    2.40    2.30
  -3 -14  -3    2.00    1.60
   3 -14   3    1.50    2.10
   3 -14   3    5.50    1.90
   3 -14   3    0.50    2.30
   3 -14   3    1.80    1.40
   3 -14   3    2.30    2.10
   3 -14   3    1.50    2.20
   3 -14   3    6.10    2.00
  -3 -14  -3    1.10    1.40
   4 -14   3   -0.20    1.50
   4 -14   3    1.90    1.30
   4 -14   3    1.70    1.30
  -4 -14  -3   -0.50    1.60
   4 -14   3    1.00    1.40
  -4 -14  -3    1.50    0.90
  -4 -14  -3    0.90    3.80
   4 -14   3    0.60    1.30
   4 -14   3    1.20    1.10
   4 -14   3    3.50    1.90
   4 -14   3    1.00    1.30
  -4 -14  -3    4.40    1.50
   4 -14   3    1.40    1.90
   4  14   3    1.70    1.70
   4  14   3    4.10    2.60
   5 -14   3    6.40    2.10
   5 -14   3    8.50    2.50
   5  14   3    6.20    1.20
   5  14   3    4.30    1.30
   5 -15  -3   28.00    3.20
   5 -15  -3   20.60    2.50
   5 -15  -3   23.80    2.70
   5 -15  -3   22.00    2.60
   5 -15  -3   24.10    2.90
  -5  15   3   29.40    2.80
  -5  15   3   25.90    2.90
   5  15  -3   23.10    2.90
   4 -15  -3   83.09    6.70
  -4 -15   3   85.89    7.80
  -4 -15   3   68.09    7.80
   4 -15  -3   84.99    8.40
   4 -15  -3   64.09    7.40
   4 -15  -3   76.89    6.50
   4 -15  -3   89.49    7.60
  -4  15   3   67.29    6.50
   4  15  -3   81.19    7.20
   4  15  -3   74.99    7.00
   4  15  -3   87.29    7.60
  -4  15   3   86.59    6.80
   3 -15  -3    3.80    2.10
  -3 -15   3    3.90    2.20
  -3 -15   3    3.60    3.00
   3 -15  -3    3.40    1.90
   3 -15  -3    8.90    2.60
  -3 -15   3    6.40    2.80
   3 -15  -3    6.30    2.50
   3 -15  -3    4.80    2.00
  -3 -15   3    4.30    2.30
   3 -15  -3    6.60    2.40
   3 -15  -3    6.50    2.10
   3  15  -3    2.70    2.60
   3  15  -3    6.40    3.60
   3  15  -3    5.10    2.40
  -3  15   3    8.70    2.70
  -3  15   3    6.10    1.80
   3  15  -3    7.70    2.40
  -3  15   3    2.80    1.80
  -3  15   3    7.20    2.60
   3  15  -3    9.20    3.10
   3  15  -3    3.50    2.70
  -3  15   3    8.40    2.10
   2 -15  -3   82.39    7.40
  -2 -15   3   80.89    6.90
  -2 -15   3   82.79    6.40
  -2 -15   3   76.39    6.80
   2 -15  -3   69.69    7.50
   2 -15  -3   71.39    6.80
   2 -15  -3   60.49    7.30
   2 -15  -3   65.79    6.50
  -2 -15   3   75.89    7.20
   2  15  -3   75.39    7.80
  -2  15   3   71.89    6.50
   2  15  -3   70.99    6.70
   2  15  -3   76.29    7.60
  -2  15   3   83.39    6.60
   2  15  -3   73.29    7.30
   2  15  -3   54.79    9.30
   2  15  -3   69.59    7.10
   2  15  -3   85.99    7.50
  -2  15   3   62.59    9.20
   2  15  -3   83.89    6.70
  -2  15   3   57.39    8.30
  -1 -15   3  126.29    9.90
   1 -15  -3  135.89   10.80
   1 -15  -3  115.19    8.20
   1 -15  -3   99.99   10.10
  -1 -15   3  103.19    9.60
   1 -15  -3   98.49    9.50
  -1 -15   3  111.09    9.20
  -1  15   3  115.69    9.70
  -1  15   3  114.39    9.90
   1  15  -3  122.69   10.50
   1  15  -3  121.59   10.10
  -1  15   3  124.89    9.10
  -1  15   3  133.19   10.00
  -1  15   3  120.69    9.20
   1  15  -3  116.79    9.40
  -1  15   3  104.39   10.10
  -1  15   3  125.99   11.10
   0 -15  -3   92.89    9.60
   0 -15   3   68.19    6.60
   0 -15  -3   77.49    6.10
   0 -15  -3   67.39    6.60
   0 -15  -3   67.29    6.00
   0 -15   3   84.39    6.90
   0 -15   3   79.09    9.00
   0 -15  -3   68.29    5.60
   0  15   3   83.19    7.30
   0  15   3   72.99    6.30
   0  15   3   77.29    6.40
   0  15   3   66.59    6.80
   0  15   3   65.99    6.30
   0  15  -3   74.19    7.10
   0  15   3   75.59    7.40
   0  15  -3   76.89    6.40
   0  15   3   73.99    6.80
   1 -15   3  766.62   49.80
   1 -15   3  759.52   49.60
   1 -15   3  737.73   51.29
  -1 -15  -3  792.42   49.10
   1 -15   3  744.03   49.80
  -1 -15  -3  705.63   49.30
   1 -15   3  793.82   51.09
  -1 -15  -3  738.73   50.89
   1 -15   3  665.43   49.20
  -1  15  -3  661.13   49.00
   1  15   3  749.13   49.90
   1  15   3  740.43   50.19
   1  15   3  756.52   50.09
   1  15   3  708.43   50.49
   1  15   3  648.44   48.90
   2 -15   3  145.39   11.60
  -2 -15  -3  153.58   11.20
   2 -15   3  148.89   11.30
  -2 -15  -3  129.99   10.60
   2 -15   3  140.89   11.00
   2 -15   3  127.59   12.10
  -2 -15  -3  155.18   11.30
  -2 -15  -3  151.88   10.50
  -2 -15  -3  136.09   11.20
  -2 -15  -3  130.39   13.10
   2 -15   3  126.39   15.20
  -2  15  -3  122.69   10.00
   2  15   3  127.49   10.50
   2  15   3  151.58   11.60
   2  15   3  135.19   11.80
   2  15   3  157.58   11.70
   3 -15   3  391.56   28.10
   3 -15   3  380.26   26.70
  -3 -15  -3  402.16   25.90
  -3 -15  -3  401.56   26.10
   3 -15   3  345.77   25.90
  -3 -15  -3  398.46   27.70
   3 -15   3  387.06   26.50
  -3 -15  -3  382.16   30.00
   3 -15   3  368.36   26.40
  -3 -15  -3  420.86   26.90
   3 -15   3  376.26   26.10
   3 -15   3  383.66   27.80
   3 -15   3  357.96   26.10
   3 -15   3  366.86   27.00
  -3 -15  -3  343.27   26.20
   3  15   3  371.56   27.10
   3  15   3  332.87   26.30
   3  15   3  392.36   27.10
   4 -15   3    0.80    1.20
   4 -15   3   -0.20    1.50
   4 -15   3    1.40    1.70
   4 -15   3   -1.20    1.20
   4 -15   3    1.50    2.10
   4 -15   3    2.00    1.90
  -4 -15  -3    1.70    1.60
  -4 -15  -3   -2.10    1.60
   4 -15   3   -2.60    1.40
  -4 -15  -3    2.80    1.30
  -4 -15  -3   -0.80    1.00
   4 -15   3    0.30    1.10
  -4 -15  -3   -1.20    1.60
   4  15   3   -0.10    2.50
   5 -16  -3   25.50    2.70
   5 -16  -3   28.10    3.00
   5 -16  -3   29.40    3.00
   5 -16  -3   31.10    3.10
   5 -16  -3   23.20    2.70
   5  16  -3   35.50    3.50
   4 -16  -3    3.10    1.60
  -4 -16   3   -1.00    2.30
   4 -16  -3    1.50    2.70
  -4 -16   3    3.80    2.10
   4 -16  -3    4.80    3.20
   4 -16  -3    2.90    1.60
   4 -16  -3    3.40    1.40
  -4  16   3    2.00    1.80
  -4  16   3    6.20    2.70
  -4  16   3    3.70    1.40
   4  16  -3    5.10    2.50
  -4  16   3    5.40    1.60
   4  16  -3    3.90    2.30
   3 -16  -3   26.10    3.90
   3 -16  -3   18.80    3.20
   3 -16  -3   19.80    3.60
  -3 -16   3   26.20    3.50
   3 -16  -3   26.00    4.00
   3 -16  -3   26.00    3.70
   3 -16  -3   24.30    3.30
  -3 -16   3   18.50    3.40
  -3  16   3   24.00    4.70
   3  16  -3   20.70    3.90
  -3  16   3   22.90    3.40
  -3  16   3   10.90    6.40
   3  16  -3   21.00    3.80
   3  16  -3   25.70    4.30
   3  16  -3   25.30    4.40
  -3  16   3   19.70    3.30
   3  16  -3   19.00    3.60
   2 -16  -3    9.80    2.60
  -2 -16   3    6.50    2.40
   2 -16  -3    2.20    2.60
  -2 -16   3    4.90    2.60
   2 -16  -3   11.60    3.10
   2  16  -3    3.80    2.70
   2  16  -3   11.50    3.10
  -2  16   3    7.00    2.40
  -2  16   3    8.80    5.50
  -2  16   3   11.80    2.40
  -2  16   3    7.90    2.30
  -2  16   3    4.00    4.30
  -2  16   3    9.80    2.70
   2  16  -3    5.50    2.20
   2  16  -3   11.50    3.40
  -2  16   3    7.50    2.60
   2  16  -3   10.10    2.40
   2  16  -3    8.00    2.60
   2  16  -3    4.90    5.00
  -2  16   3    9.60    2.30
   1 -16  -3    4.50    2.90
  -1 -16   3   -0.30    1.80
  -1 -16   3    1.30    5.80
   1 -16  -3    0.70    2.70
  -1 -16   3    0.60    1.80
   1  16  -3    1.00    1.90
  -1  16   3    3.40    1.90
   1  16  -3    6.80    3.20
  -1  16   3    5.30    2.20
   1  16  -3   -0.40    2.00
   1  16  -3    2.30    2.00
  -1  16   3    1.00    1.70
  -1  16   3    0.20    1.20
  -1  16   3    6.50    3.90
  -1  16   3    0.40    2.50
   1  16  -3    2.90    2.60
   1  16  -3    2.90    1.50
  -1  16   3   -0.60    1.60
   1  16  -3    4.40    3.30
  -1  16   3    2.30    2.10
   0 -16   3   -1.10    4.60
   0 -16  -3   10.00    3.40
   0 -16  -3    6.50    2.00
   0 -16  -3    6.10    2.70
   0 -16  -3    3.80    1.70
   0 -16   3    3.00    1.90
   0  16  -3    0.70    2.80
   0  16  -3    6.60    2.10
   0  16   3    5.30    3.20
   0  16   3    2.30    2.30
   0  16   3    5.60    2.10
   0  16   3    6.50    2.40
   0  16   3    7.30    2.30
   0  16  -3   14.20    6.10
   0  16  -3    6.50    1.90
   0  16   3    5.60    3.50
   1 -16   3    6.10    3.50
   1 -16   3    6.10    3.40
   1 -16   3    7.90    2.50
  -1 -16  -3    9.10    2.40
  -1 -16  -3    0.80    3.80
   1 -16   3   11.70    4.60
  -1 -16  -3    8.00    1.70
   1 -16   3    9.70    3.50
  -1 -16  -3    5.00    2.10
  -1 -16  -3   10.90    1.80
  -1 -16  -3   11.60    2.30
   1 -16   3    7.40    2.10
   1  16   3    6.40    2.20
   1  16   3    8.10    2.30
  -1  16  -3    6.30    2.80
   1  16   3   11.10    3.00
  -1  16  -3    7.20    2.10
   1  16   3    2.70    2.90
   1  16   3    8.80    3.10
  -1  16  -3    9.00    2.00
  -1  16  -3    6.40    2.00
   1  16   3    6.10    2.50
   1  16   3   10.00    3.20
   1  16   3    2.90    2.60
   2 -16   3  665.53   46.10
  -2 -16  -3  651.83   45.30
  -2 -16  -3  631.54   45.60
  -2 -16  -3  709.03   46.10
   2 -16   3  695.53   47.90
   2 -16   3  736.83   47.70
  -2 -16  -3  636.54   45.10
   2 -16   3  676.03   46.00
   2 -16   3  716.13   46.30
   2  16   3  695.93   46.90
   2  16   3  590.34   46.60
  -2  16  -3  664.63   45.10
   2  16   3  732.83   46.70
  -2  16  -3  696.03   45.40
   2  16   3  583.84   46.00
   2  16   3  722.73   46.90
   3 -16   3   -0.10    1.30
   3 -16   3   -0.50    1.20
   3 -16   3   -1.00    1.40
  -3 -16  -3   -0.80    1.40
  -3 -16  -3    2.70    1.90
   3 -16   3   -4.50    3.90
   3 -16   3    2.50    2.20
  -3 -16  -3    1.70    1.10
   3 -16   3   -1.40    2.30
  -3 -16  -3    2.80    1.70
   3 -16   3    1.50    2.10
  -3 -16  -3    0.60    1.70
   3  16   3    2.80    2.50
   4 -16   3    3.10    2.30
   4 -16   3    0.40    1.00
  -4 -16  -3    0.90    1.50
   4 -16   3   -0.60    1.60
  -4 -16  -3    1.90    1.00
   4 -16   3    2.80    2.90
   4 -16   3   -1.80    1.90
   4 -16   3    5.00    2.70
  -4 -16  -3    2.00    1.30
   4 -16   3    1.60    1.40
   5 -17  -3   44.60    4.20
   5 -17  -3   47.70    3.90
   5 -17  -3   53.49    3.90
   5  17  -3   46.10    4.50
  -5  17   3   49.00    4.10
   4 -17  -3   43.70    5.30
   4 -17  -3   49.30    5.00
   4 -17  -3   46.80    4.60
   4 -17  -3   50.09    5.10
   4 -17  -3   48.00    4.70
   4 -17  -3   46.40    4.50
   4  17  -3   42.40    5.30
  -4  17   3   50.09    4.70
  -4  17   3   57.49    6.60
  -4  17   3   50.99    4.80
   3 -17  -3  127.19   10.90
   3 -17  -3  129.89   10.80
   3 -17  -3  144.69   11.60
  -3 -17   3  151.08   11.50
  -3 -17   3  160.48   11.50
  -3 -17   3  137.59   11.70
   3 -17  -3  155.98   11.90
   3 -17  -3  156.58   11.20
   3 -17  -3  149.39   11.40
   3  17  -3  151.58   12.60
  -3  17   3  126.69   11.70
  -3  17   3  140.99   10.90
  -3  17   3  135.09   11.00
   3  17  -3  154.08   13.50
  -2 -17   3   75.89    7.50
   2 -17  -3   80.79    7.30
  -2 -17   3   86.59    6.60
   2 -17  -3   87.19    8.00
   2 -17  -3   81.69    7.80
   2 -17  -3   81.29    7.80
   2  17  -3   93.79    8.20
   2  17  -3   94.39    8.30
  -2  17   3   92.59    8.10
   2  17  -3   85.09    8.40
  -2  17   3   84.49    8.30
  -2  17   3   89.19    7.50
  -2  17   3  100.69    7.70
   2  17  -3   89.49    8.40
  -2  17   3   88.99    8.10
   2  17  -3   85.99    8.70
   2  17  -3   87.39    7.80
  -1 -17   3  173.08   15.30
  -1 -17   3  210.48   14.80
   1 -17  -3  203.48   15.50
  -1 -17   3  176.38   14.60
  -1 -17   3  196.88   15.40
  -1 -17   3  202.28   14.70
  -1  17   3  208.38   15.90
   1  17  -3  209.98   16.20
  -1  17   3  194.78   14.70
   1  17  -3  200.98   15.40
  -1  17   3  199.88   14.40
   1  17  -3  183.48   15.30
  -1  17   3  193.48   15.60
   1  17  -3  202.88   14.70
   1  17  -3  189.78   15.10
  -1  17   3  199.48   14.50
   0 -17   3   31.60    4.00
   0 -17   3   28.50    4.70
   0 -17  -3   32.20    4.10
   0 -17  -3   26.40    2.70
   0 -17  -3   30.70    5.60
   0 -17   3   37.40    4.20
   0 -17   3   30.50    4.40
   0  17   3   30.70    4.80
   0  17  -3   30.10    3.60
   0  17  -3   28.00    3.60
   0  17   3   26.70    4.20
   0  17  -3   34.60    5.20
   0  17   3   29.90    3.70
   0  17   3   30.50    3.90
   0  17   3   30.20    4.00
   0  17   3   31.10    3.70
   0  17   3   29.50    4.80
   0  17  -3   34.90    4.30
   0  17   3   29.00    4.30
   1 -17   3  453.85   37.40
   1 -17   3  557.24   36.90
   1 -17   3  566.54   37.00
   1 -17   3  573.34   37.20
  -1 -17  -3  461.55   37.50
  -1 -17  -3  562.94   36.60
   1 -17   3  589.34   38.30
  -1 -17  -3  551.64   36.50
  -1 -17  -3  530.05   35.90
  -1 -17  -3  542.45   36.50
   1 -17   3  555.24   38.60
   1 -17   3  503.15   36.30
   1  17   3  581.14   37.30
   1  17   3  471.45   38.40
   1  17   3  559.64   37.80
  -1  17  -3  484.35   36.30
  -1  17  -3  565.04   36.40
   1  17   3  542.25   37.80
   1  17   3  506.45   38.30
   1  17   3  496.95   36.10
   2 -17   3  220.38   16.50
   2 -17   3  221.98   18.10
  -2 -17  -3  198.48   15.60
   2 -17   3  204.88   17.10
   2 -17   3  235.98   16.80
  -2 -17  -3  234.08   16.60
  -2 -17  -3  204.28   17.50
  -2 -17  -3  245.98   16.70
   2 -17   3  227.78   16.50
   2 -17   3  205.38   16.20
  -2 -17  -3  224.88   16.10
   2 -17   3  233.78   18.00
  -2 -17  -3  243.38   16.80
   2  17   3  207.68   16.60
   2  17   3  233.98   17.30
  -2  17  -3  243.88   15.80
   2  17   3  223.58   17.40
   2  17   3  228.48   17.10
  -2  17  -3  198.18   15.70
   3 -17   3  184.38   13.20
   3 -17   3  174.18   13.10
  -3 -17  -3  155.88   12.80
  -3 -17  -3  176.28   14.50
  -3 -17  -3  166.98   12.60
   3 -17   3  178.48   14.50
  -3 -17  -3  174.08   13.40
   3 -17   3  182.48   13.40
   3 -17   3  191.78   14.70
   3 -17   3  162.68   13.30
  -3 -17  -3  183.08   12.50
   3 -17   3  164.78   12.70
   3  17   3  187.08   13.80
   4 -17   3    4.20    1.70
   4 -17   3    4.80    1.70
  -4 -17  -3    2.00    1.20
   4 -17   3    3.20    1.40
   4 -17   3    4.10    1.70
   4 -17   3    5.10    1.10
  -4 -17  -3    2.80    2.10
  -4 -17  -3    4.50    1.30
   4 -17   3    2.80    1.20
   4  17   3    0.20    2.80
   4 -18  -3    0.60    1.70
   4 -18  -3    4.00    1.60
   4 -18  -3    2.10    1.30
   4 -18  -3    1.80    1.50
  -4  18   3    1.70    2.90
   4  18  -3    6.60    2.30
  -4  18   3    2.80    1.80
  -4  18   3    2.20    1.50
   4  18  -3    5.50    2.70
  -4  18   3   -1.10    2.00
   3 -18  -3  109.19   10.50
   3 -18  -3  107.79    8.60
  -3 -18   3  101.39    8.90
  -3 -18   3  124.99    8.50
   3 -18  -3   94.49    9.70
   3 -18  -3  100.49    9.80
   3 -18  -3   96.59    8.80
  -3 -18   3  100.29    8.90
  -3  18   3   97.29    8.60
   3  18  -3  100.69   10.90
   3  18  -3  117.39    9.70
  -3  18   3  120.29   10.30
   2 -18  -3    4.10    2.50
  -2 -18   3    0.30    1.40
   2 -18  -3    0.50    1.70
  -2 -18   3   -2.30    1.70
   2 -18  -3    0.60    2.70
   2 -18  -3   -0.10    2.10
  -2 -18   3   -0.10    2.30
   2 -18  -3   -1.20    2.00
   2 -18  -3    1.20    2.10
  -2  18   3    0.60    1.50
  -2  18   3   -2.50    2.10
   2  18  -3   -0.70    2.00
   2  18  -3   -0.80    2.30
   2  18  -3    1.10    2.10
   2  18  -3    2.70    3.30
   2  18  -3   -7.10    5.10
   2  18  -3    4.40    3.40
   2  18  -3    1.50    2.60
  -2  18   3    0.80    2.20
   2  18  -3    1.40    2.50
  -2  18   3   -0.30    1.80
  -2  18   3    0.60    1.80
  -2  18   3   -0.10    2.20
   2  18  -3   -1.50    2.40
  -1 -18   3   17.70    3.00
   1 -18  -3   11.90    2.80
   1 -18  -3   22.00    4.10
  -1 -18   3   12.60    3.00
  -1 -18   3   11.10    2.90
  -1 -18   3    6.20    3.40
  -1 -18   3   12.40    4.00
   1  18  -3    9.80    3.10
  -1  18   3    6.50    3.40
  -1  18   3   22.00    3.60
  -1  18   3   15.50    2.90
  -1  18   3   16.70    4.50
   1  18  -3   15.70    3.00
   1  18  -3   20.30    3.30
   1  18  -3   15.90    4.40
  -1  18   3   20.60    3.40
   1  18  -3   13.50    2.80
   0 -18  -3  231.98   18.30
   0 -18  -3  251.87   18.30
   0 -18   3  283.77   20.80
   0 -18   3  266.57   20.00
   0 -18   3  252.07   19.10
   0  18   3  250.27   18.90
   0  18   3  269.57   20.40
   0  18  -3  282.57   19.20
   0  18   3  279.77   19.70
   0  18  -3  289.97   20.00
   0  18  -3  240.98   19.50
   0  18   3  263.17   19.40
   0  18   3  236.08   19.50
   0  18   3  280.97   19.50
   0  18   3  273.57   18.70
   0  18  -3  263.97   19.30
   0  18  -3  252.67   18.70
   0  18  -3  231.78   18.70
   1 -18   3   24.70    4.70
  -1 -18  -3   25.70    3.60
  -1 -18  -3   23.80    3.40
   1 -18   3   18.70    3.80
   1 -18   3   25.10    3.70
   1 -18   3   26.80    3.60
  -1 -18  -3   26.40    3.80
  -1 -18  -3   24.30    4.60
   1 -18   3   28.90    3.90
   1  18   3   23.30    5.70
  -1  18  -3   26.20    3.80
   1  18   3   25.40    4.10
   1  18   3   26.70    4.50
  -1  18  -3   18.80    3.10
   1  18   3   29.30    5.10
   1  18   3   29.80    4.60
   1  18   3   18.80    4.70
  -1  18  -3   23.40    3.40
   2 -18   3   -3.90    2.20
  -2 -18  -3    1.00    1.70
   2 -18   3   -0.40    1.10
  -2 -18  -3    0.00    1.20
   2 -18   3    0.60    1.30
  -2 -18  -3    0.70    1.50
   2 -18   3    0.70    1.90
   2 -18   3    1.20    2.20
  -2 -18  -3    2.10    2.90
   2  18   3    4.50    3.00
   2  18   3   -1.10    1.90
   2  18   3   -2.00    2.10
  -3 -18  -3   -0.10    2.30
   3 -18   3   -0.30    2.00
   3 -18   3   -0.10    1.10
   3 -18   3    1.90    1.50
  -3 -18  -3   -0.70    1.50
  -3 -18  -3    0.70    1.80
  -3 -18  -3    3.90    1.90
   3 -18   3    1.40    1.90
  -3 -18  -3    0.60    0.80
  -3 -18  -3   -4.00    3.80
   3 -18   3   -1.90    1.00
   3  18   3    0.30    2.80
   3  18   3    0.30    1.50
   4 -18   3    3.00    1.10
   4 -18   3    5.00    1.70
   4 -18   3    4.70    1.40
  -4 -18  -3    7.00    1.10
   4 -18   3    2.50    1.40
   4 -18   3    5.10    1.20
   4  18   3    5.00    1.40
   4  18   3    8.00    2.50
   4 -19  -3   54.99    4.80
   4 -19  -3   48.00    4.70
   4 -19  -3   47.50    5.20
   4 -19  -3   53.19    4.60
   4  19  -3   62.19    7.20
  -4  19   3   64.29    5.10
   4  19  -3   63.39    5.30
  -4  19   3   50.69    4.90
   3 -19  -3   24.50    3.60
   3 -19  -3   22.30    4.00
   3 -19  -3   28.00    3.40
   3 -19  -3   25.80    3.30
  -3 -19   3   28.10    4.40
   3 -19  -3   27.00    3.40
   3 -19  -3   25.50    3.70
  -3 -19   3   21.80    3.80
  -3  19   3   25.60    3.30
  -3  19   3   22.70    3.70
  -3  19   3   28.70    3.70
   3  19  -3   35.80    5.10
  -3  19   3   27.60    3.90
   2 -19  -3  171.18   13.70
   2 -19  -3  182.98   14.40
   2 -19  -3  168.48   14.20
   2 -19  -3  182.98   13.70
   2 -19  -3  204.18   15.20
  -2  19   3  174.08   14.60
  -2  19   3  191.28   15.90
  -2  19   3  210.28   14.10
   2  19  -3  198.58   15.10
   2  19  -3  162.78   15.20
  -2  19   3  177.28   14.80
  -2  19   3  182.48   15.70
   2  19  -3  180.48   14.40
   2  19  -3  215.68   15.00
  -1 -19   3  139.59   10.90
  -1 -19   3  132.29   10.30
   1 -19  -3  109.39   10.20
   1 -19  -3  147.49   11.20
   1 -19  -3  107.59   10.50
  -1  19   3  128.89   11.60
   1  19  -3  131.49   10.80
   1  19  -3  115.69   10.50
   1  19  -3  122.49   11.00
   1  19  -3  132.19   10.50
  -1  19   3  103.89   11.90
   1  19  -3  147.39   12.50
   1  19  -3  123.39   10.70
  -1  19   3  137.59   11.00
  -1  19   3  116.99   10.70
   0 -19   3   54.99    6.30
   0 -19  -3   52.49    5.60
   0 -19  -3   57.89    4.50
   0 -19  -3   54.39    6.40
   0 -19   3   57.49    5.70
   0 -19  -3   45.40    5.20
   0 -19   3   56.39    5.50
   0  19   3   48.30    5.40
   0  19   3   45.40    6.90
   0  19   3   56.89    5.90
   0  19   3   56.89    5.20
   0  19   3   59.19    7.20
   0  19  -3   63.29    5.90
   0  19  -3   44.30    5.50
   0  19   3   52.19    5.90
   0  19   3   59.39    6.70
   0  19  -3   43.40    5.30
   1 -19   3  547.95   39.80
   1 -19   3  523.45   39.20
  -1 -19  -3  537.35   38.50
  -1 -19  -3  607.54   39.50
   1 -19   3  630.64   41.20
   1 -19   3  626.34   40.10
  -1 -19  -3  614.34   39.20
  -1 -19  -3  615.64   39.60
  -1 -19  -3  619.24   41.10
   1 -19   3  575.04   41.50
  -1  19  -3  519.65   39.80
   1  19   3  551.24   40.60
  -1  19  -3  550.84   39.50
   1  19   3  513.85   40.40
  -1  19  -3  598.04   39.70
  -1  19  -3  515.05   39.20
   1  19   3  651.83   40.60
   1  19   3  632.94   40.50
   1  19   3  556.74   40.20
   2 -19   3    9.80    3.10
  -2 -19  -3    3.80    2.70
   2 -19   3    9.20    2.10
  -2 -19  -3    9.20    1.60
  -2 -19  -3    6.30    1.90
  -2 -19  -3   12.60    2.60
   2 -19   3   12.60    3.20
   2 -19   3   12.80    2.80
   2 -19   3    7.80    3.20
   2 -19   3    7.60    2.10
   2  19   3    8.70    2.30
  -2  19  -3    9.00    2.30
   2  19   3    4.20    3.20
  -2  19  -3   15.40    3.50
   2  19   3    7.80    2.60
   3 -19   3    1.10    1.10
  -3 -19  -3    7.50    3.10
   3 -19   3    5.50    2.60
   3 -19   3    4.00    2.10
  -3 -19  -3    3.30    1.00
  -3 -19  -3    2.20    2.20
   3 -19   3    2.20    1.70
  -3 -19  -3    0.50    1.50
   3 -19   3    2.10    1.50
   3 -19   3    2.90    1.40
   3  19   3    0.90    1.80
   3  19   3    2.00    1.70
   4 -19   3   14.60    1.80
   4 -19   3   13.30    2.00
  -4 -19  -3   14.10    2.10
   4 -19   3    8.70    2.40
  -4 -19  -3   10.80    1.80
   4 -19   3   16.70    2.00
   4 -19   3   20.60    3.10
   4 -19   3   11.70    2.30
   4  19   3   17.50    2.20
   4 -20  -3    5.20    1.30
   4 -20  -3    6.00    1.10
   4 -20  -3    7.90    1.60
   4 -20  -3    3.50    1.40
  -4  20   3    3.30    2.50
  -4  20   3    8.60    1.70
   4  20  -3    5.00    2.00
   3 -20  -3   78.89    7.10
   3 -20  -3   74.99    6.60
  -3 -20   3   79.29    8.00
   3 -20  -3   76.29    6.80
   3 -20  -3   76.79    7.20
  -3  20   3   81.59    6.80
  -3  20   3   85.89    7.60
   3  20  -3   91.89    7.90
   3  20  -3   74.09    7.80
   3  20  -3   89.59    7.70
  -3  20   3   84.89    7.90
  -3  20   3   71.59    6.80
   2 -20  -3    1.40    1.90
   2 -20  -3   -0.50    1.50
  -2 -20   3   -0.80    1.60
   2 -20  -3   -0.80    1.60
  -2 -20   3    2.00    1.60
   2 -20  -3    1.70    2.50
   2 -20  -3   -3.30    2.10
  -2  20   3    1.80    1.50
   2  20  -3   -0.70    1.80
   2  20  -3   -0.30    2.80
  -2  20   3   -2.10    5.00
   2  20  -3    1.90    2.00
  -2  20   3    0.60    1.50
  -2  20   3    3.80    1.70
   2  20  -3   -1.00    2.30
  -2  20   3   -0.50    2.50
  -1 -20   3   39.20    4.70
   1 -20  -3   33.50    4.60
   1 -20  -3   42.00    5.60
  -1 -20   3   45.50    5.30
  -1 -20   3   40.70    4.90
  -1 -20   3   39.60    4.90
  -1  20   3   47.50    5.50
  -1  20   3   43.30    6.90
  -1  20   3   51.09    5.10
   1  20  -3   49.99    5.10
   1  20  -3   48.70    7.10
   1  20  -3   44.20    7.60
  -1  20   3   45.90    4.70
  -1  20   3   40.10    4.70
  -1  20   3   45.70    7.50
   1  20  -3   41.60    5.30
   0 -20  -3   13.80    3.10
   0 -20   3    7.20    2.70
   0 -20   3   15.00    2.90
   0 -20   3   10.70    2.30
   0  20   3   10.10    2.40
   0  20  -3   10.80    2.80
   0  20   3    5.60    4.40
   0  20   3   19.40    5.30
   0  20   3   14.00    2.80
   0  20   3   13.90    2.60
   0  20   3    8.80    3.60
   0  20  -3   12.20    2.60
   0  20  -3    8.70    2.90
   0  20  -3   10.10    2.70
   0  20   3    7.70    2.60
   0  20   3   15.00    3.30
   0  20  -3   13.20    3.10
  -1 -20  -3   18.30    2.80
   1 -20   3   17.20    3.90
   1 -20   3   11.50    2.70
  -1 -20  -3   10.30    3.30
   1 -20   3   17.50    3.00
   1 -20   3   14.70    2.70
  -1 -20  -3   13.80    2.50
   1 -20   3   13.20    3.20
   1  20   3   13.80    3.30
   1  20   3    8.60    3.40
   1  20   3   12.20    2.70
   1  20   3   11.40    3.50
   1  20   3   13.10    3.10
  -1  20  -3   13.10    4.10
   1  20   3   12.80    4.00
  -1  20  -3   13.50    2.70
  -2 -20  -3  160.58   11.20
   2 -20   3  147.79   16.10
  -2 -20  -3  149.79   11.00
   2 -20   3  135.69   10.90
   2 -20   3  118.09   12.60
   2  20   3  154.28   12.00
   2  20   3  134.09   12.40
   2  20   3  151.78   12.00
  -2  20  -3  129.69   10.70
   3 -20   3    5.00    1.40
   3 -20   3    7.10    1.80
   3 -20   3    2.80    1.40
   3 -20   3    6.80    2.10
  -3 -20  -3    6.00    1.90
  -3 -20  -3   -1.00    3.60
   3 -20   3    3.70    1.90
  -3 -20  -3    4.10    1.50
   3  20   3    4.20    1.60
   3  20   3    2.40    1.90
   4 -20   3   15.20    2.30
   4 -20   3   13.50    1.70
  -4 -20  -3   15.60    2.20
   4 -20   3   11.40    1.90
   4  20   3   14.00    2.20
   4 -21  -3   25.20    3.10
   4 -21  -3   23.40    2.50
   4 -21  -3   25.70    2.70
   4 -21  -3   24.30    2.60
  -3 -21   3  252.97   19.20
   3 -21  -3  300.57   20.30
   3 -21  -3  239.48   19.20
   3 -21  -3  261.47   18.90
   3 -21  -3  265.97   19.10
   3  21  -3  298.57   20.90
  -3  21   3  267.67   20.30
  -3  21   3  262.47   19.10
   3  21  -3  264.27   19.40
  -3  21   3  286.77   19.10
   2 -21  -3   67.09    6.00
  -2 -21   3   58.99    6.00
  -2 -21   3   56.89    6.10
   2 -21  -3   62.59    5.90
   2 -21  -3   71.19    6.00
  -2  21   3   72.29    6.20
   2  21  -3   73.19    6.30
  -2  21   3   56.19    5.80
  -2  21   3   67.79    6.00
   2  21  -3   53.09    6.00
   2  21  -3   69.19    7.60
  -2  21   3   59.29    6.60
  -1 -21   3   -1.40    2.50
   1 -21  -3    1.60    1.50
  -1 -21   3    0.90    0.90
  -1 -21   3    4.80    2.20
   1 -21  -3   -2.50    1.80
  -1  21   3    6.20    6.80
  -1  21   3    0.10    2.20
  -1  21   3    1.00    1.20
   1  21  -3    0.80    2.10
  -1  21   3    0.80    1.40
  -1  21   3    1.70    2.20
   1  21  -3   -0.10    2.20
   1  21  -3    4.20    4.50
   1  21  -3   -1.30    1.60
  -1  21   3    4.10    1.80
   0 -21   3  714.13   54.79
   0 -21  -3  860.61   55.09
   0 -21   3  832.92   54.29
   0 -21   3  858.21   54.79
   0 -21  -3  746.63   53.29
   0  21   3  868.11   53.89
   0  21   3  857.41   53.89
   0  21  -3  700.13   54.29
   0  21  -3  759.32   54.49
   0  21   3  766.62   54.99
   0  21  -3  780.02   54.59
   0  21   3  825.72   54.89
   1 -21   3  394.96   28.00
   1 -21   3  376.16   28.40
   1 -21   3  389.36   26.90
  -1 -21  -3  411.66   26.50
  -1 -21  -3  416.66   26.50
   1 -21   3  371.46   26.80
  -1 -21  -3  346.07   27.50
   1 -21   3  383.26   27.00
  -1  21  -3  334.27   26.50
   1  21   3  333.87   26.80
   1  21   3  401.66   27.40
  -1  21  -3  354.36   26.30
   1  21   3  426.46   27.70
   2 -21   3   18.30    3.10
  -2 -21  -3   16.30    2.90
   2 -21   3   14.10    2.40
   2 -21   3   16.20    2.50
  -2 -21  -3   14.60    2.80
   2 -21   3   14.10    2.70
   2 -21   3   11.90    2.30
   2 -21   3   19.00    3.20
   2  21   3   10.80    3.60
   2  21   3   15.50    3.60
  -2  21  -3   10.10    2.50
   2  21   3   20.00    3.50
  -2  21  -3   14.80    3.40
   3 -21   3    9.20    1.80
   3 -21   3   10.60    1.80
   3 -21   3   10.90    2.40
  -3 -21  -3   13.00    2.80
   3 -21   3    7.90    2.20
   3 -21   3   12.10    2.60
   3  21   3    8.50    2.80
   3  21   3   10.40    2.60
   4 -22  -3    3.00    1.30
   4 -22  -3    4.00    1.00
   4 -22  -3    4.40    1.00
   4  22  -3    3.40    2.50
  -4  22   3    6.10    1.30
   3 -22  -3    1.90    1.40
   3 -22  -3   -0.40    1.10
   3 -22  -3   -3.10    1.80
   3 -22  -3    0.10    1.30
   3  22  -3    3.30    1.80
   3  22  -3    2.60    3.20
  -3  22   3    0.70    1.20
  -3  22   3    1.10    1.60
   3  22  -3    4.60    2.70
  -3  22   3   -0.30    1.40
  -3  22   3    0.90    1.70
   2 -22  -3   20.30    3.00
   2 -22  -3   20.40    3.10
  -2  22   3   17.90    3.00
   2  22  -3   18.60    4.10
  -2  22   3   17.60    3.20
  -2  22   3   19.60    2.90
   2  22  -3   21.60    3.80
   2  22  -3   20.60    4.00
   2  22  -3   17.60    5.20
  -1 -22   3  125.19   11.80
  -1 -22   3  112.99   10.40
  -1  22   3  115.69   12.70
  -1  22   3  141.99   10.30
  -1  22   3  126.79   11.50
  -1  22   3  142.29   11.10
   1  22  -3  139.29   10.50
   1  22  -3  139.49   13.50
   1  22  -3  124.99   10.60
   0 -22  -3  211.68   16.50
   0 -22   3  172.38   16.00
   0 -22  -3  215.88   16.70
   0 -22   3  210.58   15.90
   0  22   3  201.68   17.60
   0  22   3  232.88   15.40
   0  22   3  196.38   16.70
   0  22   3  215.58   15.20
   0  22   3  206.38   17.30
   0  22  -3  183.48   15.50
   0  22  -3  215.58   15.50
   0  22   3  215.88   16.40
   1 -22   3    4.50    2.30
   1 -22   3    3.20    1.80
   1 -22   3    3.30    1.40
  -1 -22  -3    3.20    2.00
   1 -22   3    7.50    2.70
   1 -22   3    4.30    2.00
  -1 -22  -3    6.30    2.40
  -1 -22  -3    3.90    2.20
   1  22   3    5.70    3.80
   1  22   3    7.00    2.30
   1  22   3    5.00    3.20
  -1  22  -3    4.20    2.00
   1  22   3    4.80    1.90
  -1  22  -3    8.90    2.40
   2 -22   3    2.20    1.80
  -2 -22  -3    1.00    1.50
   2 -22   3    2.50    2.00
   2 -22   3    1.80    1.50
  -2 -22  -3   -1.70    2.60
   2 -22   3    3.60    1.40
   2 -22   3    1.60    1.00
   2  22   3   -1.40    3.60
   2  22   3   -0.30    1.80
   2  22   3    3.00    2.00
   2  22   3   -0.10    2.00
   3 -22   3   33.00    4.00
  -3 -22  -3   36.60    4.80
   3 -22   3   37.50    3.50
  -3 -22  -3   41.80    4.80
   3 -22   3   39.00    3.60
  -3 -22  -3   30.70    3.90
   3 -22   3   33.30    3.90
   3  22   3   38.10    4.20
   3  22   3   36.10    4.10
   3 -23  -3   15.00    2.20
   3 -23  -3   11.20    2.00
   3 -23  -3    8.80    1.80
  -3  23   3   13.90    2.30
  -3  23   3   10.60    2.00
  -3  23   3   13.70    2.30
   3  23  -3   13.20    2.30
   2 -23  -3   33.50    3.60
   2 -23  -3   27.90    3.50
  -2  23   3   31.80    4.00
   2  23  -3   36.20    4.10
  -2  23   3   25.80    4.40
   2  23  -3   32.50    4.20
  -2  23   3   27.90    3.30
   2  23  -3   35.50    4.70
  -2  23   3   29.80    4.30
   2  23  -3   20.30    6.10
   1 -23  -3   75.99    6.50
  -1 -23   3   62.69    6.50
  -1 -23   3   57.79    5.80
  -1  23   3   56.19    6.10
  -1  23   3   78.19    6.20
   1  23  -3   71.79    6.50
  -1  23   3   61.19    6.50
  -1  23   3   82.29    7.10
   1  23  -3   75.19    6.50
   1  23  -3   61.99    6.60
   0 -23   3    4.20    1.50
   0 -23  -3    0.80    1.60
   0 -23   3    3.30    1.70
   0 -23   3    3.70    2.00
   0  23  -3    0.70    1.90
   0  23   3   -1.40    2.30
   0  23   3    3.30    1.90
   0  23   3    3.40    4.20
   0  23  -3    4.50    1.90
   0  23   3    4.20    2.20
   0  23   3    2.90    1.90
   0  23   3    3.40    1.70
   1 -23   3    3.90    1.60
  -1 -23  -3    6.90    2.70
   1 -23   3    3.60    2.00
  -1 -23  -3    3.10    2.00
   1 -23   3    7.10    1.60
  -1 -23  -3    4.50    3.00
   1 -23   3    4.70    2.20
   1  23   3    1.30    1.90
   1  23   3    2.60    2.50
   1  23   3    9.80    3.50
  -1  23  -3    2.70    1.70
   2 -23   3   24.90    3.80
   2 -23   3   23.60    3.10
   2 -23   3   28.90    3.30
  -2 -23  -3   28.00    4.00
  -2 -23  -3   24.50    3.20
   2 -23   3   21.70    3.10
  -2 -23  -3   32.40    3.80
   2 -23   3   23.40    3.50
   2  23   3   27.00    4.00
   2  23   3   27.60    3.40
   2  23   3   29.60    4.20
   3 -23   3    2.60    2.40
   3 -23   3    4.90    1.40
   3 -23   3    7.70    1.40
  -3 -23  -3    5.30    1.40
   3 -23   3    4.80    1.20
   3  23   3    9.00    2.00
   3  23   3    6.40    1.80
   3 -24  -3    1.80    1.20
   3 -24  -3    0.80    1.10
   3 -24  -3    3.20    1.70
  -3  24   3    1.20    1.90
   3  24  -3    2.00    3.00
  -3  24   3    1.40    1.30
  -3  24   3    0.50    1.10
  -3  24   3   -0.30    1.20
  -3  24   3    1.30    1.90
   2 -24  -3   10.30    2.30
   2 -24  -3   13.10    2.70
   2 -24  -3   13.40    2.10
  -2  24   3   17.70    2.40
   2  24  -3   11.40    2.40
  -2  24   3   14.00    3.70
   2  24  -3   11.90    3.60
  -2  24   3   17.90    3.00
  -1 -24   3   11.20    2.10
  -1 -24   3   10.50    3.80
  -1  24   3   11.10    2.70
   1  24  -3   15.30    2.70
  -1  24   3    8.40    2.20
  -1  24   3    8.30    2.30
   1  24  -3   14.70    4.10
   0 -24   3    7.10    2.20
   0 -24   3    6.00    1.70
   0 -24   3    5.90    2.30
   0 -24   3    5.20    2.00
   0 -24  -3    9.00    2.60
   0  24   3    7.70    2.20
   0  24   3    8.40    5.20
   0  24   3    6.00    4.10
   0  24   3    5.40    2.90
   0  24   3   10.90    2.50
   0  24  -3    7.10    2.10
   0  24  -3    5.40    2.70
   0  24  -3    7.00    2.20
   1 -24   3   -0.10    1.50
   1 -24   3    3.00    1.50
  -1 -24  -3    4.30    2.30
   1 -24   3    2.10    1.10
  -1 -24  -3    1.90    1.80
   1 -24   3    1.90    1.20
  -1 -24  -3    1.00    2.60
   1  24   3    1.20    1.90
   1  24   3    2.20    1.60
  -1  24  -3    3.20    2.30
  -1  24  -3   -0.50    1.60
   2 -24   3    3.20    1.00
   2 -24   3    5.00    2.20
  -2 -24  -3    3.60    1.30
  -2 -24  -3    5.50    2.00
   2 -24   3    2.60    1.40
   2 -24   3    1.10    1.40
  -2 -24  -3    7.10    4.30
   2  24   3    5.10    1.50
   2  24   3    4.20    1.90
   2  24   3    2.80    1.70
  -2  24  -3    2.40    2.30
  -2  24  -3    5.80    2.40
   3 -24   3   24.90    2.70
  -3 -24  -3   24.60    2.80
   3 -24   3   24.30    3.00
   3 -24   3   26.60    2.60
   3  24   3   30.90    3.40
   3 -25  -3    0.10    1.00
   3 -25  -3   -1.10    0.80
   3 -25  -3    1.90    1.50
   3  25  -3    1.10    1.10
  -3  25   3    2.10    1.50
  -3  25   3    0.60    0.90
   2 -25  -3    0.50    1.50
   2  25  -3    1.20    1.60
  -2  25   3    1.90    1.50
  -2  25   3    2.50    1.40
  -2  25   3    1.70    1.70
   2  25  -3    6.40    2.30
  -2  25   3    1.10    1.60
  -2  25   3    6.40    2.90
   1 -25  -3    1.60    1.60
  -1 -25   3    1.90    1.60
  -1 -25   3   -2.80    2.20
   1  25  -3    0.00    1.70
  -1  25   3   -0.50    1.30
  -1  25   3    1.40    1.70
   1  25  -3   -2.50    1.30
  -1  25   3   -0.50    1.40
  -1  25   3    0.40    1.00
   1  25  -3    1.80    1.60
  -1  25   3    0.80    1.50
   0 -25   3   20.90    3.40
   0 -25   3   25.10    3.10
   0 -25   3   27.40    4.20
   0 -25   3   28.00    3.50
   0  25  -3   28.40    3.90
   0  25  -3   25.30    3.20
   0  25  -3   22.30    5.00
   0  25   3   25.60    3.70
   1 -25   3   -0.40    1.30
   1 -25   3    2.60    1.30
  -1 -25  -3    1.30    3.90
   1 -25   3    0.80    1.10
  -1 -25  -3   -0.90    1.80
   1  25   3    2.70    2.60
  -1  25  -3    2.10    1.90
   1  25   3    1.00    1.70
  -1  25  -3    2.40    1.40
   1  25   3    2.30    1.50
  -2 -25  -3   90.49    7.20
   2 -25   3   80.39    6.50
   2 -25   3   70.99    6.30
   2  25   3   88.69    7.10
   2  25   3   79.39    6.50
   2  25   3   76.19    7.30
   2 -26  -3   -0.50    1.20
  -2  26   3   -1.00    1.50
  -2  26   3    2.10    1.40
   2  26  -3    0.50    1.30
  -2  26   3    0.50    1.30
   1  26  -3    3.10    1.70
   1  26  -3   -0.20    2.60
  -1  26   3    0.30    3.60
  -1  26   3    4.80    1.90
   1  26  -3    2.90    1.70
  -1  26   3    4.30    3.00
  -1  26   3    1.90    1.60
   0 -26   3   -1.90    1.50
   0 -26   3   -1.00    1.40
   0 -26   3    0.40    1.30
   0 -26   3   -0.70    0.90
   0  26  -3    2.40    1.30
   0  26  -3    1.10    1.70
   0  26   3    0.90    1.60
   0  26   3    2.80    2.70
   0  26   3    1.00    1.20
   0  26  -3   -1.10    2.10
   1 -26   3    0.70    1.10
   1 -26   3    3.00    1.30
  -1 -26  -3    3.00    1.50
   1 -26   3    2.40    1.50
   1 -26   3    0.20    0.90
   1  26   3    0.60    1.30
  -1  26  -3    2.10    2.00
   1  26   3   -1.90    2.20
   2 -26   3   10.90    1.70
   2 -26   3   10.70    1.60
  -2 -26  -3   11.50    2.20
   2 -26   3   13.30    1.70
   2  26   3   13.40    2.50
   2  26   3   16.90    2.70
   2  26   3    8.10    2.00
   2  27  -3   12.60    2.60
  -2  27   3   12.70    1.80
   1 -27  -3   17.00    2.60
  -1  27   3   19.50    2.90
   1  27  -3   18.10    2.80
   1  27  -3   15.80    2.60
  -1  27   3   16.20    2.60
  -1  27   3   18.60    3.00
   0 -27   3    4.90    1.20
   0 -27   3    3.30    1.70
   0 -27   3    2.60    1.20
   0 -27  -3    5.80    1.50
   0  27  -3    9.40    2.90
   0  27   3    4.50    1.70
   0  27  -3    3.90    2.10
   1 -27   3    2.20    1.40
   1 -27   3   -0.40    0.70
   1 -27   3    0.40    0.70
  -1 -27  -3    1.70    1.40
   1 -27   3   -0.40    0.90
  -1  27  -3    2.90    1.60
   1  27   3   -1.40    1.50
   1  27   3   -1.60    1.30
   1  28  -3    3.30    1.90
  -1  28   3    2.70    1.20
   0 -28   3   -0.10    1.30
   0 -28   3    0.30    0.90
   0 -28   3    0.00    1.20
   0 -28  -3    1.30    1.30
   0 -28  -3    2.50    1.10
   0  28  -3    2.90    1.40
   0  28   3    2.00    1.50
   0  28  -3    3.90    1.60
   0  28   3    1.60    1.10
  -6   0   4   17.20    1.90
   6   0  -4   14.00    1.90
   5   0  -4   21.60    3.30
   5   0  -4   14.40    2.40
  -5   0   4   15.30    2.50
  -5   0   4   14.20    6.60
  -4   0   4   17.00    3.90
  -4   0   4   11.00    3.50
  -4   0   4   13.30    4.60
   4   0  -4   24.10    3.70
  -4   0   4   18.10    2.70
  -4   0   4   15.90    3.80
   3   0  -4   18.20    4.00
  -3   0   4   20.70    4.00
  -3   0   4   22.70    3.50
   3   0  -4   30.10    4.30
   3   0  -4   23.90    4.20
  -3   0   4   22.80    2.90
  -3   0   4   15.40    3.60
  -3   0   4   25.60    2.90
  -2   0   4 9018.10  611.94
   2   0  -4 9083.09  611.54
   2   0  -4 8521.15  611.14
  -2   0   4 9998.40  611.44
  -2   0   4 9999.00  612.24
  -1   0   4 3001.20  192.58
   1   0  -4 2795.82  191.78
   1   0  -4 3118.99  192.28
  -1   0   4 3128.79  192.38
   1   0  -4 2751.82  191.88
   1   0  -4 2710.83  191.98
   0   0  -4  169.38   11.50
   0   0  -4  157.98   11.60
   0   0   4  169.68   11.30
   0   0   4  140.89   10.70
   0   0   4  143.19   11.20
  -1   0  -4  153.68   11.70
  -1   0  -4  150.68   11.90
  -1   0  -4  168.58   11.50
  -1   0  -4  164.58   11.60
   2   0   4  499.55   37.70
  -2   0  -4  539.95   36.00
   2   0   4  562.74   39.30
   2   0   4  517.05   37.30
  -3   0  -4   84.99    7.40
   3   0   4  106.59    9.20
   3   0   4   99.39    9.20
   3   0   4   84.39    7.80
   3   0   4   98.29    8.60
   3   0   4   88.09    8.00
  -3   0  -4   80.49    7.50
   4   0   4   14.90    2.70
  -4   0  -4   19.60    2.70
  -4   0  -4   11.10    3.50
   4   0   4   18.90    3.90
   4   0   4   18.20    3.50
   4   0   4   17.90    3.20
   5   0   4   22.50    2.80
  -5   0  -4   24.60    3.70
   5   0   4   20.50    3.60
  -5   0  -4   29.00    3.00
   6  -1  -4    1.00    1.00
  -6  -1   4    5.30    1.10
   6  -1  -4    3.50    1.10
  -6   1   4    3.60    1.00
   6   1  -4    3.30    0.90
  -5  -1   4    0.00    1.20
   5  -1  -4   -0.60    1.40
  -5  -1   4    1.90    1.40
   5  -1  -4    1.30    1.70
   5   1  -4    2.40    2.20
   5   1  -4    3.10    1.80
  -5   1   4   -0.60    1.30
  -5   1   4    0.20    1.30
   4  -1  -4    5.80    2.50
  -4  -1   4    4.10    2.60
  -4  -1   4    0.20    2.50
  -4  -1   4    7.80    4.60
  -4  -1   4    4.50    3.30
  -4   1   4    3.20    2.90
  -4   1   4    1.70    1.90
  -4   1   4   -4.60    4.20
  -4   1   4    3.70    2.50
   4   1  -4    2.30    2.50
  -4   1   4    5.90    2.00
  -3  -1   4  168.28   13.00
  -3  -1   4  189.78   14.10
  -3  -1   4  181.68   14.00
  -3  -1   4  182.58   12.80
   3  -1  -4  187.58   13.10
   3  -1  -4  165.08   13.80
   3  -1  -4  157.18   13.70
  -3  -1   4  182.68   14.10
  -3  -1   4  180.38   12.80
   3   1  -4  173.08   14.00
  -3   1   4  172.58   14.00
   3   1  -4  195.28   13.40
  -3   1   4  189.58   14.10
  -3   1   4  174.78   13.00
   3   1  -4  191.18   12.80
  -3   1   4  198.08   14.40
  -3   1   4  157.78   14.50
  -3   1   4  180.18   12.90
   2  -1  -4 1375.26   93.49
  -2  -1   4 1353.36   93.99
  -2  -1   4 1522.45   93.49
  -2  -1   4 1587.34   94.29
   2  -1  -4 1411.86   93.29
  -2   1   4 1266.67   93.19
  -2   1   4 1414.76   94.09
   2   1  -4 1402.16   93.59
   2   1  -4 1475.65   93.69
  -2   1   4 1291.97   93.89
  -1  -1   4  795.22   50.49
  -1  -1   4  736.93   50.59
   1  -1  -4  731.23   49.90
   1  -1  -4  684.23   49.99
   1  -1  -4  743.83   50.29
  -1  -1   4  727.73   50.29
  -1   1   4  834.72   50.39
  -1   1   4  757.32   50.49
   1   1  -4  785.02   50.39
   1   1  -4  786.92   50.29
   1   1  -4  706.63   49.99
  -1   1   4  706.23   50.39
   0  -1  -4 1090.09   79.39
   0  -1   4 1366.56   79.59
   0  -1   4 1184.08   79.69
   0  -1  -4 1344.77   79.99
   0  -1  -4 1117.09   79.49
   0  -1  -4 1169.78   79.99
   0   1   4 1223.58   79.79
   0   1  -4 1115.09   79.59
  -1  -1  -4   28.20    4.10
  -1  -1  -4   33.10    3.90
  -1  -1  -4   27.50    3.10
  -1  -1  -4   27.00    3.10
  -1   1  -4   33.40    3.20
   1   1   4   23.50    3.00
  -1   1  -4   26.80    3.00
   2  -1   4  302.37   21.70
   2  -1   4  296.97   21.60
   2  -1   4  297.27   21.40
  -2  -1  -4  302.27   20.20
  -2   1  -4  255.67   20.00
   2   1   4  294.57   21.50
  -2   1  -4  263.87   20.00
   3  -1   4   28.20    4.30
   3  -1   4   21.80    3.50
   3  -1   4   24.80    3.90
   3  -1   4   21.20    3.80
   3  -1   4   27.00    4.50
  -3  -1  -4   19.70    3.40
   3   1   4   21.20    3.70
   3   1   4   17.50    3.60
   3   1   4   27.20    4.50
   3   1   4   22.00    3.80
  -3   1  -4   20.00    2.90
  -3   1  -4   18.40    3.40
   4  -1   4  240.08   17.90
   4  -1   4  273.17   19.20
   4  -1   4  255.67   18.90
  -4  -1  -4  232.98   18.20
  -4  -1  -4  214.18   17.50
   4  -1   4  258.17   18.20
   4   1   4  251.97   18.30
   4   1   4  232.68   17.90
  -4   1  -4  249.97   18.30
  -4   1  -4  244.98   17.60
   4   1   4  258.97   18.90
   5  -1   4    1.70    1.20
   5  -1   4   -1.40    0.70
  -5  -1  -4    0.00    1.70
  -5  -1  -4   -2.60    1.30
   5  -1   4   -0.40    1.60
   5   1   4    0.10    1.60
  -5   1  -4   -4.90    2.30
  -5   1  -4   -0.20    1.60
   5   1   4    0.00    1.30
  -5   1  -4    1.00    2.00
   6  -2  -4    1.70    1.00
   6  -2  -4    3.40    1.10
  -6  -2   4    3.30    0.90
  -6   2   4    4.10    1.00
  -5  -2   4    0.60    1.00
   5  -2  -4   -0.50    1.60
   5  -2  -4   -0.20    1.90
   5  -2  -4   -0.60    1.50
  -5  -2   4    1.00    1.10
   5   2  -4   -3.10    1.70
  -5   2   4   -1.30    1.20
  -5   2   4    1.70    1.30
  -4  -2   4  134.49   11.40
  -4  -2   4  136.29    9.60
  -4  -2   4  131.99    9.80
   4  -2  -4  124.99   10.60
   4  -2  -4  119.39    9.80
   4   2  -4  133.89   10.60
  -4   2   4  115.29   11.10
  -4   2   4  104.79   11.60
   4   2  -4  108.99    9.70
  -4   2   4  127.49    9.60
  -4   2   4  136.69    9.90
  -4   2   4  136.39   11.20
  -3  -2   4    5.70    1.60
  -3  -2   4    4.60    2.30
  -3  -2   4    7.30    2.20
  -3  -2   4    7.50    1.90
  -3  -2   4    4.90    2.10
   3  -2  -4    1.70    2.40
   3  -2  -4    7.10    3.60
  -3  -2   4    6.20    3.30
  -3   2   4    4.50    3.70
  -3   2   4    1.50    1.90
  -3   2   4    3.90    1.70
   3   2  -4    4.40    1.60
  -3   2   4    3.20    1.70
   3   2  -4    7.10    3.00
  -2  -2   4   31.60    3.80
   2  -2  -4   35.70    3.40
  -2  -2   4   32.30    4.20
   2  -2  -4   31.80    3.80
  -2   2   4   35.30    4.40
   2   2  -4   26.10    4.10
  -2   2   4   26.60    4.30
  -2   2   4   23.80    3.80
  -2   2   4   25.60    3.10
   1  -2  -4   52.39    4.30
   1  -2  -4   48.50    4.50
   1  -2  -4   51.19    4.70
  -1  -2   4   53.29    4.50
  -1  -2   4   50.59    4.90
  -1  -2   4   44.80    4.80
  -1  -2   4   42.40    4.50
   1  -2  -4   45.00    4.50
   1   2  -4   53.89    5.10
  -1   2   4   57.09    4.90
  -1   2   4   55.29    4.90
   1   2  -4   50.79    4.60
   0  -2  -4 1116.59   82.79
   0  -2  -4 1328.97   83.29
   0  -2   4 1309.57   82.79
   0  -2  -4 1175.08   82.99
   0  -2  -4 1235.48   83.09
   0  -2   4 1184.78   82.99
   0   2   4 1357.46   82.89
   0   2   4 1330.17   83.29
   0   2  -4 1264.77   82.89
   0   2   4 1265.67   83.29
   0   2  -4 1377.26   83.29
   0   2   4 1096.59   83.09
  -1  -2  -4   93.79    7.20
  -1  -2  -4   84.99    7.40
  -1   2  -4   94.39    7.10
  -1   2  -4   95.59    7.10
   1   2   4   80.89    6.90
  -2  -2  -4  398.66   28.50
   2  -2   4  432.56   29.60
   2  -2   4  411.56   29.90
   2  -2   4  431.06   30.20
   2   2   4  418.56   29.40
   2   2   4  433.56   29.80
  -2   2  -4  379.86   28.30
   3  -2   4  345.47   24.70
   3  -2   4  289.57   23.10
   3  -2   4  337.87   23.90
   3  -2   4  340.57   24.60
   3  -2   4  314.57   23.40
  -3  -2  -4  307.57   22.90
   3   2   4  332.37   23.60
  -3   2  -4  341.17   22.90
  -3   2  -4  321.97   22.80
   3   2   4  314.17   23.50
   3   2   4  310.37   22.50
   3   2   4  343.27   24.50
   3   2   4  365.66   24.60
   4  -2   4   19.50    3.50
   4  -2   4   17.30    2.60
  -4  -2  -4   12.80    2.60
   4  -2   4   20.60    4.10
  -4  -2  -4   13.80    3.40
  -4   2  -4   15.80    2.60
   4   2   4   17.00    3.40
   4   2   4   19.30    3.20
   4   2   4   13.00    2.50
  -4   2  -4   10.10    3.80
  -5  -2  -4    2.00    1.60
   5  -2   4    2.30    1.00
   5  -2   4    2.20    1.80
   5   2   4    1.70    2.30
   5   2   4    1.70    1.20
   5   2   4    0.90    1.10
   6  -3  -4    0.20    0.90
   6  -3  -4    2.40    1.00
   6   3  -4    1.60    1.10
   5  -3  -4    4.70    1.90
  -5  -3   4    5.20    3.40
   5  -3  -4    6.60    1.80
  -5  -3   4    3.70    1.80
   5  -3  -4    4.10    1.80
  -5  -3   4    5.30    1.50
   5  -3  -4    6.00    1.80
  -5   3   4    6.40    1.50
  -5   3   4    3.90    1.30
   5   3  -4    7.00    2.20
  -4  -3   4   12.10    4.30
   4  -3  -4    6.40    2.10
  -4  -3   4   10.40    3.50
  -4  -3   4    6.20    3.10
   4   3  -4   11.80    2.80
  -4   3   4    6.70    3.10
  -4   3   4    8.30    1.80
  -4   3   4    1.00    5.60
  -4   3   4   11.30    3.20
  -4   3   4    6.30    2.10
  -4   3   4    3.70    4.10
  -3  -3   4   75.19    6.40
   3  -3  -4   75.59    7.20
  -3  -3   4   89.19    7.70
   3  -3  -4   71.89    8.80
  -3  -3   4   74.89    6.30
   3  -3  -4   74.79    7.40
  -3  -3   4   80.49    6.40
   3  -3  -4   82.79    6.40
  -3  -3   4   85.29    7.50
  -3  -3   4   71.59    7.70
  -3  -3   4   75.19    7.40
  -3   3   4   72.69    8.40
   3   3  -4   78.29    8.10
   3   3  -4   75.29    6.50
  -3   3   4   91.29    7.70
  -3   3   4   91.99    6.50
  -3   3   4   88.69    7.70
   3   3  -4   90.59    7.20
   3   3  -4   76.09    7.70
  -3   3   4   80.89    7.80
  -3   3   4   85.39    6.60
  -2  -3   4   44.80    5.00
   2  -3  -4   46.60    4.40
  -2  -3   4   49.99    4.90
   2  -3  -4   53.39    4.20
  -2  -3   4   51.29    5.50
  -2  -3   4   37.60    4.00
   2   3  -4   52.69    4.60
  -2   3   4   43.70    4.80
   2   3  -4   41.10    4.40
  -2   3   4   43.90    4.10
   2   3  -4   42.50    4.70
  -2   3   4   43.30    5.00
   2   3  -4   43.60    4.50
   1  -3  -4  207.48   14.90
  -1  -3   4  212.68   15.30
   1  -3  -4  192.08   14.90
   1  -3  -4  218.88   15.10
  -1  -3   4  230.48   15.40
  -1  -3   4  234.98   15.00
   1  -3  -4  219.88   14.80
  -1   3   4  219.68   15.40
   1   3  -4  224.88   14.90
  -1   3   4  192.98   15.60
   1   3  -4  206.98   15.10
  -1   3   4  188.68   15.20
   0  -3   4    4.60    1.20
   0  -3  -4    6.20    1.60
   0  -3  -4    5.80    1.70
   0  -3   4    1.30    1.50
   0   3   4    4.30    1.80
   0   3   4    3.80    1.30
   0   3   4    3.60    1.40
   0   3   4    5.80    1.90
  -1  -3  -4  555.64   33.20
  -1  -3  -4  477.45   32.80
  -1  -3  -4  443.06   33.40
  -1  -3  -4  511.55   32.90
   1   3   4  453.35   32.70
   1   3   4  470.45   32.10
  -1   3  -4  480.05   32.60
  -2  -3  -4    4.60    2.00
   2  -3   4    2.60    2.50
  -2  -3  -4    1.10    2.40
   2  -3   4    6.10    3.70
  -2  -3  -4    4.20    1.60
   2  -3   4    5.00    2.90
   2   3   4   10.70    3.10
   2   3   4    6.60    2.70
  -2   3  -4    4.50    1.50
  -3  -3  -4   25.70    3.90
   3  -3   4   31.20    4.90
   3  -3   4   34.20    4.40
  -3  -3  -4   36.50    4.90
  -3  -3  -4   24.10    4.40
   3  -3   4   31.50    4.90
   3  -3   4   31.60    3.70
   3  -3   4   26.60    4.40
  -3   3  -4   28.10    3.40
   3   3   4   23.90    4.30
   3   3   4   27.00    4.30
   3   3   4   33.10    4.30
  -3   3  -4   36.20    4.50
   3   3   4   33.70    5.00
   4  -3   4   22.70    4.10
  -4  -3  -4   12.90    3.00
   4  -3   4   20.70    3.50
   4  -3   4   23.60    3.20
   4  -3   4   19.60    3.00
  -4  -3  -4   19.00    3.60
  -4  -3  -4   19.70    3.40
  -4  -3  -4   15.20    2.60
  -4   3  -4   16.70    2.70
   4   3   4   18.00    2.90
  -4   3  -4   21.90    3.90
   4   3   4   19.20    3.10
  -4   3  -4   18.00    4.10
   4   3   4   17.90    3.30
  -5  -3  -4    9.80    1.70
   5  -3   4    7.90    1.50
   5  -3   4    9.80    2.10
   5  -3   4   11.60    2.60
   5   3   4    6.00    1.50
   5   3   4    5.70    1.60
   5   3   4    7.10    2.70
   5  -4  -4   16.60    3.00
   5  -4  -4   20.40    2.90
  -5  -4   4   12.40    4.90
  -5  -4   4   20.70    2.80
  -5  -4   4   17.20    2.80
   5  -4  -4   19.90    2.90
  -5   4   4   18.60    2.40
   5   4  -4   26.50    3.80
  -5   4   4   17.40    2.40
   4  -4  -4   55.89    5.90
  -4  -4   4   51.29    8.70
  -4  -4   4   52.79    4.70
  -4  -4   4   55.39    4.90
  -4  -4   4   48.50    7.30
   4  -4  -4   44.50    5.30
   4  -4  -4   50.99    5.20
  -4  -4   4   55.69    6.20
  -4  -4   4   57.69    6.40
  -4  -4   4   49.10    7.20
   4  -4  -4   47.60    5.20
  -4   4   4   50.39    5.80
  -4   4   4   52.39    4.90
  -4   4   4   56.99    4.90
   4   4  -4   54.99    5.70
  -4   4   4   45.20    4.80
  -4   4   4   50.89    6.50
  -4   4   4   50.29    8.50
  -3  -4   4   26.40    4.70
  -3  -4   4   19.50    2.80
  -3  -4   4   21.80    3.50
  -3  -4   4   28.80    3.00
  -3  -4   4   20.50    2.60
   3  -4  -4   24.40    2.60
   3  -4  -4   26.30    4.10
  -3  -4   4   26.80    3.90
   3  -4  -4   25.30    4.00
  -3   4   4   13.20    4.70
  -3   4   4   26.30    4.50
   3   4  -4   26.20    3.60
  -3   4   4   18.10    2.70
  -3   4   4   19.80    2.90
  -3   4   4   23.40    3.70
  -3   4   4   21.10    2.90
   3   4  -4   21.70    3.70
   3   4  -4   25.00    4.20
   3   4  -4   27.70    3.20
   2  -4  -4  627.54   41.50
  -2  -4   4  610.04   41.70
  -2  -4   4  687.03   42.50
  -2  -4   4  621.14   42.40
  -2  -4   4  577.94   41.40
   2  -4  -4  595.24   41.80
  -2  -4   4  562.14   42.50
  -2  -4   4  696.83   42.80
  -2   4   4  660.73   42.70
   2   4  -4  613.94   42.20
  -2   4   4  647.14   41.80
   2   4  -4  574.64   41.70
  -2   4   4  630.94   41.60
   2   4  -4  607.64   42.10
  -1  -4   4  528.15   39.50
   1  -4  -4  532.95   39.20
  -1  -4   4  617.24   39.30
   1  -4  -4  540.55   39.30
  -1  -4   4  651.33   39.80
  -1  -4   4  635.14   39.80
   1  -4  -4  639.24   39.20
   1  -4  -4  551.44   39.40
  -1   4   4  601.84   39.80
  -1   4   4  595.94   39.30
  -1   4   4  634.64   39.80
   1   4  -4  656.93   39.80
   1   4  -4  544.25   39.20
  -1   4   4  521.85   40.00
   1   4  -4  552.94   39.50
  -1   4   4  564.94   39.10
   0  -4  -4   39.40    3.80
   0  -4  -4   30.10    3.20
   0  -4   4   37.00    3.40
   0  -4  -4   36.80    3.60
   0   4  -4   30.40    3.20
   0   4   4   38.50    3.50
   0   4  -4   37.40    3.80
   0   4  -4   29.20    4.00
   0   4   4   33.30    3.90
   0   4   4   37.60    3.60
   0   4   4   35.10    3.70
  -1  -4  -4  258.77   16.40
  -1  -4  -4  209.08   16.30
  -1  -4  -4  228.08   16.20
  -1  -4  -4  215.48   16.10
   1   4   4  217.88   16.10
  -1   4  -4  204.98   15.80
   1   4   4  244.08   15.80
  -1   4  -4  248.58   16.10
   2  -4   4   52.59    6.60
  -2  -4  -4   61.19    5.80
   2  -4   4   59.19    7.00
  -2  -4  -4   63.69    5.90
  -2  -4  -4   65.19    5.60
   2  -4   4   68.59    7.20
  -2  -4  -4   64.69    7.40
   2  -4   4   66.49    6.60
   2   4   4   60.99    6.20
   2   4   4   60.99    6.50
   2   4   4   70.99    6.80
   3  -4   4  703.83   45.60
   3  -4   4  726.83   49.20
  -3  -4  -4  629.64   45.50
   3  -4   4  723.33   46.60
  -3  -4  -4  607.04   45.50
  -3  -4  -4  604.84   45.20
   3   4   4  647.84   45.10
   3   4   4  720.43   46.90
   3   4   4  689.23   46.00
  -3   4  -4  660.63   45.10
   4  -4   4   20.20    3.60
   4  -4   4   18.70    3.60
   4  -4   4   26.90    4.00
  -4  -4  -4   27.80    4.20
   4  -4   4   15.70    3.00
  -4  -4  -4   18.20    3.10
  -4  -4  -4   24.70    3.90
  -4  -4  -4   18.30    2.90
  -4   4  -4   27.30    3.10
   4   4   4   20.20    3.20
  -4   4  -4   24.90    5.60
   4   4   4   25.60    4.60
   5  -4   4   -1.10    1.60
  -5  -4  -4   -1.00    1.10
   5  -4   4    0.20    0.80
  -5  -4  -4   -0.80    1.50
   5   4   4    0.70    3.00
   5   4   4    0.10    0.90
   5   4   4   -0.30    0.60
   5  -5  -4    6.80    2.00
  -5  -5   4   13.80    5.10
   5  -5  -4   10.00    2.20
   5  -5  -4   10.80    2.40
   5  -5  -4   10.30    2.70
  -5  -5   4    8.40    2.20
  -5   5   4    7.10    2.00
  -5   5   4   12.40    2.00
   4  -5  -4   27.40    4.30
  -4  -5   4   21.70    2.90
  -4  -5   4   25.50    4.30
   4  -5  -4   26.80    3.70
  -4  -5   4   35.00    6.30
   4  -5  -4   28.60    3.80
  -4  -5   4   19.90    3.10
   4  -5  -4   23.30    3.70
   4   5  -4   24.90    4.20
  -4   5   4   24.00    3.30
  -4   5   4   24.30    5.60
  -4   5   4   28.10    4.10
   4   5  -4   28.00    4.30
  -4   5   4   25.00    7.10
  -4   5   4   27.80    3.30
   3  -5  -4    1.10    2.60
  -3  -5   4    0.60    1.10
  -3  -5   4    2.70    2.70
  -3  -5   4    2.50    1.40
  -3  -5   4    3.00    1.40
   3  -5  -4   -0.80    2.40
  -3  -5   4    2.30    2.00
   3  -5  -4    2.20    2.20
  -3  -5   4    1.40    2.10
  -3  -5   4    4.20    2.00
  -3   5   4    0.70    1.00
   3   5  -4   -0.50    2.00
  -3   5   4    2.00    1.80
  -3   5   4    3.10    1.60
   3   5  -4    3.60    2.60
  -3   5   4    4.10    2.00
  -3   5   4    2.00    2.70
   3   5  -4    0.40    1.50
  -3   5   4    0.20    1.50
   3   5  -4    4.30    2.20
  -3   5   4    3.30    3.70
   2  -5  -4  173.98   11.00
  -2  -5   4  146.59   12.10
  -2  -5   4  153.88   11.90
  -2  -5   4  144.89   11.10
   2  -5  -4  146.99   11.20
  -2  -5   4  157.78   12.00
  -2   5   4  175.18   12.10
   2   5  -4  155.58   11.60
  -2   5   4  151.08   11.00
   2   5  -4  142.39   11.20
  -2   5   4  148.89   11.20
   2   5  -4  147.69   11.70
   1  -5  -4   -1.50    1.40
   1  -5  -4    5.60    2.10
  -1  -5   4    2.10    1.10
  -1  -5   4    0.90    1.30
  -1  -5   4    2.50    1.60
   1  -5  -4    1.70    1.50
   1  -5  -4    0.80    0.90
   1   5  -4    1.30    1.20
  -1   5   4   -0.40    1.30
  -1   5   4    1.70    2.00
  -1   5   4   -0.50    0.90
   1   5  -4    0.70    1.80
   1   5  -4    1.10    1.20
   1   5  -4    0.10    1.40
  -1   5   4   -1.60    1.60
   0  -5   4  178.08   13.20
   0  -5  -4  181.28   13.20
   0  -5  -4  197.88   13.50
   0   5  -4  192.48   13.40
   0   5   4  201.28   13.90
   0   5  -4  174.78   13.10
   0   5  -4  182.48   13.60
   0   5   4  190.38   13.60
  -1  -5  -4   28.40    3.20
  -1  -5  -4   33.70    3.60
  -1  -5  -4   25.00    3.60
  -1  -5  -4   30.80    3.30
  -1   5  -4   28.20    3.00
   1   5   4   27.70    2.90
   1   5   4   25.50    3.20
  -2  -5  -4  102.89    8.80
  -2   5  -4   98.89    8.20
   2   5   4  117.49    9.40
   2   5   4  121.59   10.00
  -3  -5  -4   31.00    4.80
  -3  -5  -4   40.50    4.30
   3  -5   4   43.70    5.90
  -3  -5  -4   37.00    4.40
   3  -5   4   31.90    4.00
  -3  -5  -4   43.50    5.80
  -3  -5  -4   28.70    4.70
   3  -5   4   27.40    6.80
   3   5   4   41.60    5.60
   3   5   4   40.90    5.10
  -3   5  -4   35.20    3.70
   3   5   4   41.80    4.70
   4  -5   4   77.99    9.70
  -4  -5  -4   55.69    5.50
  -4  -5  -4   61.79    5.60
  -4  -5  -4   60.89    5.60
   4  -5   4   62.79    5.80
   4  -5   4   59.29    6.40
  -4  -5  -4   53.59    6.20
  -4   5  -4   62.19    5.30
   4   5   4   51.89    7.30
   4   5   4   67.39    7.70
   5  -5   4    8.60    1.60
  -5  -5  -4    6.90    2.00
   5  -5   4    4.80    1.20
  -5  -5  -4    8.50    1.50
   5  -5   4    5.60    1.70
   5   5   4    5.80    3.60
   5   5   4    3.80    1.30
   5   5   4    6.40    1.30
   5  -6  -4   14.70    4.00
   5  -6  -4   21.20    3.10
   5  -6  -4   21.80    3.00
  -5  -6   4   17.90    3.00
  -5  -6   4   32.50    5.90
  -5  -6   4   25.40    2.90
  -5  -6   4   21.90    2.60
   5   6  -4   26.70    4.00
  -5   6   4   22.20    2.70
   4  -6  -4  101.59    9.20
  -4  -6   4  116.69   10.00
   4  -6  -4  128.19    9.30
   4  -6  -4  102.99    8.50
  -4  -6   4  119.39    8.50
  -4  -6   4  111.39    8.40
  -4  -6   4  110.09    8.70
   4  -6  -4  103.39    9.30
  -4  -6   4  129.09   11.10
  -4   6   4  101.29    8.70
  -4   6   4  120.19    8.80
   4   6  -4  106.39    9.40
   4   6  -4  104.09    8.30
  -4   6   4  114.79   11.40
  -4   6   4  108.19   12.20
   4   6  -4   95.09    9.30
  -3  -6   4    5.00    1.50
   3  -6  -4    0.40    2.00
  -3  -6   4    5.60    1.80
  -3  -6   4    5.80    2.20
  -3  -6   4    6.30    2.20
   3  -6  -4   11.00    2.90
  -3  -6   4    9.50    3.10
  -3  -6   4    4.20    1.50
   3  -6  -4    2.90    2.00
  -3   6   4    4.90    1.70
   3   6  -4    4.10    2.00
  -3   6   4    7.20    2.50
   3   6  -4    7.00    2.50
   3   6  -4    6.10    2.70
   3   6  -4    4.90    2.20
  -3   6   4    6.20    1.70
  -3   6   4    2.70    2.20
  -3   6   4    8.20    1.90
  -3   6   4    2.80    2.40
  -3   6   4    0.30    3.50
  -2  -6   4    2.30    2.50
   2  -6  -4    4.90    1.30
  -2  -6   4    3.90    1.60
  -2  -6   4    2.10    1.70
   2  -6  -4    2.70    1.40
  -2  -6   4   -2.10    2.10
  -2  -6   4    3.70    2.20
   2   6  -4    0.20    1.70
   2   6  -4    2.90    2.10
  -2   6   4    2.30    1.20
   2   6  -4   -0.60    1.90
  -2   6   4    0.90    1.60
  -2   6   4    1.90    1.70
  -2   6   4    2.30    1.60
  -2   6   4    0.00    2.80
  -1  -6   4   36.20    3.70
   1  -6  -4   40.00    3.40
   1  -6  -4   36.70    4.30
  -1  -6   4   39.00    3.80
  -1  -6   4   30.80    3.10
   1  -6  -4   33.30    3.60
   1  -6  -4   39.00    4.30
  -1   6   4   38.30    3.50
  -1   6   4   36.30    3.60
  -1   6   4   36.50    3.80
   1   6  -4   35.00    3.90
   1   6  -4   37.60    3.80
  -1   6   4   39.90    4.00
   1   6  -4   32.90    3.80
  -1   6   4   33.30    4.50
   1   6  -4   38.70    3.70
   0  -6  -4   12.70    2.60
   0  -6  -4   14.50    2.50
   0  -6  -4   14.70    2.40
   0   6  -4   16.20    3.20
   0   6  -4   11.60    2.10
   0   6   4   17.70    2.40
   0   6  -4    9.50    1.90
   0   6   4   16.20    3.20
   0   6   4   14.50    2.30
  -1  -6  -4 1059.19   71.49
  -1  -6  -4 1075.59   71.19
  -1  -6  -4 1032.30   71.09
  -1  -6  -4 1124.29   71.49
   1   6   4  992.60   71.29
  -1   6  -4 1130.99   71.09
   2  -6   4  144.19   11.70
  -2  -6  -4  135.69   10.40
  -2  -6  -4  121.19    9.90
   2  -6   4  129.89   11.40
  -2  -6  -4  111.39   10.50
  -2  -6  -4  126.59   11.30
   2  -6   4  144.09   11.30
  -2   6  -4  127.99    9.60
  -3  -6  -4  215.78   17.40
   3  -6   4  243.98   17.40
  -3  -6  -4  267.97   18.30
   3  -6   4  251.57   19.20
   3  -6   4  269.47   19.40
  -3  -6  -4  213.78   18.00
  -3  -6  -4  247.58   17.80
   4  -6   4  109.09   11.50
  -4  -6  -4  123.79    9.50
  -4  -6  -4  109.29    9.20
   4  -6   4  126.49    9.70
  -4  -6  -4  111.99    9.30
  -4  -6  -4  125.29   10.10
  -4  -6  -4  140.79   10.30
   4  -6   4  128.59    9.80
[truncated: 223,986 more chars]
