# Supplementary material for: Synthesis and structure of 2-amino-4-methylpyridin-1-ium hydrogen squarate
Source: Acta Crystallogr E Crystallogr Commun. 2025 Nov 28;81(Pt 12):1189–94. doi: 10.1107/S205698902501045X (PMC12810288; doi:10.1107/S205698902501045X)
Supplement: Supplementary file 2 [file e-81-01189-Isup3.hkl]

data_I                                                                          
_shelx_title ' AMPSA_a.res in P2(1)/c'                                          
_shelx_refln_list_code          4                                               
_shelx_F_calc_maximum       89.08                                               
_exptl_crystal_F_000       464.00                                               
_reflns_d_resolution_high  0.8301                                               
                                                                                
loop_                                                                           
 _space_group_symop_operation_xyz                                               
 'x, y, z'                                                                      
 '-x, y+1/2, -z+1/2'                                                            
 '-x, -y, -z'                                                                   
 'x, -y-1/2, z-1/2'                                                             
                                                                                
_cell_length_a     5.3441                                                       
_cell_length_b    24.9059                                                       
_cell_length_c     7.6505                                                       
_cell_angle_alpha  90.000                                                       
_cell_angle_beta   95.597                                                       
_cell_angle_gamma  90.000                                                       
                                                                                
_shelx_F_squared_multiplier     1.000                                           
                                                                                
loop_                                                                           
 _refln_index_h                                                                 
 _refln_index_k                                                                 
 _refln_index_l                                                                 
 _refln_F_squared_calc                                                          
 _refln_F_squared_meas                                                          
 _refln_F_squared_sigma                                                         
 _refln_observed_status                                                         
   1   0   0       3139.13       2778.38       128.68 o                         
   2   0   0         49.90         46.48         1.78 o                         
   3   0   0         88.18         85.19         5.16 o                         
   4   0   0        595.51        672.38        20.37 o                         
   5   0   0         24.27         25.50         1.22 o                         
   6   0   0          6.19          4.96         0.58 o                         
   1   1   0       4729.05       6115.65       235.80 o                         
   2   1   0       1051.71        951.03        23.63 o                         
   3   1   0          8.12          8.33         0.60 o                         
   4   1   0        153.99        157.44         3.14 o                         
   5   1   0         63.10         65.43         1.55 o                         
   6   1   0         33.77         33.37         1.48 o                         
   0   2   0        647.93        577.54        26.81 o                         
   1   2   0         75.47         57.79         1.43 o                         
   2   2   0       6350.01       6424.81       153.56 o                         
   3   2   0          1.92          1.18         0.38 o                         
   4   2   0        125.73        132.24         2.83 o                         
   5   2   0         75.24         81.75         1.74 o                         
   6   2   0          5.29          5.46         0.51 o                         
   1   3   0       1436.57       1321.73        32.80 o                         
   2   3   0        174.85        153.93         4.85 o                         
   3   3   0        167.72        175.05         3.76 o                         
   4   3   0          7.10          7.34         0.53 o                         
   5   3   0          7.90          7.62         0.66 o                         
   6   3   0          6.14          4.75         0.36 o                         
   0   4   0       4259.27       4092.87       268.25 o                         
   1   4   0       1569.46       1425.23        35.28 o                         
   2   4   0        439.52        404.00         9.53 o                         
   3   4   0        342.61        354.78         8.55 o                         
   4   4   0         52.43         59.55         1.35 o                         
   5   4   0        195.62        200.61         4.32 o                         
   6   4   0          0.08          0.06         0.30 o                         
   1   5   0          0.86          0.99         0.18 o                         
   2   5   0        751.34        723.51        15.97 o                         
   3   5   0         59.49         54.37         1.42 o                         
   4   5   0         61.42         60.98         1.21 o                         
   5   5   0          1.08          0.96         0.40 o                         
   6   5   0          0.70          0.39         0.24 o                         
   0   6   0        140.45        161.40         5.45 o                         
   1   6   0         76.84         78.55         1.89 o                         
   2   6   0        772.62        737.47        16.31 o                         
   3   6   0        866.21        895.58        18.84 o                         
   4   6   0         55.07         61.51         1.30 o                         
   5   6   0         35.16         33.99         1.21 o                         
   6   6   0         13.24         10.13         0.54 o                         
   1   7   0        306.68        297.19         6.66 o                         
   2   7   0        985.42       1021.50        26.56 o                         
   3   7   0         36.99         29.46         0.91 o                         
   4   7   0         10.44         12.30         0.58 o                         
   5   7   0          1.57          1.60         0.47 o                         
   6   7   0         24.14         19.48         0.85 o                         
   0   8   0       1258.88       1120.29        56.54 o                         
   1   8   0       1312.44       1205.92        26.49 o                         
   2   8   0        379.36        385.35         7.93 o                         
   3   8   0         20.55         21.32         0.71 o                         
   4   8   0         20.87         23.86         0.71 o                         
   5   8   0          0.11         -0.34         0.34 o                         
   6   8   0          1.38          0.86         0.29 o                         
   1   9   0       2041.43       2077.51        43.09 o                         
   2   9   0         71.95         71.18         1.56 o                         
   3   9   0         23.89         25.92         0.74 o                         
   4   9   0        161.83        160.20         4.00 o                         
   5   9   0        270.80        283.98         6.00 o                         
   6   9   0         11.55          6.17         0.80 o                         
   0  10   0         79.26         62.03         1.76 o                         
   1  10   0       2250.10       2399.07        55.56 o                         
   2  10   0         35.47         26.55         0.77 o                         
   3  10   0         13.98         13.72         0.55 o                         
   4  10   0         75.92         75.40         1.63 o                         
   5  10   0          1.14          0.93         0.44 o                         
   6  10   0         13.43         12.30         0.64 o                         
   1  11   0       1266.30       1303.97        27.16 o                         
   2  11   0         16.90         22.38         0.70 o                         
   3  11   0        525.70        539.92         8.41 o                         
   4  11   0         16.72         17.97         0.71 o                         
   5  11   0         28.03         27.92         1.15 o                         
   0  12   0        515.11        617.37        18.33 o                         
   1  12   0          1.44          1.69         0.32 o                         
   2  12   0        403.93        397.08         7.78 o                         
   3  12   0        117.25        122.16         2.02 o                         
   4  12   0          7.08          5.26         0.54 o                         
   5  12   0         44.30         46.52         1.40 o                         
   1  13   0         18.11         17.54         0.66 o                         
   2  13   0         47.11         47.09         1.09 o                         
   3  13   0        237.43        251.35         3.73 o                         
   4  13   0        135.64        150.99         3.09 o                         
   5  13   0          1.38          1.90         0.37 o                         
   0  14   0         36.10         37.60         1.31 o                         
   1  14   0         94.48         94.93         2.02 o                         
   2  14   0          0.28          1.02         0.32 o                         
   3  14   0        179.52        193.54         3.19 o                         
   4  14   0         31.79         37.25         0.99 o                         
   5  14   0          3.10          3.31         0.41 o                         
   1  15   0        110.06        111.17         2.11 o                         
   2  15   0        156.09        170.94         3.13 o                         
   3  15   0        293.13        321.32         5.63 o                         
   4  15   0          0.52          1.05         0.39 o                         
   5  15   0         13.53         10.60         1.22 o                         
   0  16   0         88.73         97.18         2.88 o                         
   1  16   0        187.48        202.76         3.89 o                         
   2  16   0         39.00         42.63         1.02 o                         
   3  16   0         74.89         77.44         1.53 o                         
   4  16   0          3.57          2.66         0.50 o                         
   5  16   0          0.67          0.12         0.34 o                         
   1  17   0         47.68         46.60         1.00 o                         
   2  17   0        112.04        107.08         1.78 o                         
   3  17   0          2.30          1.55         0.37 o                         
   4  17   0         35.72         39.59         1.13 o                         
   5  17   0         43.39         44.76         1.42 o                         
   0  18   0        565.79        618.07        14.90 o                         
   1  18   0         64.63         69.37         1.28 o                         
   2  18   0        100.59        112.26         1.95 o                         
   3  18   0        221.65        240.87         4.40 o                         
   4  18   0          2.95          3.58         0.42 o                         
   5  18   0          1.37          0.78         0.31 o                         
   1  19   0        446.97        497.36         7.81 o                         
   2  19   0         19.14         21.34         0.78 o                         
   3  19   0         27.87         23.47         0.91 o                         
   4  19   0          2.56          2.04         0.46 o                         
   0  20   0         10.43         12.97         0.92 o                         
   1  20   0         20.39         20.23         0.69 o                         
   2  20   0         48.47         42.57         1.08 o                         
   3  20   0          3.10          2.19         0.56 o                         
   4  20   0         28.92         29.87         1.07 o                         
   1  21   0         80.52         75.46         1.65 o                         
   2  21   0         24.01         31.26         0.95 o                         
   3  21   0        151.35        166.97         3.67 o                         
   4  21   0          0.04         -0.27         0.32 o                         
   0  22   0          2.28          2.00         0.54 o                         
   1  22   0          2.27          2.68         0.37 o                         
   2  22   0         23.03         25.22         0.93 o                         
   3  22   0         41.08         40.74         1.27 o                         
   4  22   0          7.70          5.66         0.51 o                         
   1  23   0         23.43         23.10         0.86 o                         
   2  23   0         26.41         22.29         1.14 o                         
   3  23   0          4.03          4.07         0.39 o                         
   4  23   0          0.00         -0.26         0.26 o                         
   0  24   0         36.38         41.33         1.60 o                         
   1  24   0          9.45          5.91         0.60 o                         
   2  24   0         14.74         14.83         0.70 o                         
   3  24   0          0.69          0.59         0.44 o                         
   1  25   0          0.94         -0.04         0.42 o                         
   2  25   0         19.99         14.26         0.76 o                         
   3  25   0          2.31          1.91         0.44 o                         
   0  26   0         75.20         75.46         3.34 o                         
   1  26   0         15.13         10.38         0.75 o                         
   2  26   0         13.22         15.98         0.87 o                         
   3  26   0          0.14          0.44         0.31 o                         
   1  27   0          3.99          3.18         0.42 o                         
   2  27   0         10.89          8.40         0.72 o                         
   0  28   0          3.69          2.28         1.02 o                         
   1  28   0          8.43         10.90         0.74 o                         
   2  28   0         89.66        101.73         6.02 o                         
   1  29   0          0.25          0.58         0.41 o                         
   0  30   0         48.23         30.79         3.10 o                         
  -6   1   1         14.06         14.08         0.59 o                         
  -5   1   1         24.56         23.42         0.85 o                         
  -4   1   1         35.02         36.32         0.96 o                         
  -3   1   1         47.57         38.07         1.17 o                         
  -2   1   1         49.25         43.60         1.23 o                         
  -1   1   1        921.74        838.23        17.40 o                         
   0   1   1        924.85        927.97        22.98 o                         
   1   1   1        152.16        127.56         3.24 o                         
   2   1   1         62.93         53.09         1.65 o                         
   3   1   1         84.68         79.23         2.30 o                         
   4   1   1        144.02        158.76         3.06 o                         
   5   1   1         33.91         35.12         1.13 o                         
   6   1   1          1.35          0.62         0.32 o                         
  -6   2   1          2.03          2.20         0.35 o                         
  -5   2   1         60.54         59.17         1.59 o                         
  -4   2   1         10.25         11.16         0.57 o                         
  -3   2   1         32.59         32.71         1.44 o                         
  -2   2   1        181.95        175.19         6.02 o                         
  -1   2   1        367.81        292.82         6.50 o                         
   0   2   1        247.27        189.93         5.14 o                         
   1   2   1        744.16        702.70        20.67 o                         
   2   2   1          9.44         10.80         0.50 o                         
   3   2   1          8.23          9.81         0.54 o                         
   4   2   1         67.64         69.40         1.47 o                         
   5   2   1         18.47         15.54         0.83 o                         
   6   2   1         14.45         12.79         0.78 o                         
  -6   3   1         42.99         41.78         1.13 o                         
  -5   3   1         54.71         56.41         1.31 o                         
  -4   3   1          0.31          0.51         0.34 o                         
  -3   3   1         89.62         74.07         2.30 o                         
  -2   3   1        377.23        379.88        11.41 o                         
  -1   3   1        280.52        240.34         5.68 o                         
   0   3   1        515.18        398.91         9.92 o                         
   1   3   1        454.29        442.53        11.92 o                         
   2   3   1        215.79        209.52         5.82 o                         
   3   3   1         68.61         67.57         1.74 o                         
   4   3   1        250.30        261.31         4.79 o                         
   5   3   1         84.93         86.05         3.04 o                         
   6   3   1          2.32          0.71         0.30 o                         
  -6   4   1         63.72         63.43         1.73 o                         
  -5   4   1         25.20         24.57         0.79 o                         
  -4   4   1        131.96        148.22         3.17 o                         
  -3   4   1          2.50          1.61         0.32 o                         
  -2   4   1          0.06          0.11         0.26 o                         
  -1   4   1          7.65          7.94         0.37 o                         
   0   4   1         45.28         42.30         1.37 o                         
   1   4   1         10.75          5.35         0.34 o                         
   2   4   1         11.87         10.95         0.38 o                         
   3   4   1        606.55        569.51        14.42 o                         
   4   4   1          0.53          1.08         0.43 o                         
   5   4   1        289.34        274.02         7.35 o                         
   6   4   1          0.58          0.72         0.27 o                         
  -6   5   1          0.00          0.45         0.25 o                         
  -5   5   1         21.84         23.36         0.82 o                         
  -4   5   1          1.84          1.89         0.34 o                         
  -3   5   1        107.32        106.74         2.35 o                         
  -2   5   1         62.85         61.23         1.51 o                         
  -1   5   1        197.33        161.16         3.67 o                         
   0   5   1       1024.24        863.61        21.46 o                         
   1   5   1         18.37         15.64         0.55 o                         
   2   5   1        261.19        220.32         5.37 o                         
   3   5   1          1.72          0.89         0.44 o                         
   4   5   1          6.29          6.63         0.43 o                         
   5   5   1          1.49          0.68         0.47 o                         
   6   5   1          3.98          2.02         0.40 o                         
  -6   6   1          2.28          1.35         0.29 o                         
  -5   6   1         71.76         81.24         1.89 o                         
  -4   6   1          2.77          1.58         0.39 o                         
  -3   6   1        244.75        238.28         5.58 o                         
  -2   6   1        208.38        191.03         4.43 o                         
  -1   6   1       1630.15       1400.92        30.61 o                         
   0   6   1       1486.00       1388.05        34.49 o                         
   1   6   1        988.64        933.88        23.26 o                         
   2   6   1       1104.36       1100.28        27.49 o                         
   3   6   1          0.17          0.31         0.42 o                         
   4   6   1        216.48        216.77         3.71 o                         
   5   6   1          1.78          0.89         0.35 o                         
   6   6   1          2.07          1.54         0.31 o                         
  -6   7   1         31.21         27.84         1.17 o                         
  -5   7   1         25.17         28.28         1.36 o                         
  -4   7   1         13.82         14.81         0.67 o                         
  -3   7   1         10.97         12.81         0.55 o                         
  -2   7   1         87.56         88.34         1.99 o                         
  -1   7   1        251.67        237.03         5.08 o                         
   0   7   1          5.27          7.73         0.39 o                         
   1   7   1        251.37        255.34         5.75 o                         
   2   7   1        104.99         72.03         2.33 o                         
   3   7   1         57.68         61.80         1.86 o                         
   4   7   1         20.61         18.00         0.77 o                         
   5   7   1        164.72        176.95         4.04 o                         
   6   7   1         30.10         36.26         1.64 o                         
  -6   8   1          0.67         -0.30         0.30 o                         
  -5   8   1         95.83         98.33         2.18 o                         
  -4   8   1          0.11          0.48         0.32 o                         
  -3   8   1        322.97        336.61         6.97 o                         
  -2   8   1         38.01         35.17         0.85 o                         
  -1   8   1       2877.04       2822.26        61.54 o                         
   0   8   1       2753.13       2767.24        63.96 o                         
   1   8   1         19.93         16.65         0.59 o                         
   2   8   1        693.20        713.93        15.01 o                         
   3   8   1         22.63         25.17         0.95 o                         
   4   8   1        288.03        297.62         6.05 o                         
   5   8   1          4.46          3.27         0.42 o                         
   6   8   1          2.70          2.15         0.46 o                         
  -6   9   1          4.96          3.69         0.35 o                         
  -5   9   1         19.61         21.79         0.91 o                         
  -4   9   1         61.20         69.70         1.67 o                         
  -3   9   1         69.20         76.67         1.56 o                         
  -2   9   1          0.00          0.41         0.28 o                         
  -1   9   1        637.97        589.60        13.87 o                         
   0   9   1       2000.18       2051.02        44.79 o                         
   1   9   1         39.38         36.38         1.04 o                         
   2   9   1          4.41          8.81         0.39 o                         
   3   9   1        297.83        353.37         7.08 o                         
   4   9   1         88.11         94.39         2.08 o                         
   5   9   1          6.42          5.88         0.50 o                         
   6   9   1          8.61          6.63         0.86 o                         
  -6  10   1          1.50          0.53         0.31 o                         
  -5  10   1         41.77         45.32         1.25 o                         
  -4  10   1         19.95         22.20         0.71 o                         
  -3  10   1        456.58        498.52         7.60 o                         
  -2  10   1        303.78        305.13         5.24 o                         
  -1  10   1        116.45        115.95         3.39 o                         
   0  10   1         99.31        110.54         3.17 o                         
   1  10   1        693.35        712.16        17.86 o                         
   2  10   1        996.97       1050.23        19.26 o                         
   3  10   1         13.44          9.35         0.55 o                         
   4  10   1        133.54        146.04         2.63 o                         
   5  10   1         12.75         12.66         0.63 o                         
  -5  11   1          0.36          0.66         0.36 o                         
  -4  11   1         11.59         10.93         0.65 o                         
  -3  11   1         48.17         50.55         1.16 o                         
  -2  11   1        304.94        311.78         5.05 o                         
  -1  11   1          8.55          8.28         0.55 o                         
   0  11   1         82.88         82.30         2.07 o                         
   1  11   1        299.86        273.16         5.37 o                         
   2  11   1        185.17        200.28         4.07 o                         
   3  11   1         65.02         60.56         1.30 o                         
   4  11   1          0.47          0.77         0.40 o                         
   5  11   1          7.97          5.91         0.43 o                         
  -5  12   1          7.33          6.47         0.49 o                         
  -4  12   1         43.62         47.54         1.15 o                         
  -3  12   1         51.16         54.00         1.06 o                         
  -2  12   1         64.42         81.75         1.69 o                         
  -1  12   1          4.05          4.03         0.35 o                         
   0  12   1          9.56         12.61         0.59 o                         
   1  12   1        212.50        234.78         4.49 o                         
   2  12   1        142.66        144.38         3.00 o                         
   3  12   1        153.70        177.15         2.91 o                         
   4  12   1          7.19          7.76         0.52 o                         
   5  12   1         27.64         33.68         1.14 o                         
  -5  13   1         51.59         56.87         1.63 o                         
  -4  13   1          0.65          0.59         0.37 o                         
  -3  13   1          0.18          0.76         0.29 o                         
  -2  13   1         65.98         64.33         1.43 o                         
  -1  13   1        495.69        524.35         9.65 o                         
   0  13   1        952.77       1054.24        22.00 o                         
   1  13   1         25.67         28.16         0.88 o                         
   2  13   1         12.63         12.54         0.61 o                         
   3  13   1          0.58          2.09         0.36 o                         
   4  13   1        211.68        218.32         4.05 o                         
   5  13   1         52.74         57.09         1.50 o                         
  -5  14   1          3.88          2.19         0.42 o                         
  -4  14   1         58.69         66.66         1.55 o                         
  -3  14   1          3.77          4.09         0.39 o                         
  -2  14   1         18.66         20.43         0.59 o                         
  -1  14   1        308.30        310.89         5.73 o                         
   0  14   1        357.55        341.72         6.49 o                         
   1  14   1        135.13        141.60         2.59 o                         
   2  14   1          0.49          0.69         0.33 o                         
   3  14   1        187.80        203.85         3.34 o                         
   4  14   1          4.86          2.98         0.44 o                         
   5  14   1          1.68          2.16         0.39 o                         
  -5  15   1         48.26         47.10         1.65 o                         
  -4  15   1         24.28         26.50         0.90 o                         
  -3  15   1        299.95        307.97         5.81 o                         
  -2  15   1         58.77         60.57         1.37 o                         
  -1  15   1        208.97        207.43         4.46 o                         
   0  15   1        273.29        279.27         5.59 o                         
   1  15   1        116.89        116.21         2.27 o                         
   2  15   1        709.35        761.88        11.47 o                         
   3  15   1          1.08          2.44         0.40 o                         
   4  15   1        191.07        181.31         5.12 o                         
   5  15   1          0.49          0.35         0.27 o                         
  -5  16   1          7.73          5.98         0.74 o                         
  -4  16   1        168.41        160.50         4.14 o                         
  -3  16   1          4.12          2.18         0.38 o                         
  -2  16   1          2.38          1.84         0.37 o                         
  -1  16   1         12.74         12.81         0.54 o                         
   0  16   1          7.66          8.34         0.51 o                         
   1  16   1          8.35          7.21         0.43 o                         
   2  16   1          4.62          3.45         0.34 o                         
   3  16   1        484.94        482.32         8.02 o                         
   4  16   1          3.94          5.00         0.52 o                         
   5  16   1          0.07         -0.04         0.27 o                         
  -5  17   1         29.16         21.55         1.13 o                         
  -4  17   1        137.08        139.91         3.20 o                         
  -3  17   1        175.26        180.60         3.23 o                         
  -2  17   1        207.81        211.59         3.10 o                         
  -1  17   1        168.12        166.32         3.00 o                         
   0  17   1        239.99        230.91         3.70 o                         
   1  17   1        111.66        115.17         2.02 o                         
   2  17   1        453.81        483.41         7.43 o                         
   3  17   1        222.79        243.25         4.26 o                         
   4  17   1        100.06         94.44         2.14 o                         
   5  17   1          0.28          0.34         0.26 o                         
  -5  18   1          4.64          3.66         0.45 o                         
  -4  18   1          0.02          0.39         0.41 o                         
  -3  18   1          5.96          4.96         0.53 o                         
  -2  18   1        314.87        325.87         4.80 o                         
  -1  18   1         22.55         25.13         0.70 o                         
   0  18   1         52.95         59.10         1.29 o                         
   1  18   1        418.98        406.39         6.13 o                         
   2  18   1          0.00         -0.19         0.42 o                         
   3  18   1          1.39          0.46         0.36 o                         
   4  18   1          4.30          4.78         0.44 o                         
   5  18   1          2.87          1.44         0.41 o                         
  -4  19   1          7.14          6.29         0.63 o                         
  -3  19   1        215.90        221.62         4.49 o                         
  -2  19   1         11.75         10.24         0.57 o                         
  -1  19   1        369.07        376.39         6.05 o                         
   0  19   1        301.60        320.38         4.71 o                         
   1  19   1          6.59          7.42         0.47 o                         
   2  19   1        488.86        522.73         8.70 o                         
   3  19   1         19.81         18.94         0.84 o                         
   4  19   1          0.07          0.13         0.32 o                         
  -4  20   1         37.94         35.04         1.13 o                         
  -3  20   1         28.32         29.73         1.16 o                         
  -2  20   1        165.95        173.43         3.29 o                         
  -1  20   1         17.01         12.87         0.63 o                         
   0  20   1         48.82         44.12         0.89 o                         
   1  20   1        116.36        125.79         2.42 o                         
   2  20   1         40.10         40.54         1.15 o                         
   3  20   1         97.34         99.70         2.06 o                         
   4  20   1          5.61          5.23         0.48 o                         
  -4  21   1         13.62         10.24         0.89 o                         
  -3  21   1        140.91        133.30         3.14 o                         
  -2  21   1        753.19        772.68        13.05 o                         
  -1  21   1         52.31         54.30         1.30 o                         
   0  21   1         11.11         13.06         0.59 o                         
   1  21   1       1112.74       1162.69        21.50 o                         
   2  21   1        312.06        332.43         5.88 o                         
   3  21   1         16.79         14.73         0.77 o                         
   4  21   1          1.55          1.10         0.43 o                         
  -4  22   1          2.19          2.91         0.40 o                         
  -3  22   1         12.45         12.90         0.70 o                         
  -2  22   1         39.16         39.94         1.25 o                         
  -1  22   1         79.68         65.43         1.45 o                         
   0  22   1        145.02        125.29         2.20 o                         
   1  22   1        137.47        145.84         2.86 o                         
   2  22   1         12.98         11.33         0.68 o                         
   3  22   1          5.41          4.35         0.43 o                         
   4  22   1         13.44         14.45         0.77 o                         
  -4  23   1          1.54          1.54         0.28 o                         
  -3  23   1          1.09          1.46         0.50 o                         
  -2  23   1         17.83         17.29         0.76 o                         
  -1  23   1         95.13         87.32         1.80 o                         
   0  23   1        131.68        117.41         2.39 o                         
   1  23   1         11.54          7.63         0.53 o                         
   2  23   1          2.95          3.53         0.44 o                         
   3  23   1          9.60         10.88         0.62 o                         
  -3  24   1          5.22          6.24         0.63 o                         
  -2  24   1          2.13          2.93         0.45 o                         
  -1  24   1         39.93         35.75         1.26 o                         
   0  24   1         39.11         38.76         1.26 o                         
   1  24   1          9.62         12.20         0.78 o                         
   2  24   1          0.19          0.74         0.39 o                         
   3  24   1          0.13         -0.23         0.31 o                         
  -3  25   1          0.25         -0.26         0.26 o                         
  -2  25   1         11.47          4.97         0.46 o                         
  -1  25   1          2.59          1.47         0.44 o                         
   0  25   1          0.17          0.40         0.48 o                         
   1  25   1         30.79         22.48         1.00 o                         
   2  25   1          0.32          0.05         0.32 o                         
   3  25   1         43.51         50.05         2.16 o                         
  -3  26   1          0.02         -0.21         0.29 o                         
  -2  26   1          4.73          5.57         0.44 o                         
  -1  26   1          3.58          1.83         0.40 o                         
   0  26   1          5.85          3.60         0.54 o                         
   1  26   1          0.53          1.24         0.41 o                         
   2  26   1          0.78          0.58         0.43 o                         
   3  26   1         12.79         14.32         0.95 o                         
  -2  27   1          4.01          1.66         0.43 o                         
  -1  27   1         33.69         36.03         1.32 o                         
   0  27   1         33.78         36.37         1.37 o                         
   1  27   1          6.14          4.33         0.44 o                         
   2  27   1          0.54          1.36         0.69 o                         
  -2  28   1          2.99          2.45         0.52 o                         
  -1  28   1          0.44         -0.13         0.42 o                         
   0  28   1          0.81          0.65         0.48 o                         
   1  28   1          0.19          0.10         0.42 o                         
   2  28   1         17.17         18.74         1.41 o                         
  -1  29   1          8.57         10.07         1.18 o                         
   0  29   1          9.57          9.90         1.52 o                         
   1  29   1         35.94         24.73         1.98 o                         
  -6   0   2         15.74         14.67         1.09 o                         
  -5   0   2        127.87        132.92         5.03 o                         
  -4   0   2         51.68         53.68         1.58 o                         
  -3   0   2         88.19         90.63         2.92 o                         
  -2   0   2        228.98        249.36         7.65 o                         
   0   0   2       6190.78       6847.02       317.21 o                         
   1   0   2         63.63         53.36         2.80 o                         
   2   0   2        104.00        102.73         7.46 o                         
   3   0   2        952.97        902.37        42.35 o                         
   4   0   2         42.51         53.45         2.15 o                         
   5   0   2          0.01         -0.30         0.86 o                         
   6   0   2         13.97         16.05         1.11 o                         
  -6   1   2         23.79         24.81         0.89 o                         
  -5   1   2         25.06         28.43         1.21 o                         
  -4   1   2          5.62          7.01         0.44 o                         
  -3   1   2         47.20         52.88         1.48 o                         
  -2   1   2        911.40        933.22        19.51 o                         
  -1   1   2       2206.74       2188.87        47.86 o                         
   0   1   2       3968.39       3940.71        91.18 o                         
   1   1   2       2816.86       2888.32       141.23 o                         
   2   1   2          6.16          5.38         0.57 o                         
   3   1   2        393.62        332.63        11.37 o                         
   4   1   2         59.21         60.26         1.46 o                         
   5   1   2        143.16        161.82         4.12 o                         
   6   1   2          1.10          0.21         0.37 o                         
  -6   2   2          7.78          7.82         0.53 o                         
  -5   2   2         23.41         23.67         0.84 o                         
  -4   2   2          0.39          1.54         0.38 o                         
  -3   2   2       1171.66       1266.58        24.16 o                         
  -2   2   2          9.49         10.89         0.52 o                         
  -1   2   2        321.32        276.85         5.41 o                         
   0   2   2          0.55          0.91         0.18 o                         
   1   2   2       6672.25       7006.01       264.88 o                         
   2   2   2         28.08         22.49         1.58 o                         
   3   2   2        371.11        396.53        15.66 o                         
   4   2   2        252.70        261.27         5.63 o                         
   5   2   2          0.50          1.49         0.40 o                         
   6   2   2          1.97          1.22         0.33 o                         
  -6   3   2          7.05          5.28         0.49 o                         
  -5   3   2          7.01          8.12         0.55 o                         
  -4   3   2         29.15         31.66         0.85 o                         
  -3   3   2         75.34         74.73         2.08 o                         
  -2   3   2        359.48        371.02         8.64 o                         
  -1   3   2        127.27        102.33         2.48 o                         
   0   3   2        878.91        856.75        18.75 o                         
   1   3   2         31.90         24.35         1.14 o                         
   2   3   2        534.69        566.51        20.27 o                         
   3   3   2          1.30          5.35         1.05 o                         
   4   3   2          0.39         -0.57         0.57 o                         
   5   3   2         13.68         15.14         0.70 o                         
   6   3   2          1.39          1.80         0.30 o                         
  -6   4   2         32.13         35.71         1.21 o                         
  -5   4   2         28.94         27.66         0.97 o                         
  -4   4   2         92.20        108.05         2.08 o                         
  -3   4   2        168.92        173.38         3.77 o                         
  -2   4   2        248.69        232.91         5.37 o                         
  -1   4   2       2145.08       2161.29        42.68 o                         
   0   4   2       1702.55       1572.81        38.99 o                         
   1   4   2        277.13        268.60         6.68 o                         
   2   4   2        567.74        611.97        31.60 o                         
   3   4   2         52.21         66.17         3.36 o                         
   4   4   2        550.52        552.12        11.90 o                         
   5   4   2          2.26          2.34         0.40 o                         
   6   4   2          0.17          0.35         0.32 o                         
  -6   5   2          1.28          1.16         0.30 o                         
  -5   5   2          2.45          2.54         0.49 o                         
  -4   5   2         39.68         46.99         1.33 o                         
  -3   5   2        165.53        183.19         4.12 o                         
  -2   5   2          6.37          8.06         0.43 o                         
  -1   5   2        183.33        172.79         3.31 o                         
   0   5   2          4.07          4.29         0.32 o                         
   1   5   2        830.57        775.81        18.11 o                         
   2   5   2          6.13          3.40         0.45 o                         
   3   5   2        169.55        177.92         5.00 o                         
   4   5   2          1.77          5.68         0.55 o                         
   5   5   2         15.58         14.59         0.90 o                         
   6   5   2          1.58          1.21         0.29 o                         
  -6   6   2          5.77          4.02         0.53 o                         
  -5   6   2          7.68          6.68         0.88 o                         
  -4   6   2        167.99        184.96         3.56 o                         
  -3   6   2        416.63        457.83         9.88 o                         
  -2   6   2         25.73         28.35         0.82 o                         
  -1   6   2         41.60         47.10         1.20 o                         
   0   6   2         87.35         86.99         2.08 o                         
   1   6   2        278.14        234.70         6.03 o                         
   2   6   2       1610.50       1635.69        44.05 o                         
   3   6   2        161.46        157.44         3.17 o                         
   4   6   2        122.30        118.27         2.98 o                         
   5   6   2         66.96         64.48         1.94 o                         
  -6   7   2          1.59          1.15         0.28 o                         
  -5   7   2          1.13          0.97         0.35 o                         
  -4   7   2          0.98          0.34         0.41 o                         
  -3   7   2        187.74        178.36         4.51 o                         
  -2   7   2        101.53         96.43         2.13 o                         
  -1   7   2         23.59         25.21         0.67 o                         
   0   7   2         43.18         48.66         1.34 o                         
   1   7   2       1246.09       1199.58        32.33 o                         
   2   7   2        250.97        235.44         6.18 o                         
   3   7   2         53.76         60.36         1.64 o                         
   4   7   2          0.54          1.82         0.45 o                         
   5   7   2         55.64         49.40         1.45 o                         
  -6   8   2          0.04          0.34         0.43 o                         
  -5   8   2          5.41          4.43         0.41 o                         
  -4   8   2          1.33          0.96         0.42 o                         
  -3   8   2         55.47         57.99         1.23 o                         
  -2   8   2        356.18        353.19         7.28 o                         
  -1   8   2        610.68        577.46        11.59 o                         
   0   8   2        892.61        843.84        17.62 o                         
   1   8   2        508.97        465.81        15.66 o                         
   2   8   2        146.34        139.97         3.59 o                         
   3   8   2         55.56         65.72         1.73 o                         
   4   8   2          3.76          2.23         0.42 o                         
   5   8   2         19.45         21.64         0.81 o                         
  -6   9   2         61.37         56.88         2.08 o                         
  -5   9   2         62.99         67.73         1.83 o                         
  -4   9   2          6.50          5.38         0.41 o                         
  -3   9   2         13.51         10.97         0.68 o                         
  -2   9   2        185.11        162.10         3.03 o                         
  -1   9   2          6.90          8.34         0.50 o                         
   0   9   2       2457.07       2423.51       103.61 o                         
   1   9   2        109.85        112.43         2.74 o                         
   2   9   2         55.32         55.19         1.59 o                         
   3   9   2        177.91        168.37         3.49 o                         
   4   9   2        563.13        549.53         9.11 o                         
   5   9   2         29.47         27.30         0.92 o                         
  -6  10   2          1.31          0.26         0.30 o                         
  -5  10   2         15.54         13.79         0.70 o                         
  -4  10   2          5.83          6.34         0.47 o                         
  -3  10   2          0.48          0.19         0.30 o                         
  -2  10   2        705.01        698.60        12.46 o                         
  -1  10   2         14.85          9.42         0.43 o                         
   0  10   2       1492.19       1559.54        32.51 o                         
   1  10   2        134.85        121.90         3.02 o                         
   2  10   2          0.26          2.31         0.49 o                         
   3  10   2        120.19        110.97         2.04 o                         
   4  10   2         46.05         46.72         1.13 o                         
   5  10   2         21.76         21.73         0.80 o                         
  -5  11   2          0.74          0.29         0.33 o                         
  -4  11   2         76.30         77.17         1.86 o                         
  -3  11   2          6.37          6.98         0.41 o                         
  -2  11   2        568.57        572.45         9.96 o                         
  -1  11   2         15.12         15.64         0.56 o                         
   0  11   2        498.03        529.99        12.82 o                         
   1  11   2        139.91        146.24         3.35 o                         
   2  11   2       1028.45       1006.63        25.31 o                         
   3  11   2         48.05         50.81         1.18 o                         
   4  11   2         34.64         33.26         0.90 o                         
   5  11   2         13.36         17.48         0.98 o                         
  -5  12   2          7.70          7.64         0.57 o                         
  -4  12   2         27.29         25.58         0.81 o                         
  -3  12   2        129.90        125.43         2.09 o                         
  -2  12   2         19.09         19.65         0.68 o                         
  -1  12   2        234.53        241.76         5.71 o                         
   0  12   2          2.06          1.43         0.39 o                         
   1  12   2        361.41        344.35         6.27 o                         
   2  12   2        165.64        174.70         3.26 o                         
   3  12   2          0.35          1.06         0.38 o                         
   4  12   2        171.47        174.72         3.15 o                         
   5  12   2          0.40          1.31         0.36 o                         
  -5  13   2         30.24         27.90         1.03 o                         
  -4  13   2         70.56         81.00         1.64 o                         
  -3  13   2         10.16          9.43         0.46 o                         
  -2  13   2         18.59         20.15         0.68 o                         
  -1  13   2         24.84         24.90         0.71 o                         
   0  13   2         23.88         27.80         0.82 o                         
   1  13   2         59.33         60.53         1.48 o                         
   2  13   2        345.07        352.01         7.40 o                         
   3  13   2        301.50        321.03         6.52 o                         
   4  13   2          6.52          7.37         0.60 o                         
   5  13   2          1.52          2.28         0.34 o                         
  -5  14   2         13.43         12.56         0.72 o                         
  -4  14   2         62.39         68.23         1.60 o                         
  -3  14   2          2.64          2.09         0.36 o                         
  -2  14   2         89.69         96.19         1.91 o                         
  -1  14   2         22.36         29.30         0.91 o                         
   0  14   2          3.80          2.83         0.37 o                         
   1  14   2          8.28         10.29         0.50 o                         
   2  14   2        166.69        184.99         3.29 o                         
   3  14   2         40.14         50.69         1.28 o                         
   4  14   2         32.13         36.92         0.97 o                         
   5  14   2          1.83          1.30         0.30 o                         
  -5  15   2          0.58         -0.38         0.38 o                         
  -4  15   2         45.75         47.83         1.63 o                         
  -3  15   2         92.00         99.18         2.27 o                         
  -2  15   2          7.22          7.48         0.43 o                         
  -1  15   2          1.75          2.62         0.34 o                         
   0  15   2        212.57        210.51         4.27 o                         
   1  15   2         90.45        104.49         1.84 o                         
   2  15   2        600.90        660.34         9.98 o                         
   3  15   2          0.02          0.26         0.36 o                         
   4  15   2         31.07         31.20         0.94 o                         
   5  15   2          3.88          4.61         0.40 o                         
  -5  16   2          2.13          1.26         0.47 o                         
  -4  16   2         58.95         60.34         1.80 o                         
  -3  16   2          2.39          1.83         0.37 o                         
  -2  16   2         37.53         39.50         0.84 o                         
  -1  16   2         33.81         32.17         0.89 o                         
   0  16   2        128.60        140.49         2.34 o                         
   1  16   2         82.84         84.85         1.51 o                         
   2  16   2          5.08          4.35         0.45 o                         
   3  16   2          1.28          0.08         0.33 o                         
   4  16   2          0.03          0.17         0.31 o                         
   5  16   2          0.31          0.11         0.29 o                         
  -5  17   2          6.30          4.41         0.42 o                         
  -4  17   2          7.49          6.29         0.54 o                         
  -3  17   2         56.92         59.04         1.36 o                         
  -2  17   2          0.35          0.68         0.34 o                         
  -1  17   2          0.05         -0.24         0.33 o                         
   0  17   2         88.84         90.89         1.58 o                         
   1  17   2         84.23         73.87         1.43 o                         
   2  17   2         78.45         76.30         1.86 o                         
   3  17   2         88.14         91.28         1.82 o                         
   4  17   2         92.58         97.92         2.14 o                         
  -5  18   2          3.95          2.68         0.35 o                         
  -4  18   2         63.53         68.27         1.81 o                         
  -3  18   2         10.09          7.66         0.52 o                         
  -2  18   2          7.67          6.04         0.49 o                         
  -1  18   2        337.68        348.96         5.95 o                         
   0  18   2         68.66         77.06         1.34 o                         
   1  18   2        187.09        192.93         3.35 o                         
   2  18   2        259.43        271.17         4.87 o                         
   3  18   2          0.31          1.03         0.57 o                         
   4  18   2         16.06         15.19         0.69 o                         
  -4  19   2          0.21          1.23         0.44 o                         
  -3  19   2         13.61         12.74         0.85 o                         
  -2  19   2        220.35        221.94         3.68 o                         
  -1  19   2          7.95          6.64         0.46 o                         
   0  19   2        293.99        325.05         4.67 o                         
   1  19   2          4.88          5.09         0.47 o                         
   2  19   2        101.14        101.14         2.05 o                         
   3  19   2          9.15         11.66         0.60 o                         
   4  19   2          2.03          2.75         0.39 o                         
  -4  20   2          0.12          1.07         0.36 o                         
  -3  20   2         13.51          9.87         0.63 o                         
  -2  20   2          3.59          3.10         0.46 o                         
  -1  20   2          2.78          2.84         0.47 o                         
   0  20   2         26.18         27.88         0.81 o                         
   1  20   2         58.98         50.66         1.24 o                         
   2  20   2         20.14         25.50         0.89 o                         
   3  20   2         50.13         52.76         1.40 o                         
   4  20   2          1.25          1.49         0.39 o                         
  -4  21   2         37.97         39.69         1.30 o                         
  -3  21   2         10.71          9.25         0.54 o                         
  -2  21   2         25.66         20.12         0.81 o                         
  -1  21   2          0.00         -0.37         0.39 o                         
   0  21   2         85.76         85.46         1.66 o                         
   1  21   2         31.52         40.62         1.13 o                         
   2  21   2        231.62        280.86         6.70 o                         
   3  21   2          1.23          0.58         0.36 o                         
   4  21   2          0.67          0.27         0.39 o                         
  -4  22   2         22.69         19.83         0.82 o                         
  -3  22   2         12.04          8.22         0.71 o                         
  -2  22   2          0.25          0.11         0.36 o                         
  -1  22   2          3.30          3.85         0.37 o                         
   0  22   2          3.46          3.59         0.48 o                         
   1  22   2         10.28         11.09         0.70 o                         
   2  22   2         34.99         41.82         1.15 o                         
   3  22   2         16.20         20.38         0.93 o                         
  -4  23   2          0.43          0.25         0.50 o                         
  -3  23   2         11.62          7.28         0.59 o                         
  -2  23   2         14.97         12.19         0.69 o                         
  -1  23   2          8.82          8.03         0.55 o                         
   0  23   2          9.98          8.00         0.58 o                         
   1  23   2         27.84         26.53         1.23 o                         
   2  23   2          5.80          6.39         0.49 o                         
   3  23   2          5.74          4.62         0.46 o                         
  -3  24   2         10.06          7.06         0.64 o                         
  -2  24   2          4.75          3.87         0.44 o                         
  -1  24   2         16.44         14.98         0.67 o                         
   0  24   2          5.81          4.02         0.47 o                         
   1  24   2          2.91          3.06         0.47 o                         
   2  24   2          3.60          3.19         0.54 o                         
   3  24   2          2.58          2.00         0.37 o                         
  -3  25   2          0.04         -0.30         0.30 o                         
  -2  25   2          3.18          3.03         0.38 o                         
  -1  25   2          1.83          0.92         0.57 o                         
   0  25   2          0.79          1.56         0.49 o                         
   1  25   2         65.07         62.32         1.86 o                         
   2  25   2          2.97          3.20         0.43 o                         
   3  25   2          0.97          1.23         0.28 o                         
  -3  26   2         10.00          7.74         0.94 o                         
  -2  26   2          3.44          1.66         0.39 o                         
  -1  26   2         37.04         36.86         1.36 o                         
   0  26   2         13.38         10.53         0.74 o                         
   1  26   2          2.28          1.33         0.44 o                         
   2  26   2          0.43          0.07         0.54 o                         
  -2  27   2          8.98          6.29         0.95 o                         
  -1  27   2          2.81          1.22         0.59 o                         
   0  27   2          0.07          0.87         0.46 o                         
   1  27   2         23.67         22.52         1.11 o                         
   2  27   2          1.43          1.68         0.39 o                         
  -1  28   2          3.15          3.52         0.54 o                         
   0  28   2          7.27          4.29         0.59 o                         
   1  28   2         65.79         84.96         3.00 o                         
  -1  29   2          0.67         -0.75         0.75 o                         
   0  29   2          1.08          1.42         0.43 o                         
  -6   1   3          0.61          0.48         0.37 o                         
  -5   1   3          8.05          8.21         0.75 o                         
  -4   1   3          6.89          6.18         0.46 o                         
  -3   1   3          0.99          1.25         0.36 o                         
  -2   1   3        215.61        240.76         4.45 o                         
  -1   1   3        352.64        337.70         7.24 o                         
   0   1   3        100.73         92.77         2.00 o                         
   1   1   3         39.80         33.58         1.39 o                         
   2   1   3         72.40         62.04         2.86 o                         
   3   1   3        231.08        257.59         6.60 o                         
   4   1   3         29.81         30.05         1.03 o                         
   5   1   3          0.66          1.00         0.39 o                         
  -6   2   3         22.79         23.00         0.96 o                         
  -5   2   3          0.92          2.04         0.71 o                         
  -4   2   3          8.34          8.02         0.49 o                         
  -3   2   3          2.04          3.09         0.39 o                         
  -2   2   3         75.40         75.84         1.72 o                         
  -1   2   3          4.63          4.29         0.41 o                         
   0   2   3        371.86        352.31         7.10 o                         
   1   2   3         12.71         11.58         0.72 o                         
   2   2   3          0.05         -0.75         1.00 o                         
   3   2   3         27.56         26.42         1.13 o                         
   4   2   3         65.22         69.22         1.71 o                         
   5   2   3         45.42         50.36         1.45 o                         
  -6   3   3          3.10          3.77         0.45 o                         
  -5   3   3          7.00          6.10         0.47 o                         
  -4   3   3          1.87          0.63         0.37 o                         
  -3   3   3         84.52        105.54         2.37 o                         
  -2   3   3         38.08         36.38         0.84 o                         
  -1   3   3        271.82        230.15         5.01 o                         
   0   3   3        104.80        107.50         2.43 o                         
   1   3   3        123.04        125.23         3.36 o                         
   2   3   3        227.55        215.36        10.09 o                         
   3   3   3        369.32        355.99         6.94 o                         
   4   3   3         50.28         45.93         1.30 o                         
   5   3   3         22.56         18.56         0.72 o                         
  -6   4   3         19.70         18.82         0.94 o                         
  -5   4   3          9.21          7.93         0.50 o                         
  -4   4   3          0.04          0.01         0.36 o                         
  -3   4   3          0.02          0.05         0.35 o                         
  -2   4   3          2.73          4.54         0.35 o                         
  -1   4   3         36.10         44.95         1.22 o                         
   0   4   3          2.57          4.13         0.32 o                         
   1   4   3          2.31          1.14         0.28 o                         
   2   4   3        675.64        593.31        20.42 o                         
   3   4   3         95.20        109.87         2.95 o                         
   4   4   3        594.73        570.35        10.37 o                         
   5   4   3          8.29          8.01         0.65 o                         
  -6   5   3          8.35          6.06         0.60 o                         
  -5   5   3          1.04          1.46         0.45 o                         
  -4   5   3         11.02          9.90         0.73 o                         
  -3   5   3         21.32         23.27         0.71 o                         
  -2   5   3          0.04          0.37         0.24 o                         
  -1   5   3        410.17        407.93         9.15 o                         
   0   5   3         14.27         12.98         0.63 o                         
   1   5   3         72.51         60.16         1.82 o                         
   2   5   3          0.33          0.67         0.53 o                         
   3   5   3         16.59         14.91         0.69 o                         
   4   5   3          6.14          5.00         0.48 o                         
   5   5   3          5.84          5.26         0.50 o                         
  -6   6   3          8.61          4.78         0.50 o                         
  -5   6   3          2.96          1.80         0.33 o                         
  -4   6   3         11.19          9.75         0.61 o                         
  -3   6   3         15.41         16.18         0.63 o                         
  -2   6   3        278.52        281.15         5.01 o                         
  -1   6   3        113.93         93.41         2.19 o                         
   0   6   3        616.38        565.97        13.35 o                         
   1   6   3        966.25        974.81        32.31 o                         
   2   6   3          0.51          3.90         1.96 o                         
   3   6   3        222.49        202.13         4.15 o                         
   4   6   3         55.20         56.79         1.49 o                         
   5   6   3         10.85         10.14         0.84 o                         
  -6   7   3          9.62          6.08         0.59 o                         
  -5   7   3          0.55         -0.30         0.35 o                         
  -4   7   3         25.11         28.05         0.94 o                         
  -3   7   3         21.30         22.00         0.76 o                         
  -2   7   3        145.88        146.95         2.68 o                         
  -1   7   3         65.99         65.59         1.56 o                         
   0   7   3        133.66        134.90         3.22 o                         
   1   7   3        332.97        277.22         6.70 o                         
   2   7   3         31.73         31.54         1.22 o                         
   3   7   3          0.56         -0.02         0.50 o                         
   4   7   3        362.01        354.13         7.43 o                         
   5   7   3         56.69         67.73         2.36 o                         
  -6   8   3         14.85         12.29         0.77 o                         
  -5   8   3          0.14          0.19         0.34 o                         
  -4   8   3         46.59         49.28         1.29 o                         
  -3   8   3         32.98         35.66         0.99 o                         
  -2   8   3        678.95        739.40        11.97 o                         
  -1   8   3        436.69        425.81         7.67 o                         
   0   8   3         73.36         76.70         2.05 o                         
   1   8   3        335.77        335.30         8.63 o                         
   2   8   3        155.55        157.03         4.10 o                         
   3   8   3        331.60        316.73         5.41 o                         
   4   8   3         26.41         31.42         0.98 o                         
   5   8   3          0.21          0.46         0.34 o                         
  -5   9   3          6.15          4.61         0.40 o                         
  -4   9   3         43.11         42.44         0.98 o                         
  -3   9   3          1.66          1.83         0.38 o                         
  -2   9   3         29.82         33.45         0.91 o                         
  -1   9   3       1006.79       1033.95        18.96 o                         
   0   9   3         49.26         47.12         1.21 o                         
   1   9   3         42.48         34.58         1.06 o                         
   2   9   3        423.46        484.03        10.48 o                         
   3   9   3        134.40        121.38         2.26 o                         
   4   9   3          6.60          7.75         0.53 o                         
   5   9   3         22.28         21.32         0.91 o                         
  -5  10   3          8.61          8.10         0.56 o                         
  -4  10   3         70.97         72.86         1.70 o                         
  -3  10   3         15.95         15.72         0.55 o                         
  -2  10   3         15.07         12.68         0.58 o                         
  -1  10   3          1.79          1.35         0.30 o                         
   0  10   3        334.48        332.46         8.04 o                         
   1  10   3        482.04        484.26        10.93 o                         
   2  10   3          1.72          4.95         0.58 o                         
   3  10   3        219.93        230.72         4.19 o                         
   4  10   3         19.62         18.08         0.92 o                         
   5  10   3          7.03          5.72         0.44 o                         
  -5  11   3          2.18          1.88         0.34 o                         
  -4  11   3          4.09          2.20         0.37 o                         
  -3  11   3         88.04         95.29         1.74 o                         
  -2  11   3          1.02          1.54         0.38 o                         
  -1  11   3         42.51         37.90         0.95 o                         
   0  11   3         58.64         51.31         1.38 o                         
   1  11   3        211.13        220.01         5.95 o                         
   2  11   3        130.17        128.03         2.36 o                         
   3  11   3          0.28          0.65         0.48 o                         
   4  11   3          4.37          3.58         0.38 o                         
   5  11   3          6.92          7.34         0.49 o                         
  -5  12   3          4.56          3.16         0.42 o                         
  -4  12   3          6.33          4.31         0.43 o                         
  -3  12   3         15.38         17.25         0.65 o                         
  -2  12   3          2.32          3.11         0.42 o                         
  -1  12   3          1.35          2.88         0.42 o                         
   0  12   3        153.57        175.38         4.19 o                         
   1  12   3        117.44        108.02         2.63 o                         
   2  12   3        125.43        146.31         2.58 o                         
   3  12   3          1.87          4.59         0.48 o                         
   4  12   3         45.54         52.34         1.20 o                         
   5  12   3          0.74          1.06         0.32 o                         
  -5  13   3          0.03          0.26         0.33 o                         
  -4  13   3          0.56          1.08         0.56 o                         
  -3  13   3         16.48         13.59         0.77 o                         
  -2  13   3         97.13        109.60         2.13 o                         
  -1  13   3        535.56        597.76        11.19 o                         
   0  13   3          9.51         10.85         0.56 o                         
   1  13   3         18.87         18.35         0.64 o                         
   2  13   3          3.53          1.59         0.37 o                         
   3  13   3        346.71        341.76         5.82 o                         
   4  13   3        159.82        178.22         3.35 o                         
   5  13   3          4.02          3.80         0.47 o                         
  -5  14   3          9.30          8.20         0.82 o                         
  -4  14   3          5.11          3.83         0.43 o                         
  -3  14   3          0.81          0.56         0.36 o                         
  -2  14   3         86.77         87.98         1.58 o                         
  -1  14   3        117.69        125.78         2.75 o                         
   0  14   3        153.70        165.15         3.07 o                         
   1  14   3          9.22          7.97         0.46 o                         
   2  14   3        206.27        218.41         3.86 o                         
   3  14   3          1.47          1.82         0.42 o                         
   4  14   3          1.60          1.28         0.31 o                         
   5  14   3          5.78          5.06         0.65 o                         
  -5  15   3         19.46         20.61         0.82 o                         
  -4  15   3         63.06         66.67         1.85 o                         
  -3  15   3          5.87          4.77         0.42 o                         
  -2  15   3         64.25         62.49         1.34 o                         
  -1  15   3         92.71         98.43         1.97 o                         
   0  15   3         57.65         62.14         1.36 o                         
   1  15   3        605.59        618.92        10.87 o                         
   2  15   3        112.64        118.18         2.38 o                         
   3  15   3        329.66        318.24         5.31 o                         
   4  15   3          0.00          0.07         0.32 o                         
  -5  16   3         24.50         23.96         1.20 o                         
  -4  16   3          3.86          2.88         0.44 o                         
  -3  16   3         18.97         18.91         0.76 o                         
  -2  16   3          7.79          6.86         0.51 o                         
  -1  16   3          0.57          1.58         0.38 o                         
   0  16   3          5.62          4.48         0.53 o                         
   1  16   3          8.35          6.60         0.42 o                         
   2  16   3        565.23        571.39         9.74 o                         
   3  16   3          2.29          0.48         0.41 o                         
   4  16   3          1.70          1.09         0.41 o                         
  -5  17   3         41.96         40.64         1.53 o                         
  -4  17   3         40.49         40.53         1.32 o                         
  -3  17   3        127.21        121.13         2.58 o                         
  -2  17   3         72.29         73.29         1.60 o                         
  -1  17   3        151.36        165.09         3.16 o                         
   0  17   3         24.96         25.51         0.78 o                         
   1  17   3        437.21        450.85         6.99 o                         
   2  17   3        171.57        187.52         3.21 o                         
   3  17   3        156.45        147.11         3.11 o                         
   4  17   3          2.17          3.05         0.39 o                         
  -4  18   3          4.64          2.06         0.47 o                         
  -3  18   3         89.21         89.33         2.26 o                         
  -2  18   3          0.97          0.12         0.36 o                         
  -1  18   3         10.29         12.97         0.82 o                         
   0  18   3        216.51        219.49         3.81 o                         
   1  18   3         20.93         20.85         0.78 o                         
   2  18   3          0.04          0.12         0.40 o                         
   3  18   3          0.37          0.18         0.34 o                         
   4  18   3          4.47          4.34         0.41 o                         
  -4  19   3         50.47         46.42         1.84 o                         
  -3  19   3         25.74         22.08         0.86 o                         
  -2  19   3        151.50        156.56         3.28 o                         
  -1  19   3         95.58        106.55         2.54 o                         
   0  19   3         37.46         45.05         1.16 o                         
   1  19   3        452.73        489.09         8.21 o                         
   2  19   3          9.86          7.77         0.54 o                         
   3  19   3          1.11          2.12         0.38 o                         
   4  19   3          8.45         12.15         0.83 o                         
  -4  20   3          7.53          5.06         0.57 o                         
  -3  20   3         70.59         67.30         1.76 o                         
  -2  20   3          0.30          0.30         0.39 o                         
  -1  20   3         34.62         36.49         1.12 o                         
   0  20   3          8.64          9.88         0.60 o                         
   1  20   3         11.20         11.65         0.64 o                         
   2  20   3        113.56        120.20         3.39 o                         
   3  20   3          4.98          3.71         0.49 o                         
   4  20   3          8.60         11.60         0.76 o                         
  -4  21   3         28.71         20.56         1.13 o                         
  -3  21   3        217.27        226.86         5.18 o                         
  -2  21   3         53.65         53.89         1.55 o                         
  -1  21   3          0.03          0.84         0.41 o                         
   0  21   3        649.08        676.75        13.49 o                         
   1  21   3        310.02        320.85         6.31 o                         
   2  21   3         13.66         12.71         0.66 o                         
   3  21   3          7.59          8.66         0.67 o                         
  -4  22   3          5.25          3.68         0.46 o                         
  -3  22   3          1.57          0.64         0.40 o                         
  -2  22   3         19.43         16.29         0.95 o                         
  -1  22   3        101.81        109.56         3.14 o                         
   0  22   3        163.12        174.24         3.91 o                         
   1  22   3          4.12          4.16         0.48 o                         
   2  22   3          2.95          1.16         0.42 o                         
   3  22   3         25.55         30.39         1.12 o                         
  -3  23   3         11.67         10.34         0.66 o                         
  -2  23   3         26.21         25.90         1.07 o                         
  -1  23   3         58.14         57.69         2.33 o                         
   0  23   3          3.91          2.32         0.46 o                         
   1  23   3          3.62          3.74         0.52 o                         
   2  23   3         17.98         22.13         0.89 o                         
   3  23   3          6.80          5.08         0.56 o                         
  -3  24   3          0.23          0.99         0.39 o                         
  -2  24   3         15.53         11.78         0.78 o                         
  -1  24   3         12.33          9.48         0.83 o                         
   0  24   3          5.23          5.91         0.55 o                         
   1  24   3          3.63          1.48         0.40 o                         
   2  24   3          2.71          3.11         0.39 o                         
   3  24   3         18.35         21.88         1.07 o                         
  -3  25   3          1.99          0.46         0.36 o                         
  -2  25   3          2.68          1.94         0.53 o                         
  -1  25   3          0.23          0.13         0.37 o                         
   0  25   3         30.80         21.41         1.07 o                         
   1  25   3          0.35          1.12         0.41 o                         
   2  25   3         50.53         67.85         2.32 o                         
  -2  26   3          0.43          0.26         0.50 o                         
  -1  26   3          3.17          2.18         0.64 o                         
   0  26   3          0.85          0.24         0.37 o                         
   1  26   3          1.29          1.06         0.43 o                         
   2  26   3          9.93         10.10         0.71 o                         
  -2  27   3         13.60         10.59         1.24 o                         
  -1  27   3         12.61         14.62         0.93 o                         
   0  27   3          4.84          3.90         0.51 o                         
   1  27   3          0.20          0.22         0.43 o                         
  -1  28   3          2.68          2.45         0.85 o                         
   0  28   3          0.50          1.24         0.34 o                         
  -6   0   4         13.45         13.18         1.34 o                         
  -5   0   4         15.93         13.89         1.32 o                         
  -4   0   4         17.45         14.86         1.28 o                         
  -3   0   4         13.50         19.35         1.05 o                         
  -2   0   4       7935.30       8924.61       260.81 o                         
  -1   0   4       2371.49       2565.30        68.74 o                         
   0   0   4        132.49        131.34         4.71 o                         
   1   0   4        139.00        133.99         4.89 o                         
   2   0   4        414.85        446.49        15.79 o                         
   3   0   4         68.51         76.27         2.80 o                         
   4   0   4         12.15         14.46         1.08 o                         
   5   0   4         18.02         20.71         1.34 o                         
  -6   1   4          3.09          2.92         0.38 o                         
  -5   1   4          0.48          0.65         0.43 o                         
  -4   1   4          0.12          2.70         0.65 o                         
  -3   1   4        126.86        150.88         2.67 o                         
  -2   1   4       1039.11       1206.48        25.24 o                         
  -1   1   4        612.89        636.28        12.29 o                         
   0   1   4       1103.22       1033.99        27.35 o                         
   1   1   4         23.90         23.84         1.03 o                         
   2   1   4        259.09        241.62         6.62 o                         
   3   1   4         18.51         18.58         0.89 o                         
   4   1   4        190.79        206.93         4.61 o                         
   5   1   4          0.24         -0.38         0.38 o                         
  -6   2   4          3.54          2.68         0.41 o                         
  -5   2   4          0.24         -0.13         0.39 o                         
  -4   2   4         97.63        106.30         2.50 o                         
  -3   2   4          1.21          4.10         0.47 o                         
  -2   2   4         20.82         25.35         1.13 o                         
  -1   2   4         44.57         42.36         1.13 o                         
   0   2   4       1116.98       1077.43        20.51 o                         
   1   2   4         70.34         75.54         2.67 o                         
   2   2   4        357.74        349.19         9.33 o                         
   3   2   4        283.89        275.64         5.49 o                         
   4   2   4         16.74         13.48         0.80 o                         
   5   2   4          1.60          1.49         0.45 o                         
  -6   3   4          1.34          1.13         0.48 o                         
  -5   3   4          6.13          4.46         0.46 o                         
  -4   3   4          8.01          6.71         0.76 o                         
  -3   3   4         59.65         67.84         1.31 o                         
  -2   3   4         40.81         38.44         1.06 o                         
  -1   3   4        180.68        179.11         3.66 o                         
   0   3   4          0.72          3.71         0.44 o                         
   1   3   4        418.64        410.19        10.45 o                         
   2   3   4          3.67          4.05         0.61 o                         
   3   3   4         29.20         25.45         0.96 o                         
   4   3   4         13.67         15.81         0.72 o                         
   5   3   4          6.11          6.91         0.62 o                         
  -5   4   4         18.12         16.10         0.81 o                         
  -4   4   4         37.72         43.51         1.13 o                         
  -3   4   4         18.62         19.63         0.64 o                         
  -2   4   4        472.79        526.28         9.47 o                         
  -1   4   4        515.28        497.40         9.47 o                         
   0   4   4         28.56         29.44         0.90 o                         
   1   4   4        187.71        192.70         5.37 o                         
   2   4   4         43.16         53.00         1.62 o                         
   3   4   4        597.86        567.67        12.28 o                         
   4   4   4         16.37         18.64         0.96 o                         
   5   4   4          0.02         -0.26         0.31 o                         
  -5   5   4         12.40          8.25         0.68 o                         
  -4   5   4         17.61         21.43         0.85 o                         
  -3   5   4          0.92          1.56         0.32 o                         
  -2   5   4        126.83        129.22         2.78 o                         
  -1   5   4          0.33          0.69         0.28 o                         
   0   5   4        175.20        157.24         3.98 o                         
   1   5   4         20.36         23.91         1.02 o                         
   2   5   4        100.76         91.81         4.51 o                         
   3   5   4         20.73         31.21         1.28 o                         
   4   5   4         54.27         50.87         1.64 o                         
   5   5   4          4.70          5.46         0.45 o                         
  -5   6   4         19.47         18.87         1.07 o                         
  -4   6   4         85.63         92.95         1.94 o                         
  -3   6   4          4.63          4.43         0.39 o                         
  -2   6   4          2.31          1.72         0.37 o                         
  -1   6   4         32.78         30.58         0.78 o                         
   0   6   4          8.29         11.78         0.67 o                         
   1   6   4        852.97        909.57        24.70 o                         
   2   6   4        115.56        109.04         3.16 o                         
   3   6   4        206.93        205.44         5.77 o                         
   4   6   4        122.51        100.92         2.35 o                         
   5   6   4         14.40         19.34         0.86 o                         
  -5   7   4          4.12          4.01         0.37 o                         
  -4   7   4          9.85          7.39         0.50 o                         
  -3   7   4         10.15          9.87         0.47 o                         
  -2   7   4         15.67         17.69         0.66 o                         
  -1   7   4          6.86          6.31         0.42 o                         
   0   7   4        475.31        457.92        10.93 o                         
   1   7   4        210.17        197.09         4.65 o                         
   2   7   4        108.34        118.70         2.91 o                         
   3   7   4          0.17          0.29         0.48 o                         
   4   7   4         46.31         44.16         1.28 o                         
   5   7   4          1.43          0.23         0.28 o                         
  -5   8   4          0.43          0.44         0.36 o                         
  -4   8   4          1.89          1.24         0.37 o                         
  -3   8   4         27.81         28.70         0.96 o                         
  -2   8   4         72.03         79.04         1.71 o                         
  -1   8   4        119.08        123.83         2.66 o                         
   0   8   4        139.24        140.52         3.66 o                         
   1   8   4        217.98        212.64         6.09 o                         
   2   8   4         64.36         68.74         1.79 o                         
   3   8   4         20.87         20.22         0.99 o                         
   4   8   4         40.75         41.94         1.12 o                         
   5   8   4         39.16         50.03         2.03 o                         
  -5   9   4          1.92          1.93         0.37 o                         
  -4   9   4          0.72          0.43         0.35 o                         
  -3   9   4          0.56          1.08         0.40 o                         
  -2   9   4          0.82          0.57         0.34 o                         
  -1   9   4        570.30        572.55        10.69 o                         
   0   9   4         63.48         62.39         1.62 o                         
   1   9   4         36.73         39.54         1.18 o                         
   2   9   4         97.96         98.99         2.28 o                         
   3   9   4        430.28        413.08         8.31 o                         
   4   9   4         34.83         30.55         1.03 o                         
   5   9   4          1.00          1.66         0.32 o                         
  -5  10   4          0.26          0.03         0.39 o                         
  -4  10   4          0.48          0.69         0.44 o                         
  -3  10   4         60.84         67.79         2.35 o                         
  -2  10   4          1.04          1.57         0.39 o                         
  -1  10   4        255.93        271.60         5.27 o                         
   0  10   4         92.01         84.80         2.29 o                         
   1  10   4         33.11         35.86         1.20 o                         
   2  10   4         52.15         48.76         1.43 o                         
   3  10   4        123.78        117.17         2.43 o                         
   4  10   4         14.27         10.91         0.60 o                         
   5  10   4          4.06          4.52         0.58 o                         
  -5  11   4          4.97          3.56         0.44 o                         
  -4  11   4          7.58          6.95         0.67 o                         
  -3  11   4         91.18         93.38         2.58 o                         
  -2  11   4         15.09         16.19         0.74 o                         
  -1  11   4         33.11         32.80         1.03 o                         
   0  11   4         70.43         73.39         1.49 o                         
   1  11   4        472.47        453.21         7.37 o                         
   2  11   4         43.50         46.62         1.22 o                         
   3  11   4          9.57          7.97         0.59 o                         
   4  11   4         24.90         30.63         0.99 o                         
   5  11   4         14.56         24.58         2.68 o                         
  -5  12   4          2.48          1.17         0.43 o                         
  -4  12   4         18.11         15.90         0.69 o                         
  -3  12   4         24.45         21.87         0.83 o                         
  -2  12   4         32.74         34.28         1.03 o                         
  -1  12   4          2.41          2.44         0.36 o                         
   0  12   4         88.09         86.97         1.74 o                         
   1  12   4         79.41         83.62         1.81 o                         
   2  12   4         17.76         22.53         1.05 o                         
   3  12   4        247.43        244.09         4.87 o                         
   4  12   4          2.75          3.12         0.40 o                         
  -5  13   4         13.06         10.64         0.68 o                         
  -4  13   4          0.36          0.47         0.36 o                         
  -3  13   4          6.58          6.17         0.51 o                         
  -2  13   4         27.43         27.74         0.95 o                         
  -1  13   4         17.42         21.02         0.74 o                         
   0  13   4         31.69         32.47         0.92 o                         
   1  13   4        162.06        164.71         3.04 o                         
   2  13   4        268.48        281.98         5.41 o                         
   3  13   4         19.10         20.64         0.93 o                         
   4  13   4          1.22          1.35         0.36 o                         
  -5  14   4         11.20         11.77         0.74 o                         
  -4  14   4          2.05          2.36         0.43 o                         
  -3  14   4         24.77         28.64         1.14 o                         
  -2  14   4          3.94          6.08         0.61 o                         
  -1  14   4         10.89         12.25         0.73 o                         
   0  14   4          5.79          4.16         0.40 o                         
   1  14   4         32.10         35.71         0.98 o                         
   2  14   4         21.38         26.93         0.92 o                         
   3  14   4         69.30         73.18         2.21 o                         
   4  14   4          3.96          2.83         0.39 o                         
  -5  15   4          2.26          1.09         0.57 o                         
  -4  15   4         23.88         23.81         1.15 o                         
  -3  15   4          0.29          1.01         0.46 o                         
  -2  15   4          0.56          0.33         0.47 o                         
  -1  15   4         86.07         93.38         1.90 o                         
   0  15   4         17.43         17.97         0.79 o                         
   1  15   4        371.33        405.22         8.96 o                         
   2  15   4          3.52          3.17         0.43 o                         
   3  15   4         24.17         20.40         0.87 o                         
   4  15   4          4.15          5.53         0.61 o                         
  -4  16   4          0.89          0.95         0.40 o                         
  -3  16   4          0.05         -0.50         0.50 o                         
  -2  16   4          3.78          2.54         0.45 o                         
  -1  16   4         13.57         13.05         0.91 o                         
   0  16   4         61.88         63.56         1.52 o                         
   1  16   4         27.51         29.07         0.84 o                         
   2  16   4          0.06          1.50         0.40 o                         
   3  16   4          5.80          6.20         0.50 o                         
   4  16   4          0.53          1.11         0.34 o                         
  -4  17   4         12.52          8.62         0.69 o                         
  -3  17   4          1.85          1.04         0.45 o                         
  -2  17   4          2.03          1.49         0.47 o                         
  -1  17   4         18.93         18.30         0.99 o                         
   0  17   4         24.08         19.53         1.04 o                         
   1  17   4        128.17        131.10         2.40 o                         
   2  17   4         76.12         76.59         1.75 o                         
   3  17   4         58.01         57.36         1.58 o                         
   4  17   4          0.48          0.07         0.29 o                         
  -4  18   4          0.04          1.24         1.29 o                         
  -3  18   4          0.62          1.11         0.47 o                         
  -2  18   4         90.33         90.97         3.39 o                         
  -1  18   4         21.29         23.39         1.05 o                         
   0  18   4        105.15        105.71         2.06 o                         
   1  18   4        103.06        105.86         2.27 o                         
   2  18   4         11.41          7.85         0.54 o                         
   3  18   4         37.34         38.46         1.30 o                         
   4  18   4          0.49          0.40         0.47 o                         
  -4  19   4          2.93          1.91         0.33 o                         
  -3  19   4         38.70         40.23         1.90 o                         
  -2  19   4         10.79          9.91         0.92 o                         
  -1  19   4         73.83         85.92         2.38 o                         
   0  19   4          0.05          0.52         0.44 o                         
   1  19   4         84.04         86.20         2.22 o                         
   2  19   4         15.36         19.99         0.83 o                         
   3  19   4          1.24          2.20         0.46 o                         
  -4  20   4          1.50          1.55         0.42 o                         
  -3  20   4          0.01         -0.21         0.44 o                         
  -2  20   4          0.00         -0.28         0.50 o                         
  -1  20   4         14.28         14.65         1.11 o                         
   0  20   4         27.73         22.76         1.13 o                         
   1  20   4         21.63         22.87         1.03 o                         
   2  20   4         25.65         25.40         1.04 o                         
   3  20   4          0.94          1.13         0.35 o                         
  -3  21   4          3.03          2.64         0.57 o                         
  -2  21   4          0.00         -0.34         0.46 o                         
  -1  21   4         34.47         37.54         1.51 o                         
   0  21   4         19.13         22.91         1.10 o                         
   1  21   4        141.71        165.88         4.20 o                         
   2  21   4          6.96          5.16         0.50 o                         
   3  21   4          0.00          1.56         0.40 o                         
  -3  22   4          0.04          0.26         0.41 o                         
  -2  22   4          2.75          2.96         0.50 o                         
  -1  22   4          0.55          0.90         0.50 o                         
   0  22   4          0.04         -0.12         0.49 o                         
   1  22   4         13.12         11.38         0.76 o                         
   2  22   4         14.04         17.40         0.88 o                         
   3  22   4          9.15         11.26         0.72 o                         
  -3  23   4          3.73          2.42         0.56 o                         
  -2  23   4          8.54          5.76         1.06 o                         
  -1  23   4          0.64          1.32         0.43 o                         
   0  23   4         10.88          8.83         0.69 o                         
   1  23   4          3.11          3.02         0.49 o                         
   2  23   4         12.63         12.97         0.95 o                         
  -2  24   4          1.39          1.40         0.53 o                         
  -1  24   4          0.87          0.45         0.40 o                         
   0  24   4          0.95          0.62         0.39 o                         
   1  24   4          2.38          1.54         0.53 o                         
   2  24   4          0.05          0.04         0.58 o                         
  -2  25   4          1.33          0.77         0.39 o                         
  -1  25   4          2.23          1.11         0.56 o                         
   0  25   4         41.87         40.46         1.58 o                         
   1  25   4          1.35          1.47         0.38 o                         
  -1  26   4          3.70          2.61         0.57 o                         
   0  26   4          1.01          1.06         0.36 o                         
   1  26   4          0.16         -0.26         0.32 o                         
  -5   1   5          0.58          0.59         0.37 o                         
  -4   1   5          0.60          0.60         0.52 o                         
  -3   1   5         19.22         17.97         0.71 o                         
  -2   1   5         22.66         25.31         0.76 o                         
  -1   1   5          7.15          9.21         0.57 o                         
   0   1   5          8.80          6.75         0.58 o                         
   1   1   5         11.82         12.93         0.98 o                         
   2   1   5        122.55        122.77         2.81 o                         
   3   1   5          2.99          2.35         0.47 o                         
   4   1   5          0.07         -0.34         0.34 o                         
   5   1   5          2.33          2.56         0.38 o                         
  -5   2   5          0.42          0.14         0.51 o                         
  -4   2   5          2.18          1.37         0.48 o                         
  -3   2   5         13.63         10.96         0.82 o                         
  -2   2   5          1.32          1.87         0.38 o                         
  -1   2   5         41.58         50.62         1.38 o                         
   0   2   5          8.64          7.88         0.57 o                         
   1   2   5          0.35          1.42         0.47 o                         
   2   2   5          2.77          2.96         0.52 o                         
   3   2   5         91.15         86.40         2.01 o                         
   4   2   5         43.87         45.52         1.25 o                         
   5   2   5         66.79         75.09         3.14 o                         
  -5   3   5          0.53          0.33         0.38 o                         
  -4   3   5          5.46          4.93         0.94 o                         
  -3   3   5          0.18          0.81         0.50 o                         
  -2   3   5         47.45         46.30         1.04 o                         
  -1   3   5          3.35          4.13         0.51 o                         
   0   3   5         16.45         15.29         0.71 o                         
   1   3   5         96.86        100.63         2.82 o                         
   2   3   5        187.91        186.62         4.49 o                         
   3   3   5          1.90          1.30         0.50 o                         
   4   3   5         48.79         41.32         1.27 o                         
   5   3   5         26.93         26.84         4.10 o                         
  -5   4   5          0.02          0.84         0.53 o                         
  -4   4   5          1.51          3.42         0.81 o                         
  -3   4   5          1.67          1.29         0.47 o                         
  -2   4   5          2.68          3.43         0.38 o                         
  -1   4   5          6.53          5.29         0.47 o                         
   0   4   5          0.59          1.87         0.39 o                         
   1   4   5        161.59        162.68         3.62 o                         
   2   4   5        104.77        106.86         2.72 o                         
   3   4   5        459.80        454.68         9.49 o                         
   4   4   5         31.09         29.62         1.04 o                         
  -5   5   5          0.07         -0.26         0.37 o                         
  -4   5   5          2.88          2.58         0.51 o                         
  -3   5   5          0.28          1.45         0.51 o                         
  -2   5   5         84.56         94.36         1.78 o                         
  -1   5   5         22.13         24.00         0.78 o                         
   0   5   5          0.15          0.18         0.38 o                         
   1   5   5         14.08         14.69         0.81 o                         
   2   5   5         50.61         45.04         1.50 o                         
   3   5   5         10.34          9.21         0.66 o                         
   4   5   5          2.54          1.77         0.38 o                         
  -5   6   5          0.00          0.65         0.38 o                         
  -4   6   5          0.93          1.25         0.71 o                         
  -3   6   5         30.08         28.01         1.05 o                         
  -2   6   5          0.10          0.20         0.39 o                         
  -1   6   5        118.47        129.77         2.42 o                         
   0   6   5        181.43        180.69         4.02 o                         
   1   6   5          2.97          1.88         0.49 o                         
   2   6   5        102.44         92.45         2.52 o                         
   3   6   5        119.31        117.80         2.63 o                         
   4   6   5         24.87         26.14         0.89 o                         
  -5   7   5          5.34          5.36         0.53 o                         
  -4   7   5          7.27          4.87         0.55 o                         
  -3   7   5         26.64         25.00         1.05 o                         
  -2   7   5         25.66         26.70         0.83 o                         
  -1   7   5          6.37          5.63         0.43 o                         
   0   7   5        113.08        112.61         2.31 o                         
   1   7   5          0.05          0.08         0.39 o                         
   2   7   5          6.62          6.26         0.69 o                         
   3   7   5        286.18        280.28         6.37 o                         
   4   7   5         29.07         35.59         1.04 o                         
  -5   8   5          2.77          0.93         0.61 o                         
  -4   8   5         10.49         11.40         0.77 o                         
  -3   8   5         65.98         76.58         1.80 o                         
  -2   8   5          5.21          5.65         0.46 o                         
  -1   8   5         42.38         44.12         1.13 o                         
   0   8   5         59.97         66.45         1.50 o                         
   1   8   5        152.73        165.89         3.52 o                         
   2   8   5        128.46        138.64         3.22 o                         
   3   8   5         51.35         52.64         1.58 o                         
   4   8   5          6.19          6.25         0.55 o                         
  -5   9   5          9.84          6.05         0.65 o                         
  -4   9   5          0.00          1.43         0.54 o                         
  -3   9   5          0.26         -0.28         0.44 o                         
  -2   9   5        154.94        162.16         3.48 o                         
  -1   9   5          3.37          2.04         0.39 o                         
   0   9   5         38.38         40.88         1.03 o                         
   1   9   5        148.76        166.90         3.28 o                         
   2   9   5         53.06         49.32         1.47 o                         
   3   9   5         11.45         13.54         0.98 o                         
   4   9   5         23.16         22.19         0.89 o                         
  -5  10   5          5.05          3.52         0.47 o                         
  -4  10   5          0.29          0.80         0.42 o                         
  -3  10   5          1.33          2.34         0.49 o                         
  -2  10   5          0.36          0.14         0.50 o                         
  -1  10   5         30.21         32.84         0.89 o                         
   0  10   5         46.95         52.78         1.15 o                         
   1  10   5         21.53         26.29         0.92 o                         
   2  10   5        137.39        146.37         3.33 o                         
   3  10   5          7.13          6.75         0.58 o                         
   4  10   5          4.21          4.85         0.53 o                         
  -5  11   5          0.07         -0.34         0.34 o                         
  -4  11   5         12.63          8.12         0.71 o                         
  -3  11   5          0.50          0.67         0.51 o                         
  -2  11   5          2.72          1.10         0.49 o                         
  -1  11   5          1.26          0.67         0.41 o                         
   0  11   5         79.96         78.32         1.61 o                         
   1  11   5         59.15         58.23         1.70 o                         
   2  11   5          0.38          0.48         0.45 o                         
   3  11   5          1.53          0.67         0.43 o                         
   4  11   5          4.25          4.50         0.47 o                         
  -5  12   5          0.35          0.46         0.34 o                         
  -4  12   5          4.70          4.52         0.50 o                         
  -3  12   5         11.58          7.63         0.96 o                         
  -2  12   5          0.07          0.46         0.46 o                         
  -1  12   5         51.50         56.31         1.34 o                         
   0  12   5         31.19         34.52         0.90 o                         
   1  12   5         11.28         14.06         0.74 o                         
   2  12   5          0.27          2.74         0.73 o                         
   3  12   5         27.92         28.94         1.07 o                         
   4  12   5          0.03          0.50         0.38 o                         
  -4  13   5          0.94          0.47         0.36 o                         
  -3  13   5         15.42         11.91         1.16 o                         
  -2  13   5        155.79        173.17         4.20 o                         
  -1  13   5         28.75         34.49         1.13 o                         
   0  13   5          4.70          4.71         0.70 o                         
   1  13   5         18.69         17.38         0.75 o                         
   2  13   5        222.07        236.08         5.21 o                         
   3  13   5        192.70        208.88         5.77 o                         
   4  13   5          1.28          1.66         0.32 o                         
  -4  14   5          2.37          1.69         0.48 o                         
  -3  14   5          9.46          5.92         0.59 o                         
  -2  14   5          9.90          7.19         0.99 o                         
  -1  14   5         40.79         46.04         1.37 o                         
   0  14   5          7.70          6.52         0.48 o                         
   1  14   5         65.67         69.12         1.56 o                         
   2  14   5          0.12          0.33         0.41 o                         
   3  14   5          0.69          0.58         0.39 o                         
   4  14   5          9.50         12.51         0.91 o                         
  -4  15   5          0.05         -0.24         0.47 o                         
  -3  15   5         15.55         14.86         1.20 o                         
  -2  15   5         13.77         11.67         0.83 o                         
  -1  15   5          7.70          6.29         0.50 o                         
   0  15   5        209.32        216.52         4.29 o                         
   1  15   5        163.13        169.88         3.23 o                         
   2  15   5        211.51        220.70         4.52 o                         
   3  15   5          0.94          0.05         0.35 o                         
  -4  16   5         11.48          9.53         0.79 o                         
  -3  16   5          3.27          4.40         0.83 o                         
  -2  16   5          0.09          0.32         0.47 o                         
  -1  16   5          0.15          0.08         0.46 o                         
   0  16   5          5.30          4.07         0.48 o                         
   1  16   5        282.50        300.59         5.74 o                         
   2  16   5         27.00         25.48         1.04 o                         
   3  16   5          7.80          4.57         0.48 o                         
  -4  17   5         32.76         36.85         1.62 o                         
  -3  17   5         24.15         25.71         1.37 o                         
  -2  17   5         37.86         39.71         1.53 o                         
  -1  17   5          8.86          7.22         0.64 o                         
   0  17   5        154.88        168.57         3.33 o                         
   1  17   5         63.87         59.22         2.12 o                         
   2  17   5        103.59        102.91         2.54 o                         
   3  17   5          0.44          0.87         0.39 o                         
  -4  18   5         10.83         12.60         1.03 o                         
  -3  18   5          6.28          6.10         0.66 o                         
  -2  18   5          0.00         -0.44         0.44 o                         
  -1  18   5         61.01         68.09         2.20 o                         
   0  18   5         37.87         38.25         1.61 o                         
   1  18   5          1.70          1.93         0.47 o                         
   2  18   5          8.67          6.85         0.67 o                         
   3  18   5          6.47          6.22         0.50 o                         
  -3  19   5         23.85         32.56         1.55 o                         
  -2  19   5         15.65          8.74         0.96 o                         
  -1  19   5         20.49         21.87         1.29 o                         
   0  19   5        157.37        174.09         4.14 o                         
   1  19   5          0.38         -0.08         0.40 o                         
   2  19   5          0.06          0.44         0.57 o                         
   3  19   5          6.61          9.05         1.31 o                         
  -3  20   5          0.61          1.05         0.41 o                         
  -2  20   5          9.38          7.57         0.88 o                         
  -1  20   5          3.52          2.73         0.49 o                         
   0  20   5          0.00          1.01         0.61 o                         
   1  20   5         52.95         55.57         1.52 o                         
   2  20   5          1.68          0.23         1.18 o                         
  -3  21   5         20.74         26.68         1.55 o                         
  -2  21   5          0.63          0.25         0.56 o                         
  -1  21   5        166.02        183.27         4.78 o                         
   0  21   5        152.16        166.34         5.92 o                         
   1  21   5          8.41          7.07         0.65 o                         
   2  21   5          4.96          4.85         0.52 o                         
  -2  22   5         29.04         34.17         1.30 o                         
  -1  22   5         85.81        107.05         3.20 o                         
   0  22   5          0.01          0.18         0.38 o                         
   1  22   5          0.01          0.19         0.33 o                         
   2  22   5         14.89         12.86         1.80 o                         
  -2  23   5          7.03          6.23         0.59 o                         
  -1  23   5          0.81          0.79         0.49 o                         
   0  23   5          2.96          2.18         0.43 o                         
   1  23   5         11.16         11.15         0.95 o                         
  -1  24   5          0.59          0.99         0.48 o                         
   0  24   5          4.35          3.70         0.52 o                         
   1  24   5          5.12          3.79         0.44 o                         
   0  25   5          0.18          0.56         0.50 o                         
  -5   0   6          2.47          2.10         0.53 o                         
  -4   0   6          0.26         -0.71         0.71 o                         
  -3   0   6        579.87        692.83        21.15 o                         
  -2   0   6        545.86        589.97        30.47 o                         
  -1   0   6         39.24         47.66         1.68 o                         
   0   0   6         56.98         56.71         2.70 o                         
   1   0   6         86.30         80.11         3.29 o                         
   2   0   6         46.24         42.79         1.94 o                         
   3   0   6         13.48         13.88         1.01 o                         
   4   0   6          9.08         11.31         0.95 o                         
  -5   1   6          0.01         -0.39         0.47 o                         
  -4   1   6         18.78         19.78         1.30 o                         
  -3   1   6        199.00        237.02         4.62 o                         
  -2   1   6         39.80         51.07         1.87 o                         
  -1   1   6        104.22        107.10         2.13 o                         
   0   1   6         41.85         43.18         1.31 o                         
   1   1   6         47.29         44.65         1.49 o                         
   2   1   6          2.65          2.46         0.47 o                         
   3   1   6         76.72         74.98         1.89 o                         
   4   1   6          0.08          0.44         0.40 o                         
  -5   2   6          5.74          3.36         0.56 o                         
  -4   2   6          0.58          0.66         0.54 o                         
  -3   2   6          0.05          3.34         0.77 o                         
  -2   2   6         14.58         12.21         0.79 o                         
  -1   2   6         56.42         59.48         1.41 o                         
   0   2   6         34.50         38.52         1.18 o                         
   1   2   6        102.96         99.89         2.86 o                         
   2   2   6        120.65        109.34         2.44 o                         
   3   2   6         47.97         40.95         1.52 o                         
   4   2   6          0.31          1.05         0.36 o                         
  -5   3   6          0.44          0.98         0.38 o                         
  -4   3   6          9.42          7.49         0.62 o                         
  -3   3   6          1.11          1.07         0.48 o                         
  -2   3   6         39.32         43.14         1.51 o                         
  -1   3   6          6.71          7.12         0.52 o                         
   0   3   6        115.87        123.07         2.43 o                         
   1   3   6         21.22         21.04         1.07 o                         
   2   3   6         40.50         40.07         1.35 o                         
   3   3   6          5.55          4.53         0.53 o                         
   4   3   6          6.13          5.45         0.63 o                         
  -5   4   6          4.99          3.89         0.49 o                         
  -4   4   6          1.56          3.34         1.88 o                         
  -3   4   6         78.74         81.31         2.63 o                         
  -2   4   6        102.64        112.08         2.35 o                         
  -1   4   6          1.41          1.39         0.39 o                         
   0   4   6         22.00         24.95         0.87 o                         
   1   4   6         27.39         29.74         1.22 o                         
   2   4   6        255.46        255.02         5.37 o                         
   3   4   6         36.18         38.27         1.47 o                         
   4   4   6          1.18          0.74         0.37 o                         
  -5   5   6          0.78          1.61         0.53 o                         
  -4   5   6          0.09          2.25         0.63 o                         
  -3   5   6         31.96         37.84         1.79 o                         
  -2   5   6          0.67          2.23         0.52 o                         
  -1   5   6         23.89         28.21         1.03 o                         
   0   5   6         27.15         32.46         1.20 o                         
   1   5   6         13.57         13.30         0.84 o                         
   2   5   6         20.21         24.91         1.06 o                         
   3   5   6         43.22         40.30         1.47 o                         
   4   5   6          4.37          3.70         0.44 o                         
  -5   6   6         11.61         12.31         1.18 o                         
  -4   6   6          0.83          0.21         0.53 o                         
  -3   6   6          0.06          0.53         0.86 o                         
  -2   6   6          3.15          3.03         0.47 o                         
  -1   6   6          1.80          1.89         0.54 o                         
   0   6   6        158.06        166.25         3.51 o                         
   1   6   6         16.79         16.99         0.89 o                         
   2   6   6        148.11        151.47         3.43 o                         
   3   6   6         85.92         77.22         2.15 o                         
   4   6   6          7.15          7.94         0.53 o                         
  -5   7   6          0.06         -0.50         0.50 o                         
  -4   7   6          0.19          0.09         0.48 o                         
  -3   7   6          4.33          4.14         0.73 o                         
  -2   7   6          6.53          4.75         0.54 o                         
  -1   7   6         68.88         77.16         2.53 o                         
   0   7   6         49.52         54.61         1.93 o                         
   1   7   6         68.84         75.84         2.01 o                         
   2   7   6          4.35          2.71         0.49 o                         
   3   7   6         13.89          9.77         0.60 o                         
   4   7   6          0.46         -0.25         0.35 o                         
  -4   8   6          1.05          1.14         0.54 o                         
  -3   8   6          1.96          1.09         0.80 o                         
  -2   8   6          2.85          2.74         0.48 o                         
  -1   8   6         14.26         15.76         0.88 o                         
   0   8   6         85.59         95.70         2.05 o                         
   1   8   6         30.21         28.80         1.02 o                         
   2   8   6         28.91         29.20         1.12 o                         
   3   8   6         27.70         28.63         1.11 o                         
   4   8   6         35.15         40.61         1.47 o                         
  -4   9   6          0.39          0.06         0.58 o                         
  -3   9   6          0.02         -0.23         0.63 o                         
  -2   9   6         50.58         57.32         1.54 o                         
  -1   9   6         12.23         11.69         0.66 o                         
   0   9   6          4.84          4.75         0.56 o                         
   1   9   6         34.83         36.85         1.10 o                         
   2   9   6        113.15        111.42         3.02 o                         
   3   9   6         19.49         17.67         0.84 o                         
   4   9   6          1.63          2.14         0.37 o                         
  -4  10   6          1.28          1.27         0.71 o                         
  -3  10   6          1.53          2.07         0.58 o                         
  -2  10   6         23.12         27.31         1.01 o                         
  -1  10   6         19.52         21.36         1.02 o                         
   0  10   6         26.39         24.34         0.89 o                         
   1  10   6          7.14          6.01         0.56 o                         
   2  10   6         79.59         83.25         3.29 o                         
   3  10   6          2.00          1.36         0.42 o                         
  -4  11   6          6.14          6.79         1.01 o                         
  -3  11   6          6.79          6.17         0.69 o                         
  -2  11   6          0.67         -0.15         0.54 o                         
  -1  11   6         12.79         13.45         0.71 o                         
   0  11   6         62.55         61.47         1.64 o                         
   1  11   6         16.14         17.22         0.91 o                         
   2  11   6          0.27         -0.04         0.38 o                         
   3  11   6         25.02         27.53         1.12 o                         
  -4  12   6         10.37          9.08         0.66 o                         
  -3  12   6          1.18          0.04         0.58 o                         
  -2  12   6          1.72          1.86         0.54 o                         
  -1  12   6         10.37          9.73         0.64 o                         
   0  12   6         16.45         15.11         0.76 o                         
   1  12   6         19.38         22.11         0.91 o                         
   2  12   6        128.67        130.95         3.15 o                         
   3  12   6          6.92          6.73         0.65 o                         
  -4  13   6          0.76          0.86         0.36 o                         
  -3  13   6          9.84          8.86         0.77 o                         
  -2  13   6          3.82          2.61         0.97 o                         
  -1  13   6          6.54          5.99         0.89 o                         
   0  13   6         26.38         23.31         1.12 o                         
   1  13   6        104.00        115.82         3.26 o                         
   2  13   6         22.29         24.74         1.05 o                         
   3  13   6          1.35          1.45         0.41 o                         
  -4  14   6          3.38          2.77         0.46 o                         
  -3  14   6          0.28          1.58         0.66 o                         
  -2  14   6          7.02          6.29         0.62 o                         
  -1  14   6          1.43          0.77         0.66 o                         
   0  14   6          0.02          0.88         0.59 o                         
   1  14   6          2.55          1.87         0.46 o                         
   2  14   6         43.40         49.71         1.34 o                         
   3  14   6          4.07          2.89         0.38 o                         
  -4  15   6          0.26          0.24         0.37 o                         
  -3  15   6          0.03          0.70         0.74 o                         
  -2  15   6         11.78         13.19         0.83 o                         
  -1  15   6          2.13          1.32         0.50 o                         
   0  15   6         80.09         84.18         2.78 o                         
   1  15   6          6.01          5.27         0.51 o                         
   2  15   6          5.38          1.91         0.48 o                         
   3  15   6          4.16          4.26         0.43 o                         
  -3  16   6          0.59          0.78         0.60 o                         
  -2  16   6          0.00          0.09         0.49 o                         
  -1  16   6         25.20         27.89         1.30 o                         
   0  16   6         34.02         35.43         1.61 o                         
   1  16   6          0.35          0.47         0.49 o                         
   2  16   6         11.64         10.18         0.77 o                         
   3  16   6          0.06          0.05         0.43 o                         
  -3  17   6          2.81          3.11         0.64 o                         
  -2  17   6          0.02          1.21         0.62 o                         
  -1  17   6          1.81          2.01         0.52 o                         
   0  17   6         60.87         59.66         2.49 o                         
   1  17   6         21.51         23.17         1.07 o                         
   2  17   6          6.28          4.17         0.63 o                         
  -3  18   6         12.58         14.41         1.00 o                         
  -2  18   6          5.64          4.21         0.61 o                         
  -1  18   6         28.76         30.43         1.84 o                         
   0  18   6         14.85         16.15         1.08 o                         
   1  18   6         17.63         12.67         0.90 o                         
   2  18   6         24.39         23.53         1.04 o                         
  -3  19   6          4.68          5.16         0.77 o                         
  -2  19   6          9.70          9.40         0.77 o                         
  -1  19   6          0.88          1.69         0.64 o                         
   0  19   6         24.14         25.59         1.19 o                         
   1  19   6         10.20          7.22         0.69 o                         
   2  19   6          0.84          0.24         0.34 o                         
  -2  20   6          4.44          4.15         0.86 o                         
  -1  20   6          7.96          5.20         0.87 o                         
   0  20   6          8.98          5.29         0.63 o                         
   1  20   6          2.38          1.59         0.46 o                         
  -2  21   6          6.78          3.25         0.73 o                         
  -1  21   6          4.64          3.29         0.78 o                         
   0  21   6         41.75         44.53         1.74 o                         
   1  21   6          7.37          8.77         0.86 o                         
  -1  22   6          2.46          4.17         0.78 o                         
   0  22   6          2.14          1.29         0.58 o                         
  -4   1   7          2.29          3.04         0.98 o                         
  -3   1   7          0.23         -0.38         0.55 o                         
  -2   1   7          0.02          0.61         0.63 o                         
  -1   1   7          0.00         -0.26         0.65 o                         
   0   1   7          1.34          0.78         0.43 o                         
   1   1   7         32.57         35.10         1.12 o                         
   2   1   7          1.76         -0.36         0.40 o                         
   3   1   7          0.03         -0.05         0.34 o                         
  -4   2   7          1.69         -0.05         0.73 o                         
  -3   2   7          1.65          2.24         0.65 o                         
  -2   2   7          2.61          3.85         0.90 o                         
  -1   2   7          0.10          1.17         0.42 o                         
   0   2   7          0.06          0.66         0.43 o                         
   1   2   7          0.00         -0.14         0.42 o                         
   2   2   7         52.33         48.98         1.45 o                         
   3   2   7         11.48         11.02         0.75 o                         
  -4   3   7          0.44          1.12         0.71 o                         
  -3   3   7          5.75          3.57         0.75 o                         
  -2   3   7          0.02          1.94         0.63 o                         
  -1   3   7          0.59          1.88         0.55 o                         
   0   3   7         14.08         19.12         1.14 o                         
   1   3   7         51.19         53.88         1.76 o                         
   2   3   7          4.73          3.64         0.43 o                         
   3   3   7         30.45         24.54         1.44 o                         
  -4   4   7          0.47         -0.83         0.83 o                         
  -3   4   7          0.12         -0.61         0.61 o                         
  -2   4   7          1.44          1.17         0.73 o                         
  -1   4   7          2.71          3.00         0.47 o                         
   0   4   7          8.23          8.83         0.62 o                         
   1   4   7         25.34         27.72         1.16 o                         
   2   4   7        136.50        134.20         3.27 o                         
   3   4   7         32.11         28.54         1.11 o                         
  -4   5   7          0.14          0.70         0.87 o                         
  -3   5   7         12.04         10.73         1.17 o                         
  -2   5   7          7.73          8.61         1.09 o                         
  -1   5   7          0.42          0.11         0.44 o                         
   0   5   7         13.94         10.11         0.73 o                         
   1   5   7         26.88         20.07         1.93 o                         
   2   5   7          8.83          7.62         0.58 o                         
   3   5   7          0.01         -0.11         0.37 o                         
  -4   6   7          2.88          4.87         1.96 o                         
  -3   6   7          2.56          2.15         0.72 o                         
  -2   6   7         11.62         12.46         0.97 o                         
  -1   6   7         13.11         12.98         0.82 o                         
   0   6   7          0.30         -0.13         0.46 o                         
   1   6   7         31.43         28.67         1.36 o                         
   2   6   7         76.06         85.70         2.58 o                         
   3   6   7         22.86         21.29         0.87 o                         
  -4   7   7          3.16          2.61         0.72 o                         
  -3   7   7          2.76          1.60         0.71 o                         
  -2   7   7          0.89          1.86         0.68 o                         
  -1   7   7         12.80         12.74         0.95 o                         
   0   7   7          3.62          3.11         0.49 o                         
   1   7   7          8.80          6.93         0.74 o                         
   2   7   7         84.73         84.94         2.51 o                         
   3   7   7          1.43          1.95         0.37 o                         
  -4   8   7          6.01          3.93         0.75 o                         
  -3   8   7          1.40          1.43         0.90 o                         
  -2   8   7          5.63          3.83         0.65 o                         
  -1   8   7          8.36          7.78         0.89 o                         
   0   8   7         45.25         51.38         1.70 o                         
   1   8   7         24.68         23.27         1.03 o                         
   2   8   7         32.51         29.28         1.22 o                         
   3   8   7          4.37          2.19         0.54 o                         
  -4   9   7          0.00         -0.41         0.49 o                         
  -3   9   7         12.86         10.09         1.00 o                         
  -2   9   7          0.44          0.46         0.49 o                         
  -1   9   7          7.72          6.72         0.71 o                         
   0   9   7         15.30         16.13         0.88 o                         
   1   9   7          5.90          5.42         0.56 o                         
   2   9   7         12.86         10.82         0.71 o                         
   3   9   7         10.97          9.24         0.61 o                         
  -4  10   7          0.05          0.19         0.47 o                         
  -3  10   7          0.04          0.68         0.59 o                         
  -2  10   7          0.23         -0.10         0.54 o                         
  -1  10   7          1.39          0.73         0.49 o                         
   0  10   7         11.13         11.04         0.71 o                         
   1  10   7         35.33         35.65         1.55 o                         
   2  10   7          1.25          0.72         0.40 o                         
   3  10   7          1.80          1.09         0.35 o                         
  -3  11   7          0.06          1.98         1.44 o                         
  -2  11   7          0.19         -0.25         0.58 o                         
  -1  11   7         16.15         15.29         1.14 o                         
   0  11   7          5.48          5.14         0.62 o                         
   1  11   7          2.26          2.49         0.48 o                         
   2  11   7          1.09          0.28         0.44 o                         
  -3  12   7          0.42          0.61         0.48 o                         
  -2  12   7         10.97          6.39         0.93 o                         
  -1  12   7          5.30          4.30         0.59 o                         
   0  12   7          2.62          2.25         0.49 o                         
   1  12   7          0.02         -0.53         0.53 o                         
   2  12   7          7.94          5.93         0.62 o                         
  -3  13   7         27.69         30.96         1.70 o                         
  -2  13   7         12.49         11.31         1.00 o                         
  -1  13   7          0.41          1.35         0.56 o                         
   0  13   7         12.27         10.52         0.80 o                         
   1  13   7         69.23         73.14         2.41 o                         
   2  13   7         85.59         72.13         3.57 o                         
  -3  14   7          0.05          0.16         0.46 o                         
  -2  14   7          3.48          2.03         0.69 o                         
  -1  14   7          3.27          2.18         0.62 o                         
   0  14   7          6.42          3.21         0.84 o                         
   1  14   7          1.17          0.84         0.63 o                         
   2  14   7          5.70          3.07         0.46 o                         
  -3  15   7          1.41          0.36         0.45 o                         
  -2  15   7          0.35          0.15         0.53 o                         
  -1  15   7         40.26         45.64         2.52 o                         
   0  15   7         70.51         68.51         2.27 o                         
   1  15   7         52.31         46.29         2.36 o                         
   2  15   7          2.41          0.78         0.32 o                         
  -2  16   7          0.00          0.68         0.58 o                         
  -1  16   7          0.93          0.61         0.61 o                         
   0  16   7         71.05         74.28         2.31 o                         
   1  16   7         30.78         27.17         1.50 o                         
  -2  17   7          3.12          2.45         0.64 o                         
  -1  17   7         26.95         33.43         1.83 o                         
   0  17   7         13.89          8.82         0.78 o                         
   1  17   7         30.96         21.79         1.22 o                         
  -2  18   7         12.20         10.93         0.92 o                         
  -1  18   7         17.88         22.72         1.44 o                         
   0  18   7          1.04          1.62         0.75 o                         
   1  18   7          5.95          3.36         0.50 o                         
  -1  19   7         22.48         27.07         2.01 o                         
   0  19   7          4.73          2.42         0.92 o                         
  -3   0   8         86.09         93.61         4.44 o                         
  -2   0   8          3.36          2.14         0.91 o                         
  -1   0   8          5.92          4.31         0.76 o                         
   0   0   8         20.24         20.30         2.44 o                         
   1   0   8         15.48         16.52         1.46 o                         
   2   0   8          1.73          1.88         0.52 o                         
  -3   1   8          0.62          3.63         0.92 o                         
  -2   1   8          2.38          2.80         0.68 o                         
  -1   1   8         20.65         21.67         1.09 o                         
   0   1   8          4.99          3.06         0.50 o                         
   1   1   8          0.20          0.31         0.43 o                         
   2   1   8          9.81          9.32         0.72 o                         
  -3   2   8          1.95          0.91         0.82 o                         
  -2   2   8          1.23          2.20         0.67 o                         
  -1   2   8          7.62          5.74         0.58 o                         
   0   2   8          7.89          7.31         0.54 o                         
   1   2   8         28.55         26.87         1.73 o                         
   2   2   8         29.25         30.08         1.31 o                         
  -3   3   8          5.79          5.75         0.66 o                         
  -2   3   8          3.16          2.43         0.61 o                         
  -1   3   8         16.38         19.21         1.05 o                         
   0   3   8         20.85         23.54         1.16 o                         
   1   3   8         20.52         24.27         0.98 o                         
   2   3   8          0.92          0.52         0.51 o                         
  -3   4   8         17.61         17.66         1.41 o                         
  -2   4   8          0.05         -0.77         0.92 o                         
  -1   4   8          1.63          1.64         0.47 o                         
   0   4   8         10.95         10.31         0.73 o                         
   1   4   8         53.54         59.98         2.40 o                         
   2   4   8         25.98         24.51         1.50 o                         
  -3   5   8          0.34         -0.15         0.55 o                         
  -2   5   8          2.80          3.13         0.59 o                         
  -1   5   8         10.81          8.03         0.70 o                         
   0   5   8          0.31          0.39         0.44 o                         
   1   5   8          3.97          2.44         0.47 o                         
   2   5   8          8.81          6.23         0.70 o                         
  -3   6   8          0.13         -0.48         0.48 o                         
  -2   6   8          1.02         -0.08         0.64 o                         
  -1   6   8         14.58         13.56         1.44 o                         
   0   6   8          0.17          0.77         0.38 o                         
   1   6   8         46.43         52.41         1.76 o                         
   2   6   8         27.73         28.23         1.31 o                         
  -3   7   8          1.70          0.87         0.47 o                         
  -2   7   8          6.23          5.14         0.62 o                         
  -1   7   8          5.27          4.18         0.76 o                         
   0   7   8         16.87         16.07         1.01 o                         
   1   7   8          5.91          4.28         0.64 o                         
   2   7   8          1.52          0.05         0.46 o                         
  -3   8   8          0.04         -0.26         0.46 o                         
  -2   8   8          1.11          0.01         0.58 o                         
  -1   8   8         14.06         11.26         1.02 o                         
   0   8   8          6.49          5.21         0.62 o                         
   1   8   8         13.09         16.50         0.96 o                         
   2   8   8          9.54          7.99         0.91 o                         
  -3   9   8          2.03          2.29         0.52 o                         
  -2   9   8          1.60          0.86         0.59 o                         
  -1   9   8          0.08          0.44         0.95 o                         
   0   9   8          7.34          5.90         0.53 o                         
   1   9   8         10.61          6.06         0.62 o                         
  -2  10   8          2.05          1.74         0.47 o                         
  -1  10   8          6.10          5.77         0.71 o                         
   0  10   8          0.48          0.23         0.56 o                         
   1  10   8         16.81         18.49         1.18 o                         
  -2  11   8          1.85          1.85         0.46 o                         
  -1  11   8          2.83          1.39         0.49 o                         
   0  11   8          2.80          3.84         0.73 o                         
   1  11   8          2.63          2.10         0.47 o                         
  -2  12   8          0.74          0.54         0.57 o                         
  -1  12   8          1.97          0.66         0.56 o                         
   0  12   8          6.67          4.38         0.71 o                         
   1  12   8         27.24         37.50         2.24 o                         
  -2  13   8          0.72          0.49         0.51 o                         
  -1  13   8          1.30          2.58         0.67 o                         
   0  13   8         21.95         18.56         1.59 o                         
  -1  14   8          1.94          0.62         0.66 o                         
   0  14   8          0.17         -0.11         0.51 o                         
  -1   1   9          0.28          0.25         0.42 o                         
   0   1   9          7.10          6.16         0.62 o                         
  -1   2   9          0.14          0.78         0.44 o                         
   0   2   9          0.25          0.13         0.38 o                         
  -1   3   9          1.10          0.29         0.40 o                         
   0   3   9          9.46          8.00         1.16 o                         
  -1   4   9          0.04          0.40         0.39 o                         
   0   4   9          2.91          2.01         0.57 o                         
  -1   5   9          4.09          3.36         0.53 o                         
   0   5   9          7.03          8.19         0.87 o                         
  -1   6   9          0.06          1.17         1.67 o                         
                                                                                
